# Supplementary material for: Auto-accelerated dehydrogenation of alkane assisted by in-situ formed olefins over boron nitride under aerobic conditions
Source: Nat Commun. 2023 Jan 5;14:73. doi: 10.1038/s41467-022-35776-3 (PMC9814760; doi:10.1038/s41467-022-35776-3)
Supplement: Supplementary file 3 — Source Data [file 41467_2022_35776_MOESM3_ESM.xlsx]

## Sheet: Fig. 1a-b
Fig.1a		Fig.1b
Reactor	Conversion (%)	Mode	Alkane conversion (%)
R1	9.1	Single-C3H8	9.3877
R2	12.8	C3H8-C3H6	33.0448
Total	20.7	C3H8-C2H4	12.2649
		C3H8-CO	9.2013
		C3H8-CO2	9.0015
		Single-C2H6	0.9233
		C2H6-C3H6	7.9914
		C2H6-C2H4	5.0061
		Single-CH4	0.4381
		CH4-C2H4	7.8958

## Sheet: Fig. 2a-d
Fig.2a								Fig. 2b		Fig. 2c		Fig. 2d
C2H6		C3H6		C2H4		CO		4.7 h-1		4.7 h-1		C3D8								C3H6								C2H4								PO								PO(D)
Temperature (°C)	MS signal (a.u.)	Temperature (°C)	MS signal (a.u.)	Temperature (°C)	MS signal (a.u.)	Temperature (°C)	MS signal (a.u.)	Conversion (%)	C2H4 selectivity (%)	Conversion (%)	CO selectivity (%)	30°C		430°C		470°C		490°C		30°C		430°C		470°C		490°C		30°C		430°C		470°C		490°C		30°C		430°C		470°C		490°C		30°C		430°C		470°C
400.002	2.80514e-08	400.008	1.79399e-08	400.012	3.2423e-09	400.032	2.75168e-10	4.06849	2.37221	4.06849	2.44537	1501.43	2.25143e-10	15900.2	2.085e-10	22600.7	1.97943e-10	26550.2	1.89391e-10	1500.49	-5.44145e-12	15900.1	1.13131e-11	22600.6	2.14287e-11	26550.8	8.82678e-12	1500.55	1.84016e-09	15900.2	1.9378e-09	22600.7	2.12348e-09	26550.2	2.35164e-09	1500.11	9.08565e-13	15900.5	1.55794e-11	22600.2	3.71735e-11	26550.5	6.29643e-11	1500.18	5.92237e-13	15900.6	3.28326e-13	22600.3	6.66882e-13
400.023	2.80533e-08	400.03	1.7957e-08	400.034	3.24515e-09	400.053	2.74974e-10	5.5296	3.0231	5.5296	2.81257	1502.25	2.25475e-10	15901	2.08379e-10	22601.5	1.97406e-10	26551	1.90396e-10	1501.3	-1.8018e-11	15900.9	2.0293e-11	22601.4	-7.56339e-12	26551.6	9.99126e-12	1501.37	1.84183e-09	15901	1.93354e-09	22601.5	2.12479e-09	26551	2.34996e-09	1500.92	9.71237e-13	15901.4	1.58954e-11	22601	3.72987e-11	26551.3	6.26333e-11	1500.99	6.1833e-13	15901.4	8.54654e-13	22601.1	6.24471e-13
400.045	2.80573e-08	400.051	1.79452e-08	400.055	3.2493e-09	400.075	2.74022e-10	7.44832	4.16848	7.44832	3.28365	1503.06	2.25223e-10	15901.9	2.09095e-10	22602.4	1.97212e-10	26551.9	1.9078e-10	1502.13	-1.17361e-11	15901.7	2.20043e-11	22602.2	1.47219e-11	26552.4	4.30595e-11	1502.19	1.84068e-09	15901.8	1.93473e-09	22602.3	2.12656e-09	26551.8	2.35032e-09	1501.74	8.67118e-13	15902.2	1.57133e-11	22601.8	3.6969e-11	26552.2	6.27223e-11	1501.81	6.23073e-13	15902.2	3.59435e-13	22601.9	6.46367e-13
400.066	2.80426e-08	400.072	1.79439e-08	400.077	3.24708e-09	400.096	2.75561e-10	12.6468	5.92497	12.6468	4.61188	1503.88	2.25008e-10	15902.7	2.09028e-10	22603.2	1.97451e-10	26552.7	1.90087e-10	1502.94	-9.0436e-12	15902.6	2.44384e-11	22603	2.59598e-11	26553.2	1.31764e-11	1503	1.84103e-09	15902.6	1.93591e-09	22603.1	2.12449e-09	26552.6	2.35352e-09	1502.56	8.96725e-13	15903	1.58684e-11	22602.7	3.69865e-11	26553	6.24432e-11	1502.63	6.06307e-13	15903.1	3.47657e-13	22602.7	6.54129e-13
400.087	2.80516e-08	400.094	1.7945e-08	400.098	3.24421e-09	400.118	2.75328e-10	23.3798	8.5358	23.3798	8.46414	1504.7	2.25784e-10	15903.5	2.08629e-10	22604	1.97576e-10	26553.5	1.9031e-10	1503.76	-2.15129e-11	15903.4	1.20159e-11	22603.8	2.39095e-11	26554	1.0304e-11	1503.82	1.84071e-09	15903.4	1.93621e-09	22603.9	2.12483e-09	26553.4	2.3492e-09	1503.38	8.83125e-13	15903.8	1.57765e-11	22603.5	3.72806e-11	26553.8	6.25852e-11	1503.45	6.2961e-13	15903.9	3.53111e-13	22603.5	6.37113e-13
400.109	2.80356e-08	400.115	1.79412e-08	400.12	3.24924e-09	400.139	2.75769e-10	7.1 h-1		7.1 h-1		1505.51	2.25417e-10	15904.3	2.08728e-10	22604.8	1.97572e-10	26554.3	1.89583e-10	1504.58	1.9858e-11	15904.2	3.7752e-12	22604.7	5.6706e-12	26554.8	1.70829e-11	1504.64	1.84129e-09	15904.3	1.93511e-09	22604.7	2.1248e-09	26554.2	2.35331e-09	1504.2	9.09027e-13	15904.6	1.61063e-11	22604.3	3.73005e-11	26554.6	6.23933e-11	1504.27	6.09763e-13	15904.7	3.8957e-13	22604.3	6.43023e-13
400.131	2.80247e-08	400.137	1.79294e-08	400.141	3.24498e-09	400.161	2.74845e-10	2.67002	1.30012	2.67002	0	1506.32	2.25677e-10	15905.1	2.09015e-10	22605.6	1.97424e-10	26555.1	1.90429e-10	1505.39	1.68012e-11	15905	4.67107e-12	22605.5	7.55217e-12	26555.7	8.60979e-12	1505.45	1.84081e-09	15905.1	1.93578e-09	22605.5	2.122e-09	26555	2.34992e-09	1505.01	9.77643e-13	15905.4	1.59032e-11	22605.1	3.6898e-11	26555.4	6.25398e-11	1505.08	6.10955e-13	15905.5	3.91273e-13	22605.2	6.41866e-13
400.152	2.8051e-08	400.158	1.79406e-08	400.163	3.24634e-09	400.182	2.75421e-10	3.30492	1.52653	3.30492	1.31497	1507.14	2.24724e-10	15905.9	2.08304e-10	22606.4	1.96849e-10	26555.9	1.90379e-10	1506.2	-3.95067e-12	15905.8	3.61134e-11	22606.3	2.11697e-12	26556.5	-2.8585e-12	1506.26	1.84149e-09	15905.9	1.93463e-09	22606.3	2.12653e-09	26555.9	2.34916e-09	1505.83	8.91038e-13	15906.3	1.59658e-11	22605.9	3.73602e-11	26556.2	6.27693e-11	1505.89	6.27912e-13	15906.3	3.45303e-13	22606	6.34642e-13
400.173	2.80414e-08	400.18	1.79434e-08	400.184	3.24798e-09	400.204	2.75368e-10	4.23501	2.62023	4.23501	1.98407	1507.97	2.25459e-10	15906.8	2.08608e-10	22607.2	1.97895e-10	26556.7	1.90268e-10	1507.02	-1.32754e-12	15906.6	1.38061e-11	22607.1	1.59353e-11	26557.3	-1.36847e-11	1507.08	1.84434e-09	15906.7	1.93626e-09	22607.2	2.12478e-09	26556.7	2.34919e-09	1506.64	9.07683e-13	15907.1	1.56407e-11	22606.7	3.70925e-11	26557	6.22892e-11	1506.71	6.06625e-13	15907.1	3.72901e-13	22606.8	6.3636e-13
400.195	2.80343e-08	400.201	1.7943e-08	400.206	3.24657e-09	400.225	2.74887e-10	5.86215	3.84903	5.86215	2.03624	1508.77	2.25391e-10	15907.6	2.09051e-10	22608	1.97364e-10	26557.5	1.89836e-10	1507.84	3.3856e-12	15907.5	1.13151e-11	22607.9	2.41087e-11	26558.1	-1.42864e-11	1507.9	1.84081e-09	15907.5	1.93369e-09	22608	2.12148e-09	26557.5	2.35017e-09	1507.46	9.04885e-13	15907.9	1.55818e-11	22607.5	3.69924e-11	26557.8	6.25733e-11	1507.52	6.09921e-13	15908	3.35878e-13	22607.6	6.45284e-13
400.217	2.80275e-08	400.223	1.79413e-08	400.227	3.24446e-09	400.247	2.74886e-10	9.52852	5.22285	9.52852	2.75228	1509.59	2.24724e-10	15908.4	2.08775e-10	22608.8	1.97253e-10	26558.3	1.90596e-10	1508.65	2.01347e-12	15908.3	2.87241e-11	22608.7	3.27498e-11	26558.9	1.6416e-11	1508.71	1.84154e-09	15908.3	1.93841e-09	22608.8	2.12407e-09	26558.3	2.35104e-09	1508.28	9.69173e-13	15908.7	1.58838e-11	22608.3	3.7306e-11	26558.6	6.26047e-11	1508.34	6.2586e-13	15908.8	3.68711e-13	22608.4	6.17441e-13
400.238	2.80336e-08	400.244	1.7926e-08	400.249	3.24656e-09	400.268	2.74859e-10	17.2261	7.75809	17.2261	4.92962	1510.4	2.25086e-10	15909.2	2.09285e-10	22609.7	1.97228e-10	26559.1	1.90344e-10	1509.47	1.60966e-11	15909.1	1.28484e-11	22609.5	3.61619e-11	26559.7	-9.84394e-13	1509.53	1.84305e-09	15909.1	1.93373e-09	22609.6	2.12571e-09	26559.1	2.35176e-09	1509.09	8.92647e-13	15909.5	9.63039e-12	22609.2	3.71601e-11	26559.4	6.29784e-11	1509.16	6.11779e-13	15909.6	3.40263e-13	22609.2	6.25131e-13
400.26	2.80449e-08	400.266	1.79455e-08	400.27	3.24671e-09	400.29	2.74513e-10	9.5 h-1		9.5 h-1		1511.21	2.24377e-10	15910	2.08737e-10	22610.5	1.97849e-10	26560	1.90343e-10	1510.28	4.43004e-12	15909.9	-4.2773e-12	22610.4	4.15391e-12	26560.5	7.65078e-12	1510.34	1.84246e-09	15910	1.93573e-09	22610.4	2.12095e-09	26559.9	2.34835e-09	1509.91	9.08919e-13	15910.3	1.60304e-11	22610	3.68351e-11	26560.3	6.23537e-11	1509.97	5.84246e-13	15910.4	3.30294e-13	22610	6.19951e-13
400.281	2.80338e-08	400.287	1.79385e-08	400.292	3.24466e-09	400.311	2.74332e-10	1.82383	1.20312	1.82383	0	1512.03	2.25471e-10	15910.8	2.09366e-10	22611.3	1.97242e-10	26560.8	1.90263e-10	1511.09	-9.51621e-12	15910.7	1.27234e-11	22611.2	8.64457e-12	26561.3	-3.99473e-12	1511.15	1.8433e-09	15910.8	1.93523e-09	22611.2	2.12397e-09	26560.7	2.34975e-09	1510.71	9.59102e-13	15911.1	1.61088e-11	22610.8	3.7282e-11	26561.1	6.25543e-11	1510.78	5.90404e-13	15911.2	3.60029e-13	22610.9	6.36294e-13
400.302	2.80306e-08	400.309	1.7933e-08	400.313	3.24763e-09	400.333	2.75371e-10	2.55415	2.30899	2.55415	0	1512.84	2.25302e-10	15911.6	2.09377e-10	22612.1	1.97678e-10	26561.6	1.90103e-10	1511.9	-6.46741e-12	15911.5	3.62375e-13	22612	3.42694e-11	26562.1	-1.14479e-11	1511.96	1.84326e-09	15911.6	1.93361e-09	22612	2.12511e-09	26561.5	2.34966e-09	1511.53	8.62135e-13	15912	1.60083e-11	22611.6	3.71512e-11	26561.9	6.28031e-11	1511.59	6.3061e-13	15912	3.57709e-13	22611.7	6.34527e-13
400.324	2.80489e-08	400.33	1.79353e-08	400.335	3.24695e-09	400.354	2.74123e-10	3.4823	3.0544	3.4823	1.11337	1513.65	2.24423e-10	15912.5	2.08756e-10	22612.9	1.97079e-10	26562.4	1.90478e-10	1512.72	7.50139e-12	15912.3	3.43981e-12	22612.8	4.64555e-11	26562.9	1.15839e-11	1512.78	1.84048e-09	15912.4	1.93621e-09	22612.8	2.12482e-09	26562.3	2.351e-09	1512.34	8.64948e-13	15912.8	1.55721e-11	22612.4	3.69362e-11	26562.7	6.26936e-11	1512.41	6.20517e-13	15912.8	3.43288e-13	22612.5	6.39355e-13
400.345	2.80236e-08	400.352	1.7941e-08	400.356	3.24446e-09	400.376	2.7457e-10	5.30709	3.98403	5.30709	1.52947	1514.46	2.24914e-10	15913.3	2.08297e-10	22613.7	1.97195e-10	26563.2	1.89913e-10	1513.53	-1.08973e-11	15913.2	3.13869e-13	22613.6	2.51976e-11	26563.7	3.79142e-12	1513.59	1.83825e-09	15913.2	1.93448e-09	22613.7	2.12508e-09	26563.1	2.34924e-09	1513.15	9.56254e-13	15913.6	9.59501e-12	22613.2	3.72526e-11	26563.5	6.2621e-11	1513.22	6.11111e-13	15913.7	3.57065e-13	22613.3	6.34981e-13
400.367	2.80213e-08	400.373	1.79409e-08	400.378	3.24489e-09	400.397	2.74893e-10	8.47486	5.76984	8.47486	2.2781	1515.29	2.25204e-10	15914.1	2.08304e-10	22614.5	1.97284e-10	26564	1.9011e-10	1514.34	1.00443e-11	15914	2.07033e-11	22614.4	2.94701e-11	26564.6	-1.11701e-13	1514.4	1.83932e-09	15914	1.93516e-09	22614.5	2.1239e-09	26563.9	2.35065e-09	1513.96	9.0161e-13	15914.4	1.56082e-11	22614	3.72791e-11	26564.3	6.26689e-11	1514.03	6.07603e-13	15914.5	8.6744e-13	22614.1	6.46746e-13
400.388	2.80331e-08	400.395	1.7948e-08	400.399	3.24522e-09	400.419	2.74746e-10	15.1291	8.10704	15.1291	3.72209	1516.11	2.24588e-10	15914.9	2.08678e-10	22615.3	1.97744e-10	26564.8	1.90537e-10	1515.16	2.04258e-11	15914.8	4.85622e-13	22615.2	3.92684e-11	26565.4	-5.23722e-12	1515.22	1.84086e-09	15914.8	1.93504e-09	22615.3	2.12577e-09	26564.7	2.35155e-09	1514.78	8.98998e-13	15915.2	1.56118e-11	22614.8	3.70478e-11	26565.1	6.24923e-11	1514.85	6.12563e-13	15915.3	3.24038e-13	22614.9	6.35286e-13
400.41	2.80209e-08	400.416	1.79503e-08	400.421	3.24785e-09	400.44	2.7516e-10	11.8 h-1		11.8 h-1		1516.92	2.24785e-10	15915.7	2.09049e-10	22616.2	1.9784e-10	26565.6	1.89448e-10	1515.98	2.52468e-11	15915.6	-5.06201e-12	22616	1.08982e-11	26566.2	5.10312e-12	1516.04	1.84213e-09	15915.7	1.93456e-09	22616.1	2.12464e-09	26565.6	2.34865e-09	1515.61	8.89248e-13	15916	9.52057e-12	22615.7	3.72013e-11	26565.9	6.25122e-11	1515.67	6.28263e-13	15916.1	3.58397e-13	22615.7	8.90374e-13
400.431	2.8048e-08	400.438	1.79384e-08	400.442	3.24797e-09	400.462	2.74584e-10	3.45148	3.21751	3.45148	0	1517.74	2.24911e-10	15916.5	2.08733e-10	22617	1.97127e-10	26566.4	1.90621e-10	1516.8	4.74684e-12	15916.4	1.95339e-11	22616.8	-5.84166e-12	26567	1.46465e-11	1516.86	1.84323e-09	15916.5	1.93482e-09	22616.9	2.12094e-09	26566.4	2.34947e-09	1516.42	8.92309e-13	15916.8	1.57926e-11	22616.5	3.69526e-11	26566.7	6.23539e-11	1516.49	6.04793e-13	15916.9	3.89917e-13	22616.5	6.25654e-13
400.453	2.80436e-08	400.459	1.79395e-08	400.464	3.24368e-09	400.483	2.74777e-10	5.1247	4.64544	5.1247	1.27436	1518.55	2.24936e-10	15917.3	2.09068e-10	22617.8	1.97366e-10	26567.2	1.90006e-10	1517.62	1.61152e-12	15917.2	-3.61025e-12	22617.7	1.39641e-11	26567.8	1.4962e-11	1517.68	1.84361e-09	15917.3	1.93269e-09	22617.7	2.12389e-09	26567.2	2.35076e-09	1517.24	8.99571e-13	15917.6	1.53868e-11	22617.3	3.72132e-11	26567.5	6.23268e-11	1517.31	5.74954e-13	15917.7	3.26769e-13	22617.3	6.63218e-13
400.474	2.80421e-08	400.481	1.79452e-08	400.485	3.24304e-09	400.505	2.7563e-10	8.73495	6.26077	8.73495	1.63349	1519.37	2.25364e-10	15918.1	2.08432e-10	22618.6	1.97565e-10	26568.1	1.89848e-10	1518.43	-6.2103e-12	15918	4.49731e-12	22618.5	1.25279e-11	26568.6	-1.03266e-11	1518.49	1.84149e-09	15918.1	1.93588e-09	22618.5	2.1244e-09	26568	2.35048e-09	1518.05	9.56596e-13	15918.5	1.58951e-11	22618.1	3.71777e-11	26568.4	6.26328e-11	1518.11	5.84108e-13	15918.5	4.04492e-13	22618.2	6.39212e-13
400.496	2.80437e-08	400.502	1.79389e-08	400.507	3.24392e-09	400.526	2.74019e-10	15.9658	9.12349	15.9658	3.32714	1520.17	2.24269e-10	15919	2.08507e-10	22619.4	1.96626e-10	26568.9	1.90056e-10	1519.24	1.33707e-11	15918.8	1.85547e-11	22619.3	-7.09325e-12	26569.4	-2.03215e-12	1519.31	1.84076e-09	15918.9	1.93388e-09	22619.3	2.12351e-09	26568.8	2.34797e-09	1518.87	8.79447e-13	15919.3	1.5558e-11	22618.9	3.71291e-11	26569.2	6.25791e-11	1518.93	5.98096e-13	15919.3	3.71167e-13	22619	6.23937e-13
400.517	2.80349e-08	400.524	1.79457e-08	400.528	3.24867e-09	400.548	2.75205e-10					1520.97	2.24942e-10	15919.8	2.08652e-10	22620.2	1.97983e-10	26569.7	1.8952e-10	1520.05	2.49016e-11	15919.7	8.784e-12	22620.1	1.10142e-11	26570.2	2.68472e-12	1520.11	1.84192e-09	15919.7	1.93668e-09	22620.2	2.12474e-09	26569.6	2.34834e-09	1519.67	9.90791e-13	15920.1	1.58016e-11	22619.7	3.74589e-11	26570	6.23806e-11	1519.74	6.10643e-13	15920.2	3.85226e-13	22619.8	6.4142e-13
400.539	2.80474e-08	400.545	1.79462e-08	400.55	3.24509e-09	400.569	2.75422e-10					1521.78	2.24606e-10	15920.6	2.08505e-10	22621	1.97827e-10	26570.5	1.90411e-10	1520.85	-3.66462e-12	15920.5	2.15047e-11	22620.9	1.23994e-11	26571.1	1.39437e-11	1520.91	1.84191e-09	15920.5	1.93612e-09	22621	2.12266e-09	26570.4	2.34829e-09	1520.48	9.2059e-13	15920.9	1.57918e-11	22620.5	3.69894e-11	26570.8	6.2365e-11	1520.54	6.15337e-13	15921	3.6864e-13	22620.6	6.56893e-13
400.561	2.80504e-08	400.567	1.79402e-08	400.571	3.24705e-09	400.591	2.75632e-10					1522.6	2.25806e-10	15921.4	2.08559e-10	22621.8	1.97832e-10	26571.3	1.89781e-10	1521.66	5.05387e-12	15921.3	3.15004e-11	22621.7	-6.44807e-12	26571.9	5.89677e-12	1521.72	1.84191e-09	15921.4	1.9371e-09	22621.8	2.12475e-09	26571.2	2.34912e-09	1521.28	9.78269e-13	15921.7	1.55085e-11	22621.3	3.74703e-11	26571.6	6.24459e-11	1521.35	6.03191e-13	15921.8	3.45696e-13	22621.4	6.37337e-13
400.582	2.80496e-08	400.588	1.79422e-08	400.593	3.24568e-09	400.612	2.75881e-10					1523.42	2.25043e-10	15922.2	2.08479e-10	22622.7	1.98101e-10	26572.1	1.89928e-10	1522.48	2.66701e-12	15922.1	-4.10045e-12	22622.5	3.6603e-11	26572.7	8.77503e-12	1522.54	1.84033e-09	15922.2	1.93468e-09	22622.6	2.12343e-09	26572	2.34844e-09	1522.1	9.1125e-13	15922.5	1.55178e-11	22622.1	3.72354e-11	26572.4	6.24666e-11	1522.17	6.03646e-13	15922.6	3.84817e-13	22622.2	9.27302e-13
400.603	2.80478e-08	400.61	1.79337e-08	400.614	3.24238e-09	400.633	2.75241e-10					1524.23	2.25019e-10	15923	2.09115e-10	22623.5	1.96886e-10	26572.9	1.89506e-10	1523.3	2.09617e-11	15922.9	6.9253e-12	22623.4	4.61242e-11	26573.5	1.83305e-11	1523.36	1.84287e-09	15923	1.93767e-09	22623.4	2.12192e-09	26572.9	2.34623e-09	1522.92	8.93412e-13	15923.3	1.57398e-11	22623	3.70467e-11	26573.2	6.29025e-11	1522.99	5.90591e-13	15923.4	3.35971e-13	22623	6.51133e-13
400.625	2.80612e-08	400.631	1.79481e-08	400.636	3.24557e-09	400.655	2.73976e-10					1525.05	2.25022e-10	15923.8	2.08871e-10	22624.3	1.98318e-10	26573.7	1.90685e-10	1524.11	1.03269e-13	15923.7	2.43794e-11	22624.2	3.18811e-11	26574.3	-9.79707e-12	1524.17	1.84059e-09	15923.8	1.93423e-09	22624.2	2.12636e-09	26573.7	2.35105e-09	1523.73	9.54142e-13	15924.2	1.5811e-11	22623.8	3.734e-11	26574	6.29652e-11	1523.8	6.05345e-13	15924.2	3.32648e-13	22623.9	6.49877e-13
400.646	2.80515e-08	400.653	1.79477e-08	400.657	3.24732e-09	400.677	2.75119e-10					1525.86	2.24932e-10	15924.7	2.08891e-10	22625.1	1.97667e-10	26574.5	1.90453e-10	1524.93	2.75492e-11	15924.5	3.86355e-11	22625	3.07413e-11	26575.1	3.89949e-12	1524.99	1.84514e-09	15924.6	1.93246e-09	22625.1	2.12591e-09	26574.5	2.34889e-09	1524.55	9.03713e-13	15925	1.55646e-11	22624.6	3.68374e-11	26574.8	6.27036e-11	1524.62	5.9192e-13	15925	3.41901e-13	22624.7	6.56387e-13
400.668	2.80746e-08	400.674	1.79487e-08	400.679	3.24926e-09	400.698	2.74529e-10					1526.67	2.25338e-10	15925.5	2.0864e-10	22625.9	1.97098e-10	26575.3	1.8986e-10	1525.74	5.63201e-12	15925.4	2.09181e-11	22625.8	3.22001e-11	26575.9	-1.68602e-12	1525.8	1.8419e-09	15925.4	1.93431e-09	22625.9	2.12332e-09	26575.3	2.34909e-09	1525.37	8.96619e-13	15925.8	1.55837e-11	22625.4	3.69761e-11	26575.6	6.25436e-11	1525.43	5.76525e-13	15925.9	3.65636e-13	22625.5	9.0666e-13
400.689	2.8051e-08	400.696	1.79419e-08	400.7	3.24604e-09	400.719	2.74718e-10					1527.49	2.25478e-10	15926.3	2.08868e-10	22626.7	1.97566e-10	26576.2	1.89788e-10	1526.55	-1.95761e-11	15926.2	1.59423e-11	22626.6	2.81122e-11	26576.7	4.2567e-12	1526.61	1.84233e-09	15926.2	1.93347e-09	22626.7	2.12402e-09	26576.1	2.34916e-09	1526.17	9.63326e-13	15926.6	1.59039e-11	22626.2	3.69984e-11	26576.5	6.24653e-11	1526.24	5.87893e-13	15926.7	3.89503e-13	22626.3	8.86531e-13
400.711	2.80493e-08	400.717	1.79491e-08	400.722	3.24482e-09	400.741	2.74924e-10					1528.3	2.25094e-10	15927.1	2.0864e-10	22627.5	1.97037e-10	26577	1.90028e-10	1527.36	2.03124e-11	15927	1.03982e-11	22627.4	3.40133e-11	26577.5	9.39911e-12	1527.42	1.84005e-09	15927	1.93499e-09	22627.5	2.1253e-09	26576.9	2.35015e-09	1526.99	8.71709e-13	15927.4	1.58772e-11	22627	3.74783e-11	26577.3	6.23927e-11	1527.05	6.01077e-13	15927.5	3.5102e-13	22627.1	9.03037e-13
400.732	2.80437e-08	400.739	1.79356e-08	400.743	3.24422e-09	400.763	2.74279e-10					1529.11	2.25152e-10	15927.9	2.08791e-10	22628.4	1.97598e-10	26577.8	1.90269e-10	1528.17	7.76522e-12	15927.8	3.02374e-11	22628.2	4.42439e-11	26578.3	6.30359e-12	1528.23	1.84037e-09	15927.9	1.9352e-09	22628.3	2.12333e-09	26577.7	2.35099e-09	1527.8	9.73685e-13	15928.2	1.58297e-11	22627.9	3.71535e-11	26578.1	6.24954e-11	1527.86	5.9771e-13	15928.3	3.60436e-13	22627.9	6.53959e-13
400.754	2.80635e-08	400.76	1.79373e-08	400.765	3.24779e-09	400.784	2.74397e-10					1529.92	2.24384e-10	15928.7	2.08725e-10	22629.2	1.97381e-10	26578.6	1.90648e-10	1528.98	-3.97351e-12	15928.6	2.96115e-11	22629	1.60846e-11	26579.1	-1.67626e-11	1529.05	1.84079e-09	15928.7	1.93622e-09	22629.1	2.12421e-09	26578.5	2.34886e-09	1528.61	8.79229e-13	15929	1.59543e-11	22628.7	3.71619e-11	26578.9	6.26316e-11	1528.68	6.06803e-13	15929.1	3.3423e-13	22628.7	6.50835e-13
400.775	2.80504e-08	400.782	1.79476e-08	400.786	3.24816e-09	400.805	2.75127e-10					1530.74	2.2408e-10	15929.6	2.09081e-10	22630	1.97337e-10	26579.4	1.90599e-10	1529.8	3.47529e-12	15929.4	2.89922e-11	22629.9	3.11971e-11	26579.9	-1.57144e-11	1529.86	1.84028e-09	15929.5	1.93385e-09	22629.9	2.12288e-09	26579.3	2.34848e-09	1529.42	8.85601e-13	15929.9	1.56199e-11	22629.5	3.69962e-11	26579.7	6.23242e-11	1529.49	5.87077e-13	15929.9	3.53569e-13	22629.5	6.24517e-13
400.797	2.80515e-08	400.803	1.79405e-08	400.808	3.24563e-09	400.827	2.75912e-10					1531.55	2.24712e-10	15930.4	2.08349e-10	22630.8	1.97599e-10	26580.2	1.89718e-10	1530.62	-3.57189e-12	15930.3	3.08796e-11	22630.7	2.96805e-11	26580.7	-1.04849e-12	1530.68	1.84195e-09	15930.3	1.93601e-09	22630.7	2.12477e-09	26580.1	2.34879e-09	1530.24	8.69523e-13	15930.7	1.59449e-11	22630.3	3.73787e-11	26580.5	6.26072e-11	1530.31	6.02253e-13	15930.8	3.82748e-13	22630.4	6.5362e-13
400.818	2.80569e-08	400.825	1.79363e-08	400.829	3.24684e-09	400.848	2.76055e-10					1532.36	2.25939e-10	15931.2	2.09024e-10	22631.6	1.96845e-10	26581	1.90076e-10	1531.43	-1.04412e-11	15931.1	1.39058e-11	22631.5	3.47785e-11	26581.5	-1.0424e-11	1531.49	1.83905e-09	15931.1	1.93572e-09	22631.6	2.12556e-09	26580.9	2.35161e-09	1531.06	9.03445e-13	15931.5	1.60401e-11	22631.1	3.69418e-11	26581.3	6.25198e-11	1531.12	6.21362e-13	15931.6	3.61105e-13	22631.2	6.40631e-13
400.84	2.80547e-08	400.846	1.79569e-08	400.851	3.25146e-09	400.87	2.74089e-10					1533.18	2.24481e-10	15932	2.08957e-10	22632.4	1.97157e-10	26581.8	1.89589e-10	1532.24	-1.16981e-11	15931.9	2.28781e-11	22632.3	2.52992e-11	26582.4	-2.00664e-11	1532.3	1.83996e-09	15932	1.93478e-09	22632.4	2.12266e-09	26581.7	2.3475e-09	1531.86	9.3426e-13	15932.3	1.57702e-11	22631.9	3.71398e-11	26582.1	6.26384e-11	1531.93	5.88044e-13	15932.4	3.31095e-13	22632	6.24921e-13
400.861	2.80519e-08	400.868	1.79479e-08	400.872	3.24817e-09	400.891	2.7494e-10					1534	2.24896e-10	15932.8	2.08573e-10	22633.2	1.97745e-10	26582.6	1.90139e-10	1533.05	1.68316e-11	15932.7	1.68256e-11	22633.1	2.62903e-11	26583.2	-1.5422e-11	1533.12	1.83857e-09	15932.8	1.93532e-09	22633.2	2.12431e-09	26582.5	2.34861e-09	1532.68	8.78768e-13	15933.1	1.6016e-11	22632.7	3.70542e-11	26582.9	6.23053e-11	1532.74	6.16929e-13	15933.2	3.85427e-13	22632.8	6.61667e-13
400.883	2.805e-08	400.889	1.79386e-08	400.894	3.24277e-09	400.913	2.74309e-10					1534.81	2.25088e-10	15933.6	2.09043e-10	22634.1	1.97433e-10	26583.4	1.90002e-10	1533.88	-3.06524e-12	15933.5	-4.3935e-12	22633.9	3.49818e-11	26584	-1.42302e-11	1533.94	1.84083e-09	15933.6	1.93275e-09	22634	2.12321e-09	26583.4	2.34884e-09	1533.5	8.65366e-13	15934	1.56479e-11	22633.5	3.74079e-11	26583.7	6.28017e-11	1533.56	6.19666e-13	15934	3.64264e-13	22633.6	8.93111e-13
400.904	2.80451e-08	400.911	1.79371e-08	400.915	3.24416e-09	400.934	2.74978e-10					1535.63	2.25195e-10	15934.5	2.08714e-10	22634.9	1.97177e-10	26584.2	1.90269e-10	1534.69	-1.7263e-11	15934.3	2.26421e-11	22634.8	5.28039e-11	26584.8	-2.31358e-11	1534.75	1.84037e-09	15934.4	1.93598e-09	22634.8	2.12582e-09	26584.2	2.34704e-09	1534.31	8.82964e-13	15934.8	1.60693e-11	22634.4	3.69038e-11	26584.5	6.25716e-11	1534.38	6.20667e-13	15934.8	3.47273e-13	22634.4	5.75162e-13
400.926	2.80485e-08	400.932	1.79422e-08	400.937	3.24503e-09	400.956	2.74446e-10					1536.44	2.2518e-10	15935.3	2.08851e-10	22635.7	1.97536e-10	26585	1.89902e-10	1535.5	2.43979e-12	15935.1	1.27446e-11	22635.6	2.55768e-11	26585.6	-5.34542e-12	1535.57	1.83939e-09	15935.2	1.93487e-09	22635.6	2.12532e-09	26585	2.3488e-09	1535.13	9.02451e-13	15935.6	1.57028e-11	22635.2	3.71483e-11	26585.3	6.28063e-11	1535.19	6.22102e-13	15935.6	3.44602e-13	22635.2	6.5797e-13
400.947	2.80316e-08	400.954	1.79486e-08	400.958	3.24858e-09	400.977	2.74442e-10					1537.26	2.25326e-10	15936.1	2.08746e-10	22636.5	1.97532e-10	26585.8	1.9014e-10	1536.31	-9.81491e-12	15936	-2.34431e-12	22636.4	5.55016e-11	26586.4	8.44768e-12	1536.38	1.83829e-09	15936	1.93485e-09	22636.4	2.12426e-09	26585.8	2.34918e-09	1535.93	9.3907e-13	15936.4	1.55233e-11	22636	3.72189e-11	26586.1	6.25592e-11	1536	6.42144e-13	15936.5	3.20697e-13	22636.1	6.524e-13
400.969	2.80403e-08	400.975	1.79376e-08	400.98	3.24547e-09	400.999	2.74541e-10					1538.07	2.24661e-10	15936.9	2.08187e-10	22637.3	1.97578e-10	26586.6	1.90456e-10	1537.14	-3.59443e-11	15936.8	1.09974e-12	22637.2	5.0386e-11	26587.2	1.21422e-11	1537.2	1.83764e-09	15936.8	1.93477e-09	22637.3	2.12551e-09	26586.6	2.34889e-09	1536.75	8.66506e-13	15937.2	1.55559e-11	22636.8	3.71009e-11	26586.9	6.23445e-11	1536.82	6.00828e-13	15937.3	3.38152e-13	22636.9	6.48473e-13
400.99	2.80373e-08	400.997	1.79373e-08	401.001	3.24316e-09	401.02	2.75813e-10					1538.88	2.24276e-10	15937.7	2.08545e-10	22638.1	1.97505e-10	26587.4	1.90217e-10	1537.95	8.22454e-12	15937.6	1.65872e-11	22638	3.80617e-11	26588	-3.19633e-11	1538.01	1.84145e-09	15937.7	1.93521e-09	22638.1	2.12366e-09	26587.4	2.34882e-09	1537.57	9.87193e-13	15938	1.55969e-11	22637.6	3.72353e-11	26587.7	6.25785e-11	1537.63	6.19512e-13	15938.1	3.43848e-13	22637.7	6.41985e-13
401.012	2.80505e-08	401.018	1.79372e-08	401.023	3.24396e-09	401.042	2.74576e-10					1539.7	2.24699e-10	15938.5	2.09225e-10	22638.9	1.97188e-10	26588.2	1.90361e-10	1538.76	1.32824e-11	15938.4	-2.85876e-12	22638.8	4.86937e-11	26588.8	-1.13665e-11	1538.82	1.8388e-09	15938.5	1.933e-09	22638.9	2.12386e-09	26588.2	2.35015e-09	1538.39	8.75401e-13	15938.8	1.54638e-11	22638.4	3.69481e-11	26588.6	6.23919e-11	1538.45	6.2402e-13	15938.9	3.40455e-13	22638.5	6.3277e-13
401.033	2.80448e-08	401.04	1.79384e-08	401.044	3.24287e-09	401.063	2.74637e-10					1540.51	2.25027e-10	15939.3	2.08869e-10	22639.7	1.97261e-10	26589.1	1.9012e-10	1539.58	-2.48679e-11	15939.2	2.36236e-11	22639.6	4.28825e-11	26589.6	-2.49527e-11	1539.64	1.83922e-09	15939.3	1.93317e-09	22639.7	2.12387e-09	26589	2.34981e-09	1539.2	8.84546e-13	15939.7	9.50639e-12	22639.2	3.72348e-11	26589.4	6.25356e-11	1539.27	6.19866e-13	15939.7	3.83394e-13	22639.3	6.58507e-13
401.055	2.80352e-08	401.061	1.79274e-08	401.066	3.24604e-09	401.085	2.7514e-10					1541.32	2.24734e-10	15940.2	2.08559e-10	22640.5	1.97634e-10	26589.9	1.89919e-10	1540.39	1.84216e-11	15940	2.39105e-12	22640.4	4.33323e-11	26590.4	-7.90235e-12	1540.45	1.83998e-09	15940.1	1.93455e-09	22640.5	2.1231e-09	26589.8	2.34986e-09	1540.01	9.31138e-13	15940.5	1.55361e-11	22640	3.73085e-11	26590.2	6.27066e-11	1540.08	5.94043e-13	15940.5	3.6617e-13	22640.1	6.46079e-13
401.076	2.80309e-08	401.083	1.79358e-08	401.087	3.24467e-09	401.106	2.74853e-10					1542.15	2.24649e-10	15941	2.08366e-10	22641.3	1.97506e-10	26590.7	1.90355e-10	1541.2	-1.48984e-11	15940.8	2.129e-11	22641.2	5.11243e-11	26591.2	-7.52856e-12	1541.26	1.83724e-09	15940.9	1.93353e-09	22641.3	2.12262e-09	26590.6	2.35144e-09	1540.82	8.7197e-13	15941.3	1.59547e-11	22640.8	3.73986e-11	26591	6.27488e-11	1540.89	6.56962e-13	15941.3	3.62029e-13	22640.9	6.45826e-13
401.098	2.80426e-08	401.104	1.79359e-08	401.109	3.24664e-09	401.128	2.75085e-10					1542.97	2.24714e-10	15941.8	2.07918e-10	22642.2	1.97676e-10	26591.5	1.89964e-10	1542.03	-3.85456e-11	15941.7	3.13607e-11	22642	4.55845e-11	26592	-1.23755e-11	1542.09	1.83954e-09	15941.7	1.93467e-09	22642.1	2.12341e-09	26591.4	2.34696e-09	1541.64	8.74166e-13	15942.1	1.53878e-11	22641.7	3.71288e-11	26591.8	6.25955e-11	1541.7	6.08749e-13	15942.2	3.26575e-13	22641.7	6.53292e-13
401.119	2.80154e-08	401.126	1.79351e-08	401.13	3.2466e-09	401.149	2.7547e-10					1543.79	2.24862e-10	15942.6	2.0842e-10	22643	1.97827e-10	26592.3	1.90415e-10	1542.85	-1.79631e-11	15942.5	4.17816e-12	22642.9	3.96756e-11	26592.8	-5.16166e-12	1542.91	1.83949e-09	15942.5	1.93423e-09	22642.9	2.12371e-09	26592.2	2.34935e-09	1542.46	9.58247e-13	15942.9	1.59073e-11	22642.5	3.71626e-11	26592.6	6.26337e-11	1542.53	6.32573e-13	15943	3.63094e-13	22642.5	6.56255e-13
401.141	2.80364e-08	401.147	1.79266e-08	401.151	3.24619e-09	401.171	2.74948e-10					1544.6	2.24673e-10	15943.4	2.0839e-10	22643.8	1.97437e-10	26593.1	1.90443e-10	1543.66	-1.35624e-11	15943.3	3.60715e-12	22643.7	5.05476e-11	26593.6	6.4066e-12	1543.72	1.83937e-09	15943.4	1.93673e-09	22643.7	2.1222e-09	26593	2.34967e-09	1543.29	8.7761e-13	15943.7	9.60034e-12	22643.3	3.70284e-11	26593.4	6.24554e-11	1543.35	6.0773e-13	15943.8	3.80297e-13	22643.4	6.23607e-13
401.162	2.8027e-08	401.169	1.79372e-08	401.173	3.24464e-09	401.192	2.74655e-10					1545.42	2.24791e-10	15944.2	2.08123e-10	22644.6	1.97614e-10	26593.9	1.89735e-10	1544.48	-9.84113e-12	15944.1	1.41812e-11	22644.5	3.49506e-11	26594.5	-8.27584e-12	1544.54	1.84128e-09	15944.2	1.93551e-09	22644.5	2.12363e-09	26593.8	2.35104e-09	1544.1	8.8328e-13	15944.5	1.64133e-11	22644.1	3.68814e-11	26594.2	6.25103e-11	1544.17	6.04563e-13	15944.6	3.9343e-13	22644.2	6.16469e-13
401.184	2.80344e-08	401.19	1.79285e-08	401.195	3.24183e-09	401.214	2.74559e-10					1546.23	2.25154e-10	15945	2.0821e-10	22645.4	1.97568e-10	26594.7	1.90045e-10	1545.3	-1.88886e-11	15944.9	3.27602e-11	22645.3	4.83858e-11	26595.3	-1.90334e-11	1545.36	1.83882e-09	15945	1.93581e-09	22645.4	2.12355e-09	26594.6	2.34979e-09	1544.92	8.73286e-13	15945.4	1.5855e-11	22644.9	3.71268e-11	26595	6.24582e-11	1544.99	6.00677e-13	15945.4	3.38943e-13	22645	6.54889e-13
401.205	2.80325e-08	401.212	1.79354e-08	401.216	3.24811e-09	401.235	2.7397e-10					1547.04	2.25816e-10	15945.9	2.08557e-10	22646.2	1.97576e-10	26595.5	1.90596e-10	1546.11	-4.28458e-11	15945.7	6.95283e-12	22646.1	4.61337e-11	26596.1	1.09576e-11	1546.17	1.83895e-09	15945.8	1.93537e-09	22646.2	2.12146e-09	26595.5	2.35154e-09	1545.73	9.77985e-13	15946.2	1.52956e-11	22645.7	3.72598e-11	26595.8	6.26471e-11	1545.8	6.0866e-13	15946.2	3.69418e-13	22645.8	6.53828e-13
401.227	2.80227e-08	401.233	1.79171e-08	401.237	3.24794e-09	401.257	2.75444e-10					1547.86	2.25092e-10	15946.7	2.09198e-10	22647	1.97261e-10	26596.3	1.9039e-10	1546.92	-1.17851e-11	15946.5	2.6122e-11	22646.9	2.51135e-11	26596.9	1.50514e-11	1546.98	1.83911e-09	15946.6	1.93528e-09	22647	2.12157e-09	26596.3	2.3501e-09	1546.55	8.94714e-13	15947	1.59972e-11	22646.5	3.71574e-11	26596.6	6.25936e-11	1546.61	5.86905e-13	15947	3.59326e-13	22646.6	6.22746e-13
401.248	2.80139e-08	401.255	1.79248e-08	401.259	3.24303e-09	401.278	2.74247e-10					1548.67	2.25136e-10	15947.5	2.08362e-10	22647.9	1.97554e-10	26597.1	1.9068e-10	1547.73	-2.81542e-11	15947.4	3.84278e-11	22647.7	5.95823e-11	26597.7	5.70034e-12	1547.8	1.84018e-09	15947.4	1.93762e-09	22647.8	2.12184e-09	26597.1	2.35199e-09	1547.36	8.63003e-13	15947.8	1.5533e-11	22647.3	3.71553e-11	26597.4	6.23197e-11	1547.42	6.24908e-13	15947.9	3.71984e-13	22647.4	6.77362e-13
401.27	2.80146e-08	401.276	1.79225e-08	401.28	3.24156e-09	401.3	2.74804e-10					1549.49	2.24842e-10	15948.3	2.08884e-10	22648.7	1.97405e-10	26597.9	1.89902e-10	1548.55	-3.06701e-11	15948.2	3.23254e-11	22648.6	4.22029e-11	26598.5	1.02755e-11	1548.61	1.8393e-09	15948.2	1.93418e-09	22648.6	2.12381e-09	26597.9	2.35118e-09	1548.17	8.53389e-13	15948.6	1.58012e-11	22648.2	3.67449e-11	26598.2	6.26182e-11	1548.24	5.95627e-13	15948.7	3.5435e-13	22648.2	6.36213e-13
401.291	2.80126e-08	401.298	1.79275e-08	401.302	3.24684e-09	401.321	2.74786e-10					1550.3	2.25293e-10	15949.1	2.08253e-10	22649.5	1.97373e-10	26598.7	1.90058e-10	1549.37	-2.0767e-11	15949	2.28247e-11	22649.4	4.9744e-11	26599.3	-1.60493e-11	1549.43	1.83987e-09	15949.1	1.93358e-09	22649.4	2.12285e-09	26598.7	2.35067e-09	1548.99	8.73853e-13	15949.4	1.59349e-11	22649	3.70611e-11	26599	6.26052e-11	1549.06	6.19416e-13	15949.5	3.63649e-13	22649.1	6.49221e-13
401.313	2.80124e-08	401.319	1.79213e-08	401.323	3.2436e-09	401.343	2.7618e-10					1551.11	2.25435e-10	15949.9	2.08109e-10	22650.3	1.97569e-10	26599.5	1.89852e-10	1550.18	-2.73345e-11	15949.8	3.94922e-11	22650.2	1.76375e-11	26600.1	-1.93059e-11	1550.24	1.83961e-09	15949.9	1.9354e-09	22650.2	2.12194e-09	26599.5	2.35177e-09	1549.8	8.8722e-13	15950.2	1.55093e-11	22649.8	3.73277e-11	26599.8	6.25231e-11	1549.87	5.97224e-13	15950.3	3.91268e-13	22649.9	6.56697e-13
401.334	2.80242e-08	401.341	1.79306e-08	401.345	3.24382e-09	401.364	2.74168e-10					1551.93	2.2492e-10	15950.7	2.08778e-10	22651.1	1.97704e-10	26600.4	1.90349e-10	1550.99	-9.50567e-12	15950.6	3.02629e-11	22651	6.26304e-11	26600.9	6.55049e-12	1551.05	1.84069e-09	15950.7	1.93617e-09	22651.1	2.12344e-09	26600.3	2.35149e-09	1550.61	9.45083e-13	15951.1	1.59526e-11	22650.6	3.69973e-11	26600.7	6.24041e-11	1550.68	6.13903e-13	15951.1	3.68184e-13	22650.7	8.87795e-13
401.356	2.80245e-08	401.362	1.79201e-08	401.366	3.24287e-09	401.386	2.75251e-10					1552.74	2.24967e-10	15951.6	2.08745e-10	22651.9	1.97338e-10	26601.2	1.90475e-10	1551.81	-1.59598e-11	15951.4	-3.18304e-12	22651.8	4.2532e-11	26601.7	-1.40066e-11	1551.87	1.8404e-09	15951.5	1.9339e-09	22651.9	2.12311e-09	26601.1	2.3503e-09	1551.43	8.9598e-13	15951.9	1.55953e-11	22651.4	3.70861e-11	26601.5	6.29089e-11	1551.5	5.93946e-13	15951.9	3.33891e-13	22651.5	6.59416e-13
401.377	2.80202e-08	401.384	1.79269e-08	401.388	3.24141e-09	401.407	2.74318e-10					1553.56	2.24946e-10	15952.4	2.08581e-10	22652.7	1.97381e-10	26602	1.90036e-10	1552.62	-1.63585e-11	15952.2	7.01115e-12	22652.6	2.37836e-11	26602.5	-2.20437e-11	1552.68	1.84075e-09	15952.3	1.93636e-09	22652.7	2.12296e-09	26601.9	2.35123e-09	1552.25	9.10817e-13	15952.7	9.51255e-12	22652.2	3.68985e-11	26602.3	6.25104e-11	1552.31	6.21571e-13	15952.7	3.64409e-13	22652.3	6.37366e-13
401.399	2.79996e-08	401.405	1.79126e-08	401.409	3.24322e-09	401.429	2.75493e-10					1554.37	2.25092e-10	15953.2	2.08626e-10	22653.6	1.97443e-10	26602.8	1.90418e-10	1553.43	-4.05297e-11	15953.1	1.66655e-11	22653.4	4.9497e-11	26603.4	-2.09032e-11	1553.49	1.8378e-09	15953.1	1.93627e-09	22653.5	2.12156e-09	26602.7	2.35092e-09	1553.06	8.92641e-13	15953.5	1.56127e-11	22653.1	3.67756e-11	26603.1	6.19857e-11	1553.12	6.00684e-13	15953.6	3.63926e-13	22653.1	9.48285e-13
401.42	2.80091e-08	401.427	1.79267e-08	401.431	3.24524e-09	401.45	2.7453e-10					1555.18	2.25526e-10	15954	2.0915e-10	22654.4	1.97221e-10	26603.6	1.89942e-10	1554.24	-1.8285e-11	15953.9	2.18947e-11	22654.3	2.75495e-11	26604.2	2.15359e-12	1554.31	1.83865e-09	15953.9	1.93432e-09	22654.3	2.12215e-09	26603.6	2.35296e-09	1553.87	9.59877e-13	15954.3	1.61047e-11	22653.9	3.67851e-11	26603.9	6.24768e-11	1553.93	6.16813e-13	15954.4	3.77926e-13	22653.9	6.48721e-13
401.442	2.80047e-08	401.448	1.79151e-08	401.452	3.24185e-09	401.472	2.74586e-10					1556	2.2449e-10	15954.8	2.08283e-10	22655.2	1.97625e-10	26604.4	1.89716e-10	1555.06	-2.45619e-11	15954.7	2.74022e-11	22655.1	2.08247e-11	26605	1.25898e-12	1555.12	1.8415e-09	15954.8	1.93453e-09	22655.1	2.12147e-09	26604.4	2.35086e-09	1554.68	9.08113e-13	15955.1	1.54822e-11	22654.7	3.71181e-11	26604.7	6.22766e-11	1554.75	6.0861e-13	15955.2	3.48082e-13	22654.8	6.27339e-13
401.463	2.80141e-08	401.47	1.79225e-08	401.474	3.24458e-09	401.493	2.7504e-10					1556.81	2.24844e-10	15955.6	2.08198e-10	22656	1.96799e-10	26605.2	1.90167e-10	1555.87	-5.14966e-12	15955.5	-3.49041e-12	22655.9	4.04991e-11	26605.8	-1.9397e-11	1555.93	1.83869e-09	15955.6	1.93475e-09	22656	2.12078e-09	26605.2	2.35219e-09	1555.5	8.92013e-13	15955.9	1.53966e-11	22655.5	3.68982e-11	26605.5	6.26776e-11	1555.56	5.78029e-13	15956	3.41906e-13	22655.6	6.39396e-13
401.485	2.79984e-08	401.491	1.79132e-08	401.495	3.24264e-09	401.515	2.73929e-10					1557.63	2.25661e-10	15956.4	2.08515e-10	22656.8	1.98385e-10	26606	1.89917e-10	1556.69	-1.31746e-12	15956.3	2.55027e-12	22656.7	3.58502e-11	26606.6	-1.2557e-11	1556.75	1.84101e-09	15956.4	1.9344e-09	22656.8	2.12277e-09	26606	2.35081e-09	1556.31	9.6831e-13	15956.8	1.60237e-11	22656.3	3.72163e-11	26606.3	6.27296e-11	1556.37	6.17759e-13	15956.8	3.19214e-13	22656.4	8.92983e-13
401.506	2.80103e-08	401.513	1.79198e-08	401.517	3.24332e-09	401.536	2.75071e-10					1558.44	2.25508e-10	15957.3	2.08851e-10	22657.6	1.9724e-10	26606.8	1.90115e-10	1557.51	-8.72472e-13	15957.1	6.98121e-12	22657.5	3.00081e-11	26607.4	-2.43911e-11	1557.57	1.84088e-09	15957.2	1.93555e-09	22657.6	2.12233e-09	26606.8	2.3502e-09	1557.13	8.98571e-13	15957.6	1.58522e-11	22657.1	3.71604e-11	26607.1	6.24479e-11	1557.19	6.13371e-13	15957.6	3.72221e-13	22657.2	6.69043e-13
401.528	2.79943e-08	401.534	1.79294e-08	401.538	3.24455e-09	401.558	2.73984e-10					1559.26	2.25339e-10	15958.1	2.08332e-10	22658.5	1.97377e-10	26607.6	1.9039e-10	1558.32	-2.66096e-11	15958	6.22865e-12	22658.3	2.44073e-11	26608.2	-2.07157e-11	1558.38	1.83665e-09	15958	1.93514e-09	22658.4	2.12244e-09	26607.6	2.35243e-09	1557.95	8.91779e-13	15958.4	1.58945e-11	22658	3.70785e-11	26607.9	6.27497e-11	1558.01	6.0004e-13	15958.5	3.81274e-13	22658	6.50973e-13
401.549	2.80004e-08	401.556	1.7916e-08	401.56	3.24422e-09	401.579	2.75618e-10					1560.07	2.25002e-10	15958.9	2.09067e-10	22659.3	1.98056e-10	26608.4	1.90325e-10	1559.14	-1.96202e-11	15958.8	1.18879e-11	22659.1	2.37344e-11	26609	-2.68756e-11	1559.2	1.83851e-09	15958.8	1.9354e-09	22659.2	2.12327e-09	26608.4	2.35269e-09	1558.76	8.98811e-13	15959.2	1.58071e-11	22658.8	3.74261e-11	26608.7	6.25747e-11	1558.83	6.11332e-13	15959.3	3.67175e-13	22658.8	9.07563e-13
401.571	2.80015e-08	401.577	1.79164e-08	401.581	3.24055e-09	401.601	2.74855e-10					1560.89	2.25325e-10	15959.7	2.08369e-10	22660.1	1.97724e-10	26609.2	1.89562e-10	1559.95	-1.55393e-11	15959.6	2.43051e-11	22660	1.23828e-11	26609.8	-8.7479e-12	1560.01	1.83932e-09	15959.6	1.93697e-09	22660	2.12298e-09	26609.2	2.35189e-09	1559.58	8.84394e-13	15960	1.58416e-11	22659.6	3.71952e-11	26609.6	6.241e-11	1559.64	6.05237e-13	15960.1	3.58765e-13	22659.6	6.6789e-13
401.592	2.80085e-08	401.599	1.79225e-08	401.603	3.24358e-09	401.622	2.74463e-10					1561.7	2.25224e-10	15960.5	2.08945e-10	22660.9	1.98092e-10	26610.1	1.90366e-10	1560.77	-8.98108e-12	15960.4	3.9316e-11	22660.8	2.7058e-11	26610.6	-2.5532e-11	1560.83	1.83895e-09	15960.5	1.93744e-09	22660.8	2.12282e-09	26610	2.35104e-09	1560.39	8.8238e-13	15960.8	1.53963e-11	22660.4	3.70746e-11	26610.4	6.24754e-11	1560.45	6.3419e-13	15960.9	3.61681e-13	22660.4	6.3411e-13
401.614	2.80255e-08	401.62	1.79245e-08	401.624	3.24234e-09	401.644	2.74064e-10					1562.52	2.2523e-10	15961.3	2.08535e-10	22661.7	1.97051e-10	26610.9	1.90599e-10	1561.58	-1.47976e-11	15961.2	7.33452e-13	22661.6	4.94905e-11	26611.4	-3.68976e-11	1561.64	1.83855e-09	15961.3	1.93415e-09	22661.6	2.12235e-09	26610.8	2.34973e-09	1561.2	8.53239e-13	15961.6	1.57252e-11	22661.2	3.73314e-11	26611.2	6.25727e-11	1561.27	6.00047e-13	15961.7	3.78173e-13	22661.3	6.37395e-13
401.635	2.80161e-08	401.642	1.79315e-08	401.646	3.24674e-09	401.665	2.75528e-10					1563.34	2.24416e-10	15962.2	2.08692e-10	22662.5	1.96763e-10	26611.7	1.89717e-10	1562.4	1.39352e-11	15962	9.83582e-12	22662.4	5.19098e-11	26612.2	-2.64413e-11	1562.46	1.84151e-09	15962.1	1.93534e-09	22662.5	2.12235e-09	26611.6	2.3491e-09	1562.02	8.60721e-13	15962.5	1.58158e-11	22662	3.725e-11	26612	6.26476e-11	1562.09	6.41863e-13	15962.5	3.66986e-13	22662.1	6.5615e-13
401.657	2.80231e-08	401.663	1.79288e-08	401.667	3.24235e-09	401.687	2.75524e-10					1564.15	2.25048e-10	15963	2.08705e-10	22663.3	1.97325e-10	26612.5	1.90804e-10	1563.22	1.07331e-11	15962.9	8.85988e-12	22663.2	1.78441e-11	26613	-3.60868e-11	1563.28	1.83722e-09	15962.9	1.93447e-09	22663.3	2.12431e-09	26612.4	2.34854e-09	1562.84	8.33877e-13	15963.3	1.59522e-11	22662.8	3.72123e-11	26612.8	6.2757e-11	1562.9	6.22607e-13	15963.4	3.5311e-13	22662.9	6.49088e-13
401.678	2.80237e-08	401.685	1.79165e-08	401.689	3.24415e-09	401.708	2.749e-10					1564.97	2.25613e-10	15963.8	2.08339e-10	22664.1	1.97029e-10	26613.3	1.90669e-10	1564.03	1.5269e-11	15963.7	6.63056e-12	22664	3.61343e-11	26613.8	-4.18914e-11	1564.09	1.83811e-09	15963.7	1.93653e-09	22664.1	2.12282e-09	26613.2	2.351e-09	1563.66	8.49165e-13	15964.1	1.59803e-11	22663.6	3.69853e-11	26613.6	6.24909e-11	1563.72	6.18789e-13	15964.2	3.54732e-13	22663.7	6.56126e-13
401.7	2.80148e-08	401.706	1.7927e-08	401.71	3.24574e-09	401.73	2.74854e-10					1565.79	2.24562e-10	15964.6	2.09032e-10	22665	1.97608e-10	26614.1	1.90681e-10	1564.85	-6.69447e-13	15964.5	2.6588e-11	22664.8	1.78536e-11	26614.6	-4.6206e-11	1564.91	1.8403e-09	15964.6	1.93677e-09	22664.9	2.12319e-09	26614	2.35155e-09	1564.47	8.63917e-13	15964.9	1.58759e-11	22664.5	3.68941e-11	26614.4	6.25801e-11	1564.54	5.66359e-13	15965	3.58125e-13	22664.5	6.25828e-13
401.721	2.80218e-08	401.728	1.7927e-08	401.732	3.24334e-09	401.751	2.7422e-10					1566.6	2.24722e-10	15965.4	2.08764e-10	22665.8	1.97112e-10	26614.9	1.90193e-10	1565.66	9.54276e-12	15965.3	3.26387e-11	22665.7	1.42915e-11	26615.4	-2.82297e-11	1565.73	1.83921e-09	15965.4	1.93619e-09	22665.7	2.12222e-09	26614.8	2.34795e-09	1565.29	8.90241e-13	15965.7	1.56172e-11	22665.3	3.69922e-11	26615.2	6.2494e-11	1565.35	5.92758e-13	15965.8	3.29151e-13	22665.3	6.16907e-13
401.743	2.80439e-08	401.749	1.79324e-08	401.753	3.24251e-09	401.773	2.75251e-10					1567.41	2.24589e-10	15966.2	2.08907e-10	22666.6	1.97759e-10	26615.7	1.9007e-10	1566.48	2.17403e-12	15966.1	1.88396e-11	22666.5	3.04458e-11	26616.2	-5.64643e-11	1566.54	1.83748e-09	15966.2	1.93369e-09	22666.5	2.12293e-09	26615.6	2.34927e-09	1566.1	9.09148e-13	15966.6	9.52392e-12	22666.1	3.7053e-11	26616	6.27761e-11	1566.17	5.96385e-13	15966.6	3.43437e-13	22666.2	6.77648e-13
401.764	2.80236e-08	401.771	1.79251e-08	401.775	3.24399e-09	401.794	2.75511e-10					1568.23	2.24767e-10	15967.1	2.08053e-10	22667.4	1.9764e-10	26616.5	1.90451e-10	1567.29	1.54865e-11	15966.9	4.92123e-13	22667.3	1.78265e-11	26617	-3.86061e-11	1567.36	1.84068e-09	15967	1.93207e-09	22667.3	2.12421e-09	26616.4	2.35092e-09	1566.92	8.99055e-13	15967.4	1.608e-11	22666.9	3.69936e-11	26616.8	6.28114e-11	1566.98	6.0723e-13	15967.4	3.4769e-13	22667	6.53796e-13
401.786	2.80196e-08	401.792	1.79382e-08	401.796	3.24394e-09	401.816	2.75051e-10					1569.05	2.25385e-10	15967.9	2.08182e-10	22668.2	1.97372e-10	26617.3	1.89791e-10	1568.11	1.61906e-12	15967.7	2.74245e-11	22668.1	2.2379e-11	26617.8	-2.93156e-11	1568.17	1.83709e-09	15967.8	1.9328e-09	22668.2	2.12206e-09	26617.2	2.34963e-09	1567.73	8.74234e-13	15968.2	1.5979e-11	22667.7	3.70901e-11	26617.6	6.21661e-11	1567.8	6.2819e-13	15968.2	3.68187e-13	22667.8	6.29666e-13
401.807	2.80227e-08	401.813	1.79235e-08	401.818	3.2419e-09	401.837	2.75134e-10					1569.86	2.24287e-10	15968.7	2.08435e-10	22669	1.97297e-10	26618.1	1.89856e-10	1568.93	-5.91626e-12	15968.6	9.78349e-12	22668.9	-1.3429e-11	26618.7	-6.42227e-11	1568.99	1.83661e-09	15968.6	1.93459e-09	22669	2.12291e-09	26618	2.34956e-09	1568.55	8.89057e-13	15969	1.57013e-11	22668.5	3.72814e-11	26618.4	6.23295e-11	1568.61	6.04122e-13	15969.1	3.23158e-13	22668.6	6.62085e-13
401.829	2.80389e-08	401.835	1.79371e-08	401.839	3.24506e-09	401.859	2.74865e-10					1570.67	2.24418e-10	15969.5	2.08306e-10	22669.9	1.97516e-10	26618.9	1.89929e-10	1569.74	-3.98375e-12	15969.4	2.29742e-11	22669.7	9.66535e-12	26619.5	-4.0125e-11	1569.8	1.84076e-09	15969.4	1.93399e-09	22669.8	2.12206e-09	26618.9	2.35258e-09	1569.36	8.95327e-13	15969.8	1.58506e-11	22669.4	3.70146e-11	26619.2	6.21694e-11	1569.42	5.82041e-13	15969.9	3.94127e-13	22669.4	6.58089e-13
401.85	2.80318e-08	401.856	1.79303e-08	401.861	3.24455e-09	401.88	2.75201e-10					1571.49	2.24906e-10	15970.3	2.08793e-10	22670.7	1.98166e-10	26619.7	1.90598e-10	1570.55	-7.36062e-12	15970.2	1.99336e-11	22670.6	4.20646e-12	26620.3	-4.34063e-11	1570.61	1.83913e-09	15970.3	1.93304e-09	22670.6	2.12298e-09	26619.7	2.35019e-09	1570.17	8.72466e-13	15970.6	1.61195e-11	22670.2	3.68873e-11	26620	6.25082e-11	1570.24	6.12426e-13	15970.7	3.63964e-13	22670.2	6.71565e-13
401.872	2.80228e-08	401.878	1.79269e-08	401.882	3.24647e-09	401.902	2.7581e-10					1572.31	2.24676e-10	15971.1	2.08341e-10	22671.5	1.9707e-10	26620.5	1.89801e-10	1571.37	7.41282e-12	15971	2.58742e-11	22671.4	-4.77644e-12	26621.1	-4.56262e-11	1571.43	1.83937e-09	15971.1	1.93167e-09	22671.4	2.12377e-09	26620.5	2.34961e-09	1570.99	8.90807e-13	15971.4	1.58855e-11	22671	3.72358e-11	26620.8	6.23718e-11	1571.06	5.95887e-13	15971.5	3.76932e-13	22671.1	6.43094e-13
401.893	2.80421e-08	401.899	1.79302e-08	401.904	3.24807e-09	401.923	2.74876e-10					1573.11	2.2421e-10	15971.9	2.08712e-10	22672.3	1.96862e-10	26621.3	1.90059e-10	1572.18	-7.88652e-12	15971.8	4.03583e-11	22672.2	6.84421e-12	26621.9	-3.03552e-11	1572.25	1.8401e-09	15971.9	1.93464e-09	22672.2	2.12271e-09	26621.3	2.35009e-09	1571.81	8.20046e-13	15972.3	1.56985e-11	22671.8	3.69088e-11	26621.7	6.27664e-11	1571.87	5.78316e-13	15972.3	3.47962e-13	22671.9	6.48051e-13
401.914	2.80313e-08	401.921	1.79374e-08	401.925	3.24685e-09	401.945	2.7612e-10					1573.93	2.24775e-10	15972.8	2.08741e-10	22673.1	1.97819e-10	26622.2	1.91108e-10	1572.99	1.04414e-12	15972.6	2.11024e-11	22673	-9.2656e-12	26622.7	-4.67809e-11	1573.05	1.83863e-09	15972.7	1.93352e-09	22673.1	2.12288e-09	26622.1	2.34749e-09	1572.61	9.43315e-13	15973.1	1.59197e-11	22672.6	3.68791e-11	26622.5	6.23436e-11	1572.68	6.10191e-13	15973.1	3.62789e-13	22672.7	6.25282e-13
401.936	2.80495e-08	401.942	1.79293e-08	401.947	3.24483e-09	401.966	2.75769e-10					1574.76	2.24647e-10	15973.6	2.08472e-10	22674	1.97767e-10	26623	1.9009e-10	1573.81	5.13005e-12	15973.5	3.06681e-11	22673.8	-1.56082e-11	26623.5	-3.30046e-11	1573.87	1.83951e-09	15973.5	1.93519e-09	22673.9	2.12449e-09	26622.9	2.35079e-09	1573.43	8.7763e-13	15973.9	1.605e-11	22673.4	3.71129e-11	26623.3	6.25654e-11	1573.5	6.01686e-13	15973.9	3.81313e-13	22673.5	6.5318e-13
401.957	2.80456e-08	401.964	1.79349e-08	401.968	3.24617e-09	401.988	2.74597e-10					1575.57	2.24936e-10	15974.4	2.08853e-10	22674.8	1.97686e-10	26623.8	1.89794e-10	1574.63	2.72944e-11	15974.3	3.59722e-11	22674.7	-4.36132e-13	26624.3	-6.46403e-11	1574.69	1.83823e-09	15974.3	1.93439e-09	22674.7	2.12154e-09	26623.7	2.34865e-09	1574.25	9.04001e-13	15974.7	1.56542e-11	22674.3	3.697e-11	26624.1	6.25233e-11	1574.32	6.0032e-13	15974.8	3.31036e-13	22674.3	6.45135e-13
401.979	2.80483e-08	401.985	1.79227e-08	401.99	3.24501e-09	402.009	2.7548e-10					1576.38	2.24611e-10	15975.2	2.07994e-10	22675.6	1.97871e-10	26624.6	1.90042e-10	1575.45	2.44776e-11	15975.1	9.31648e-12	22675.5	1.63236e-11	26625.2	-2.37026e-11	1575.51	1.83739e-09	15975.1	1.93501e-09	22675.5	2.12268e-09	26624.5	2.35062e-09	1575.07	8.61966e-13	15975.5	1.59005e-11	22675.1	3.71132e-11	26624.9	6.24615e-11	1575.14	6.11474e-13	15975.6	3.85441e-13	22675.1	6.37102e-13
402	2.80414e-08	402.007	1.79432e-08	402.011	3.24667e-09	402.031	2.73833e-10					1577.2	2.24937e-10	15976	2.08424e-10	22676.4	1.97337e-10	26625.4	1.9035e-10	1576.26	-8.92931e-12	15975.9	3.54222e-11	22676.3	1.05043e-11	26626	-3.53991e-11	1576.32	1.83912e-09	15976	1.93405e-09	22676.3	2.12191e-09	26625.3	2.35127e-09	1575.88	9.06602e-13	15976.3	1.59322e-11	22675.9	3.7153e-11	26625.7	6.2294e-11	1575.95	6.14631e-13	15976.4	3.72342e-13	22676	6.3214e-13
402.022	2.80315e-08	402.028	1.79385e-08	402.033	3.24494e-09	402.052	2.74295e-10					1578.02	2.24835e-10	15976.8	2.08689e-10	22677.2	1.9777e-10	26626.2	1.89764e-10	1577.08	7.73042e-12	15976.7	1.3073e-11	22677.1	7.93721e-12	26626.8	-5.38432e-11	1577.14	1.83946e-09	15976.8	1.93604e-09	22677.2	2.12418e-09	26626.1	2.34964e-09	1576.69	8.55958e-13	15977.1	1.54332e-11	22676.7	3.69894e-11	26626.5	6.22159e-11	1576.76	5.85502e-13	15977.2	3.62805e-13	22676.8	6.6104e-13
402.043	2.80411e-08	402.05	1.79374e-08	402.054	3.24989e-09	402.074	2.75403e-10					1578.83	2.2501e-10	15977.7	2.08635e-10	22678	1.97762e-10	26627	1.90024e-10	1577.9	3.46351e-11	15977.5	6.28034e-12	22677.9	2.64302e-11	26627.6	-2.15055e-11	1577.96	1.83687e-09	15977.6	1.93331e-09	22678	2.12467e-09	26626.9	2.34936e-09	1577.52	8.73813e-13	15978	1.55859e-11	22677.5	3.70818e-11	26627.3	6.26406e-11	1577.58	6.20776e-13	15978	3.59698e-13	22677.6	6.65223e-13
402.065	2.80298e-08	402.071	1.79272e-08	402.076	3.24859e-09	402.095	2.7564e-10					1579.64	2.24495e-10	15978.5	2.08793e-10	22678.8	1.98246e-10	26627.8	1.89506e-10	1578.71	3.68354e-11	15978.3	1.52661e-11	22678.7	-4.56149e-12	26628.4	-4.36601e-11	1578.77	1.83659e-09	15978.4	1.93431e-09	22678.8	2.12148e-09	26627.8	2.35179e-09	1578.33	9.13781e-13	15978.8	9.50808e-12	22678.3	3.71386e-11	26628.1	6.24461e-11	1578.39	5.78844e-13	15978.8	3.57231e-13	22678.4	6.37116e-13
402.087	2.80379e-08	402.093	1.79441e-08	402.097	3.24371e-09	402.117	2.75004e-10					1580.46	2.24752e-10	15979.3	2.07831e-10	22679.6	1.97403e-10	26628.6	1.89858e-10	1579.52	1.16058e-11	15979.2	1.92846e-12	22679.5	1.61338e-11	26629.2	-2.53251e-11	1579.58	1.83719e-09	15979.2	1.93392e-09	22679.6	2.12212e-09	26628.6	2.34847e-09	1579.14	8.77062e-13	15979.6	1.57883e-11	22679.1	3.68469e-11	26628.9	6.2618e-11	1579.21	6.1335e-13	15979.7	3.45609e-13	22679.2	9.1606e-13
402.108	2.80442e-08	402.114	1.79335e-08	402.119	3.24801e-09	402.138	2.75515e-10					1581.27	2.24322e-10	15980.1	2.08595e-10	22680.5	1.97255e-10	26629.4	1.90509e-10	1580.34	3.71707e-12	15980	-1.0414e-11	22680.3	1.38552e-11	26630	-3.28274e-11	1580.4	1.83671e-09	15980	1.93441e-09	22680.4	2.1226e-09	26629.4	2.35017e-09	1579.96	9.04946e-13	15980.4	1.59081e-11	22680	3.70173e-11	26629.7	6.24587e-11	1580.03	6.16263e-13	15980.5	3.35832e-13	22680	6.50277e-13
402.129	2.80492e-08	402.136	1.7938e-08	402.14	3.24767e-09	402.159	2.75061e-10					1582.08	2.24351e-10	15980.9	2.08443e-10	22681.3	1.97358e-10	26630.2	1.89835e-10	1581.15	2.9029e-11	15980.8	-1.63293e-13	22681.2	-8.86189e-13	26630.8	-5.0202e-11	1581.21	1.83585e-09	15980.8	1.9353e-09	22681.2	2.12503e-09	26630.2	2.34772e-09	1580.77	9.33555e-13	15981.2	1.60244e-11	22680.8	3.66759e-11	26630.5	6.23441e-11	1580.84	6.01593e-13	15981.3	3.68722e-13	22680.8	6.87017e-13
402.151	2.8059e-08	402.157	1.7934e-08	402.162	3.24406e-09	402.181	2.76004e-10					1582.89	2.24917e-10	15981.7	2.08792e-10	22682.1	1.97723e-10	26631	1.90047e-10	1581.95	1.84818e-11	15981.6	1.10208e-11	22682	4.40147e-11	26631.6	-5.4062e-11	1582.02	1.83763e-09	15981.7	1.93394e-09	22682	2.12468e-09	26631	2.34446e-09	1581.58	9.36528e-13	15982	1.56341e-11	22681.6	3.71456e-11	26631.3	6.23506e-11	1581.65	6.01488e-13	15982.1	3.76234e-13	22681.7	6.21577e-13
402.172	2.80434e-08	402.179	1.79341e-08	402.183	3.24388e-09	402.202	2.74865e-10					1583.71	2.24914e-10	15982.5	2.08646e-10	22682.9	1.97527e-10	26631.8	1.90118e-10	1582.77	1.80912e-11	15982.4	8.3034e-12	22682.8	1.05586e-11	26632.4	-1.44786e-11	1582.83	1.83683e-09	15982.5	1.9323e-09	22682.8	2.1229e-09	26631.8	2.34839e-09	1582.39	8.85226e-13	15982.9	1.56722e-11	22682.4	3.70662e-11	26632.1	6.25369e-11	1582.46	6.16383e-13	15982.9	3.73038e-13	22682.5	6.68027e-13
402.194	2.80353e-08	402.2	1.79371e-08	402.205	3.24192e-09	402.224	2.74869e-10					1584.52	2.25035e-10	15983.4	2.08647e-10	22683.7	1.97065e-10	26632.7	1.90649e-10	1583.58	9.5334e-12	15983.2	5.75408e-12	22683.6	6.89824e-12	26633.2	-2.20481e-11	1583.64	1.83785e-09	15983.3	1.93627e-09	22683.7	2.12332e-09	26632.6	2.34829e-09	1583.21	8.54141e-13	15983.7	1.56942e-11	22683.2	3.69879e-11	26633	6.23845e-11	1583.27	5.9835e-13	15983.7	3.89755e-13	22683.3	9.14992e-13
402.215	2.80356e-08	402.222	1.79264e-08	402.226	3.24658e-09	402.245	2.75368e-10					1585.35	2.25629e-10	15984.2	2.09206e-10	22684.5	1.97192e-10	26633.5	1.90476e-10	1584.4	-8.16408e-12	15984.1	-4.47005e-12	22684.4	3.00681e-11	26634	-3.90403e-11	1584.46	1.8383e-09	15984.1	1.9343e-09	22684.5	2.12221e-09	26633.4	2.35009e-09	1584.02	8.43997e-13	15984.5	1.58078e-11	22684	3.65815e-11	26633.8	6.24372e-11	1584.09	5.89396e-13	15984.6	3.54681e-13	22684.1	6.51142e-13
402.237	2.80378e-08	402.243	1.79265e-08	402.248	3.24642e-09	402.267	2.75542e-10					1586.15	2.2527e-10	15985	2.0848e-10	22685.3	1.97306e-10	26634.3	1.89446e-10	1585.22	1.86565e-12	15984.9	1.45075e-11	22685.2	1.67119e-11	26634.8	-3.99065e-11	1585.29	1.83746e-09	15984.9	1.93352e-09	22685.3	2.12258e-09	26634.2	2.35105e-09	1584.84	9.07387e-13	15985.3	1.59084e-11	22684.8	3.69967e-11	26634.6	6.28782e-11	1584.9	6.14492e-13	15985.4	3.63702e-13	22684.9	6.22744e-13
402.258	2.80331e-08	402.265	1.79323e-08	402.269	3.2445e-09	402.288	2.74744e-10					1586.96	2.25118e-10	15985.8	2.08907e-10	22686.2	1.97782e-10	26635.1	1.89757e-10	1586.03	5.27878e-12	15985.7	-7.58673e-12	22686	1.32916e-11	26635.6	-4.04021e-11	1586.09	1.8366e-09	15985.8	1.93469e-09	22686.1	2.12369e-09	26635	2.34897e-09	1585.65	9.58671e-13	15986.1	1.58339e-11	22685.7	3.70029e-11	26635.4	6.23567e-11	1585.72	5.92928e-13	15986.2	3.45813e-13	22685.7	8.96075e-13
402.28	2.80289e-08	402.286	1.79234e-08	402.291	3.24494e-09	402.31	2.74997e-10					1587.78	2.24957e-10	15986.6	2.0866e-10	22687	1.98683e-10	26635.9	1.90107e-10	1586.84	4.12371e-11	15986.5	4.81745e-12	22686.8	2.14001e-11	26636.5	-2.84125e-11	1586.9	1.8383e-09	15986.6	1.93368e-09	22686.9	2.12406e-09	26635.8	2.34795e-09	1586.46	9.69109e-13	15986.9	1.55416e-11	22686.5	3.70289e-11	26636.2	6.26356e-11	1586.53	6.20351e-13	15987	3.44352e-13	22686.5	6.17169e-13
402.301	2.8031e-08	402.308	1.79294e-08	402.312	3.24262e-09	402.331	2.74742e-10					1588.59	2.24942e-10	15987.5	2.08867e-10	22687.8	1.97128e-10	26636.7	1.89964e-10	1587.66	3.15251e-11	15987.3	2.30419e-11	22687.7	3.4798e-12	26637.3	-4.57757e-11	1587.72	1.8375e-09	15987.4	1.934e-09	22687.7	2.12215e-09	26636.6	2.34713e-09	1587.28	8.83287e-13	15987.8	1.55079e-11	22687.3	3.69912e-11	26637	6.22481e-11	1587.35	6.08267e-13	15987.8	3.47099e-13	22687.3	6.45762e-13
402.323	2.80385e-08	402.329	1.79385e-08	402.334	3.24391e-09	402.353	2.74586e-10					1589.41	2.24848e-10	15988.3	2.08918e-10	22688.6	1.9802e-10	26637.5	1.90261e-10	1588.47	1.02399e-11	15988.2	1.6781e-11	22688.5	1.8032e-11	26638.1	-2.35898e-11	1588.53	1.83806e-09	15988.2	1.93418e-09	22688.5	2.12421e-09	26637.5	2.34797e-09	1588.09	8.99863e-13	15988.6	1.59736e-11	22688.1	3.72877e-11	26637.8	6.26074e-11	1588.15	5.98503e-13	15988.7	3.44807e-13	22688.2	6.48842e-13
402.344	2.80273e-08	402.351	1.79233e-08	402.355	3.2411e-09	402.375	2.75708e-10					1590.21	2.25331e-10	15989.1	2.09315e-10	22689.4	1.96918e-10	26638.3	1.90196e-10	1589.28	-2.72434e-12	15989	3.92015e-12	22689.3	1.12394e-11	26638.9	-3.25439e-11	1589.35	1.83728e-09	15989	1.93385e-09	22689.3	2.12317e-09	26638.3	2.35092e-09	1588.91	8.54394e-13	15989.4	1.58522e-11	22688.9	3.71396e-11	26638.6	6.22901e-11	1588.97	6.17509e-13	15989.5	3.47122e-13	22689	6.33142e-13
402.366	2.80266e-08	402.372	1.79298e-08	402.377	3.2427e-09	402.396	2.74641e-10					1591.02	2.24868e-10	15989.9	2.09026e-10	22690.2	1.97637e-10	26639.1	1.90072e-10	1590.09	-2.32087e-12	15989.8	-8.48579e-12	22690.1	2.57874e-11	26639.7	-2.27681e-11	1590.15	1.83557e-09	15989.9	1.93421e-09	22690.2	2.1225e-09	26639.1	2.34739e-09	1589.71	9.34385e-13	15990.2	1.59228e-11	22689.7	3.72066e-11	26639.4	6.21538e-11	1589.78	5.90216e-13	15990.3	3.57759e-13	22689.8	6.25049e-13
402.387	2.80167e-08	402.394	1.79333e-08	402.398	3.24485e-09	402.418	2.74791e-10					1591.84	2.24133e-10	15990.7	2.08549e-10	22691	1.976e-10	26639.9	1.89987e-10	1590.9	-3.82011e-12	15990.6	2.70483e-11	22690.9	9.10946e-12	26640.5	-5.06427e-12	1590.96	1.83755e-09	15990.7	1.93263e-09	22691	2.12292e-09	26639.9	2.35074e-09	1590.52	9.24326e-13	15991.1	9.53283e-12	22690.5	3.72269e-11	26640.2	6.2354e-11	1590.59	6.05573e-13	15991.1	3.49382e-13	22690.6	6.43871e-13
402.409	2.80242e-08	402.415	1.7926e-08	402.42	3.24308e-09	402.439	2.75865e-10					1592.65	2.23834e-10	15991.6	2.08942e-10	22691.8	1.9708e-10	26640.7	1.9007e-10	1591.72	-7.9171e-12	15991.4	1.1464e-11	22691.7	-1.50906e-12	26641.3	8.64402e-13	1591.78	1.83922e-09	15991.5	1.93431e-09	22691.8	2.12303e-09	26640.7	2.35054e-09	1591.34	8.96614e-13	15991.9	1.54222e-11	22691.3	3.68794e-11	26641.1	6.25241e-11	1591.41	6.11642e-13	15991.9	3.82457e-13	22691.4	9.06629e-13
402.43	2.80349e-08	402.437	1.79283e-08	402.441	3.2434e-09	402.46	2.75375e-10					1593.46	2.2489e-10	15992.4	2.08289e-10	22692.7	1.97192e-10	26641.6	1.90202e-10	1592.53	-3.41941e-11	15992.3	1.39296e-11	22692.5	4.07095e-11	26642.1	-3.16183e-11	1592.59	1.83957e-09	15992.3	1.93122e-09	22692.6	2.11924e-09	26641.5	2.34746e-09	1592.15	8.95001e-13	15992.7	1.53464e-11	22692.2	3.69271e-11	26641.9	6.26614e-11	1592.22	5.99188e-13	15992.8	3.57126e-13	22692.2	6.5715e-13
402.452	2.80155e-08	402.458	1.79219e-08	402.463	3.24341e-09	402.482	2.74712e-10					1594.28	2.24419e-10	15993.2	2.08914e-10	22693.5	1.97248e-10	26642.4	1.90296e-10	1593.34	-3.69897e-11	15993.1	7.01707e-12	22693.3	2.54928e-11	26642.9	-2.00178e-11	1593.4	1.83743e-09	15993.1	1.93144e-09	22693.4	2.12149e-09	26642.3	2.34736e-09	1592.97	8.65571e-13	15993.5	1.5541e-11	22693	3.70642e-11	26642.7	6.22917e-11	1593.03	5.87209e-13	15993.6	3.62941e-13	22693	6.54607e-13
402.473	2.80233e-08	402.48	1.79176e-08	402.484	3.24277e-09	402.504	2.75203e-10					1595.1	2.23807e-10	15994	2.08758e-10	22694.3	1.97574e-10	26643.2	1.90693e-10	1594.16	-8.89399e-12	15993.9	1.3798e-11	22694.2	2.0885e-11	26643.7	-1.50624e-11	1594.22	1.83841e-09	15993.9	1.93319e-09	22694.2	2.12129e-09	26643.1	2.34569e-09	1593.78	8.60797e-13	15994.3	1.55441e-11	22693.8	3.71308e-11	26643.5	6.20568e-11	1593.85	6.32404e-13	15994.4	3.54122e-13	22693.8	6.40207e-13
402.495	2.80407e-08	402.501	1.79351e-08	402.506	3.24549e-09	402.525	2.73805e-10					1595.91	2.24805e-10	15994.8	2.08174e-10	22695.1	1.97061e-10	26644	1.90517e-10	1594.98	-2.98496e-11	15994.7	-7.69622e-13	22695	6.65464e-11	26644.5	-2.82233e-11	1595.04	1.83706e-09	15994.8	1.93492e-09	22695	2.12377e-09	26643.9	2.34819e-09	1594.6	9.07102e-13	15995.1	1.53353e-11	22694.6	3.71164e-11	26644.3	6.28244e-11	1594.66	5.98265e-13	15995.2	3.7063e-13	22694.7	8.94256e-13
402.516	2.80197e-08	402.523	1.79249e-08	402.527	3.24003e-09	402.546	2.75454e-10					1596.73	2.24812e-10	15995.6	2.08599e-10	22695.9	1.97853e-10	26644.8	1.89856e-10	1595.79	-3.19439e-11	15995.5	7.45275e-12	22695.8	4.79915e-11	26645.3	-1.80627e-11	1595.85	1.83698e-09	15995.6	1.9355e-09	22695.8	2.12043e-09	26644.7	2.34911e-09	1595.42	8.86104e-13	15996	1.55673e-11	22695.4	3.69316e-11	26645.1	6.23642e-11	1595.48	6.36775e-13	15996	3.34933e-13	22695.5	6.44362e-13
402.538	2.80313e-08	402.544	1.7932e-08	402.549	3.24541e-09	402.568	2.7534e-10					1597.55	2.24504e-10	15996.5	2.08043e-10	22696.7	1.97742e-10	26645.6	1.90343e-10	1596.61	-6.40089e-12	15996.3	-4.238e-12	22696.6	4.61819e-11	26646.2	6.17156e-12	1596.67	1.83764e-09	15996.4	1.9346e-09	22696.7	2.12137e-09	26645.5	2.34999e-09	1596.23	8.72774e-13	15996.8	1.54805e-11	22696.2	3.7249e-11	26645.9	6.23059e-11	1596.29	6.33035e-13	15996.8	4.00113e-13	22696.3	6.49154e-13
402.559	2.80263e-08	402.566	1.79239e-08	402.57	3.24172e-09	402.589	2.74305e-10					1598.36	2.24434e-10	15997.3	2.09126e-10	22697.5	1.97438e-10	26646.4	1.89652e-10	1597.42	-3.84501e-11	15997.2	9.71437e-12	22697.4	6.29216e-11	26647	-2.20126e-11	1597.48	1.83859e-09	15997.2	1.93582e-09	22697.5	2.12193e-09	26646.4	2.34723e-09	1597.04	8.94427e-13	15997.6	1.59383e-11	22697	3.68948e-11	26646.7	6.24104e-11	1597.11	6.07799e-13	15997.7	3.7307e-13	22697.1	6.34434e-13
402.581	2.80031e-08	402.587	1.79138e-08	402.592	3.242e-09	402.611	2.74641e-10					1599.18	2.24373e-10	15998.1	2.0846e-10	22698.4	1.97588e-10	26647.2	1.89421e-10	1598.24	-1.66876e-11	15998	8.53363e-12	22698.2	3.97889e-11	26647.8	7.21749e-12	1598.3	1.83552e-09	15998	1.93541e-09	22698.3	2.12364e-09	26647.2	2.35018e-09	1597.86	9.03687e-13	15998.4	1.5806e-11	22697.8	3.69887e-11	26647.5	6.24949e-11	1597.93	6.1632e-13	15998.5	3.79922e-13	22697.9	6.31871e-13
402.602	2.80013e-08	402.609	1.79235e-08	402.613	3.24298e-09	402.632	2.73884e-10					1600	2.2401e-10	15998.9	2.08195e-10	22699.2	1.97937e-10	26648	1.89958e-10	1599.06	-1.0255e-11	15998.8	-3.46712e-12	22699	3.61556e-11	26648.6	-1.5632e-11	1599.12	1.83671e-09	15998.8	1.93258e-09	22699.1	2.12207e-09	26648	2.35027e-09	1598.68	8.88823e-13	15999.2	1.57069e-11	22698.7	3.68998e-11	26648.3	6.23549e-11	1598.75	6.1686e-13	15999.3	3.60848e-13	22698.7	9.2018e-13
402.624	2.79931e-08	402.63	1.79058e-08	402.635	3.24169e-09	402.654	2.74572e-10					1600.82	2.24707e-10	15999.7	2.08224e-10	22700	1.97673e-10	26648.8	1.90889e-10	1599.87	-2.08274e-11	15999.6	2.62369e-12	22699.9	4.9746e-11	26649.4	-3.7419e-12	1599.93	1.83834e-09	15999.7	1.93198e-09	22699.9	2.12059e-09	26648.8	2.34653e-09	1599.5	8.80789e-13	16000	1.57603e-11	22699.5	3.69783e-11	26649.1	6.25861e-11	1599.56	6.22895e-13	16000.1	3.43698e-13	22699.6	6.97223e-13
402.645	2.80096e-08	402.652	1.79183e-08	402.656	3.24277e-09	402.675	2.75117e-10					1601.64	2.25005e-10	16000.5	2.09033e-10	22700.8	1.97742e-10	26649.7	1.90484e-10	1600.7	-2.78871e-11	16000.4	-2.65369e-13	22700.7	3.91998e-11	26650.2	-4.30697e-12	1600.76	1.83954e-09	16000.5	1.93125e-09	22700.8	2.12103e-09	26649.6	2.34787e-09	1600.31	8.57748e-13	16000.9	1.59281e-11	22700.3	3.70722e-11	26650	6.23153e-11	1600.38	5.84006e-13	16000.9	3.45738e-13	22700.4	9.00763e-13
402.667	2.80103e-08	402.673	1.79203e-08	402.678	3.2442e-09	402.697	2.75275e-10					1602.45	2.24988e-10	16001.4	2.08391e-10	22701.6	1.98027e-10	26650.5	1.90866e-10	1601.52	-1.89036e-11	16001.2	-7.53949e-12	22701.5	4.76737e-11	26651	2.02889e-11	1601.58	1.83735e-09	16001.3	1.93423e-09	22701.6	2.12321e-09	26650.4	2.34698e-09	1601.14	8.79585e-13	16001.7	1.55703e-11	22701.1	3.70612e-11	26650.8	6.23829e-11	1601.21	6.11363e-13	16001.7	3.6541e-13	22701.2	6.58831e-13
402.688	2.79977e-08	402.695	1.79137e-08	402.699	3.24619e-09	402.719	2.74798e-10					1603.27	2.24617e-10	16002.2	2.08133e-10	22702.4	1.9714e-10	26651.3	1.90007e-10	1602.33	-3.52633e-11	16002.1	6.86731e-12	22702.3	5.70535e-11	26651.8	7.4038e-11	1602.39	1.83662e-09	16002.1	1.93334e-09	22702.4	2.12254e-09	26651.2	2.3478e-09	1601.96	8.80925e-13	16002.5	1.55158e-11	22701.9	3.70208e-11	26651.6	6.22894e-11	1602.02	6.26398e-13	16002.6	3.40877e-13	22702	6.288e-13
402.71	2.80273e-08	402.716	1.79213e-08	402.721	3.24306e-09	402.74	2.7401e-10					1604.09	2.24083e-10	16003	2.0832e-10	22703.3	1.97224e-10	26652.1	1.90444e-10	1603.15	-2.15994e-11	16002.9	1.54058e-11	22703.1	4.96273e-11	26652.6	1.03053e-10	1603.21	1.83723e-09	16002.9	1.93237e-09	22703.2	2.12275e-09	26652	2.35182e-09	1602.77	8.14204e-13	16003.3	1.59223e-11	22702.7	3.69474e-11	26652.4	6.25738e-11	1602.84	5.92236e-13	16003.4	3.60704e-13	22702.8	6.35595e-13
402.731	2.80067e-08	402.738	1.79171e-08	402.742	3.24323e-09	402.761	2.74753e-10					1604.91	2.24467e-10	16003.8	2.08906e-10	22704.1	1.97111e-10	26652.9	1.9112e-10	1603.97	-3.40503e-12	16003.7	4.69092e-12	22703.9	6.9657e-11	26653.4	4.52328e-11	1604.03	1.83572e-09	16003.8	1.93348e-09	22704	2.12026e-09	26652.8	2.35606e-09	1603.59	8.72125e-13	16004.1	1.61817e-11	22703.6	3.7028e-11	26653.2	6.22936e-11	1603.66	6.41712e-13	16004.2	3.49687e-13	22703.6	6.58179e-13
402.753	2.80103e-08	402.759	1.79202e-08	402.764	3.24176e-09	402.783	2.73977e-10					1605.72	2.24956e-10	16004.6	2.08723e-10	22704.9	1.97795e-10	26653.7	1.90183e-10	1604.79	-1.05025e-11	16004.5	1.00125e-10	22704.8	6.42044e-11	26654.2	4.83228e-11	1604.85	1.8368e-09	16004.6	1.93125e-09	22704.8	2.12554e-09	26653.6	2.34931e-09	1604.41	8.38594e-13	16004.9	1.58814e-11	22704.4	3.68695e-11	26654	6.24571e-11	1604.48	6.04577e-13	16005	3.72408e-13	22704.4	6.49668e-13
402.774	2.80138e-08	402.781	1.79147e-08	402.785	3.24278e-09	402.805	2.75424e-10					1606.54	2.24763e-10	16005.4	2.08857e-10	22705.7	1.97052e-10	26654.5	1.90168e-10	1605.6	-5.75855e-12	16005.3	8.50626e-11	22705.6	6.02277e-11	26655	3.53528e-11	1605.66	1.83619e-09	16005.4	1.93473e-09	22705.6	2.12204e-09	26654.4	2.35345e-09	1605.23	8.56607e-13	16005.7	1.57222e-11	22705.2	3.69449e-11	26654.8	6.25199e-11	1605.29	6.33579e-13	16005.8	3.47035e-13	22705.3	6.46518e-13
402.796	2.80154e-08	402.802	1.79251e-08	402.807	3.2449e-09	402.826	2.74124e-10					1607.36	2.24539e-10	16006.2	2.088e-10	22706.5	1.9709e-10	26655.3	1.90588e-10	1606.42	-3.53246e-11	16006.1	6.84544e-11	22706.4	4.57268e-11	26655.8	-4.75716e-12	1606.48	1.83566e-09	16006.2	1.9369e-09	22706.4	2.11984e-09	26655.2	2.3486e-09	1606.04	8.83689e-13	16006.6	1.54216e-11	22706	3.68701e-11	26655.6	6.26001e-11	1606.11	6.14121e-13	16006.6	3.41207e-13	22706.1	6.58844e-13
402.817	2.80141e-08	402.824	1.79207e-08	402.828	3.24076e-09	402.848	2.74808e-10					1608.17	2.24518e-10	16007.1	2.09068e-10	22707.3	1.97581e-10	26656.1	1.89492e-10	1607.24	-3.55467e-11	16006.9	6.30194e-11	22707.2	3.52843e-11	26656.7	1.37028e-11	1607.3	1.83841e-09	16007	1.93523e-09	22707.2	2.12061e-09	26656	2.34894e-09	1606.86	8.73715e-13	16007.4	1.54843e-11	22706.8	3.71021e-11	26656.4	6.25108e-11	1606.92	5.73938e-13	16007.4	3.68017e-13	22706.9	6.34418e-13
402.839	2.80078e-08	402.845	1.79309e-08	402.85	3.24422e-09	402.869	2.75099e-10					1608.99	2.25501e-10	16007.9	2.09009e-10	22708.1	1.96941e-10	26656.9	1.89693e-10	1608.05	-3.54187e-11	16007.8	4.65506e-11	22708	4.98329e-11	26657.5	1.79228e-11	1608.11	1.83489e-09	16007.8	1.93772e-09	22708.1	2.12287e-09	26656.9	2.34688e-09	1607.67	8.58099e-13	16008.2	1.5783e-11	22707.6	3.67923e-11	26657.2	6.2436e-11	1607.74	6.17357e-13	16008.3	3.47159e-13	22707.7	8.91731e-13
402.86	2.80242e-08	402.867	1.793e-08	402.871	3.24213e-09	402.89	2.75262e-10					1609.81	2.24025e-10	16008.7	2.08915e-10	22708.9	1.98128e-10	26657.7	1.90378e-10	1608.87	-2.90375e-11	16008.6	3.84783e-11	22708.8	5.04725e-11	26658.3	1.32528e-11	1608.93	1.83762e-09	16008.6	1.93587e-09	22708.9	2.11857e-09	26657.7	2.35053e-09	1608.49	8.7696e-13	16009	1.57887e-11	22708.4	3.69942e-11	26658	6.2472e-11	1608.55	6.28903e-13	16009.1	3.71872e-13	22708.5	6.35719e-13
402.882	2.80203e-08	402.888	1.79338e-08	402.893	3.24087e-09	402.912	2.75432e-10					1610.63	2.24846e-10	16009.5	2.08627e-10	22709.7	1.97552e-10	26658.5	1.90025e-10	1609.68	-2.62995e-11	16009.4	2.72675e-11	22709.6	1.46358e-11	26659.1	8.98284e-12	1609.74	1.83678e-09	16009.4	1.93483e-09	22709.7	2.12242e-09	26658.5	2.34989e-09	1609.31	8.44585e-13	16009.8	9.43571e-12	22709.2	3.69334e-11	26658.8	6.23945e-11	1609.37	6.13786e-13	16009.9	3.61607e-13	22709.3	6.52067e-13
402.903	2.80111e-08	402.91	1.79288e-08	402.914	3.24476e-09	402.934	2.73767e-10					1611.45	2.24738e-10	16010.3	2.08485e-10	22710.6	1.97812e-10	26659.3	1.90049e-10	1610.51	-3.88501e-11	16010.2	3.28667e-11	22710.4	2.46655e-11	26659.9	3.41828e-11	1610.57	1.83534e-09	16010.2	1.93541e-09	22710.5	2.12255e-09	26659.3	2.34924e-09	1610.12	8.38996e-13	16010.6	1.56066e-11	22710	3.70778e-11	26659.6	6.23764e-11	1610.19	6.25117e-13	16010.7	3.74993e-13	22710.1	6.4493e-13
402.925	2.8031e-08	402.931	1.79233e-08	402.936	3.24322e-09	402.955	2.75266e-10					1612.26	2.25097e-10	16011.1	2.09047e-10	22711.4	1.97831e-10	26660.2	1.90612e-10	1611.33	-4.10171e-11	16011	1.40345e-11	22711.2	4.55988e-11	26660.7	3.18028e-11	1611.39	1.8353e-09	16011.1	1.93385e-09	22711.3	2.11948e-09	26660.1	2.34846e-09	1610.95	8.84486e-13	16011.4	1.59035e-11	22710.9	3.68519e-11	26660.5	6.21779e-11	1611.02	6.04071e-13	16011.5	3.34158e-13	22710.9	6.67698e-13
402.946	2.80136e-08	402.953	1.79262e-08	402.957	3.24104e-09	402.977	2.7468e-10					1613.08	2.24296e-10	16012	2.07901e-10	22712.2	1.98275e-10	26661	1.90147e-10	1612.14	-3.37023e-11	16011.8	3.2655e-11	22712	4.94025e-12	26661.5	1.02928e-11	1612.2	1.83698e-09	16011.9	1.9334e-09	22712.1	2.12149e-09	26660.9	2.34962e-09	1611.77	8.50906e-13	16012.3	1.56479e-11	22711.7	3.70049e-11	26661.3	6.2585e-11	1611.83	6.0885e-13	16012.3	3.54835e-13	22711.7	6.52423e-13
402.968	2.8021e-08	402.974	1.79271e-08	402.979	3.244e-09	402.998	2.74157e-10					1613.89	2.23597e-10	16012.8	2.09607e-10	22713	1.97308e-10	26661.8	1.89902e-10	1612.96	-1.82652e-11	16012.6	2.24242e-11	22712.9	2.16994e-11	26662.3	2.13128e-11	1613.02	1.83589e-09	16012.7	1.93307e-09	22712.9	2.12204e-09	26661.7	2.34983e-09	1612.58	8.71785e-13	16013.1	1.62484e-11	22712.5	3.69154e-11	26662.1	6.27691e-11	1612.65	6.28197e-13	16013.1	3.50505e-13	22712.5	6.36352e-13
402.989	2.80355e-08	402.996	1.79193e-08	403	3.24476e-09	403.02	2.74942e-10					1614.71	2.24412e-10	16013.6	2.08265e-10	22713.8	1.97027e-10	26662.6	1.90033e-10	1613.77	-2.25999e-11	16013.5	5.36827e-11	22713.7	3.91914e-11	26663.1	5.77284e-12	1613.83	1.83655e-09	16013.5	1.9348e-09	22713.7	2.12182e-09	26662.5	2.34885e-09	1613.39	9.19198e-13	16013.9	1.55373e-11	22713.3	3.69592e-11	26662.9	6.24248e-11	1613.46	6.09317e-13	16014	3.38164e-13	22713.4	9.04231e-13
403.011	2.80243e-08	403.017	1.79267e-08	403.022	3.24327e-09	403.041	2.74419e-10					1615.51	2.24177e-10	16014.4	2.08185e-10	22714.6	1.97102e-10	26663.4	1.9034e-10	1614.59	-4.19178e-11	16014.3	2.05319e-11	22714.5	1.84565e-11	26664	2.42928e-11	1614.65	1.83521e-09	16014.3	1.93366e-09	22714.5	2.11861e-09	26663.3	2.35022e-09	1614.21	8.93163e-13	16014.7	1.58077e-11	22714.1	3.71708e-11	26663.7	6.22896e-11	1614.27	6.46812e-13	16014.8	3.30326e-13	22714.2	6.44469e-13
403.032	2.80208e-08	403.039	1.79355e-08	403.043	3.2419e-09	403.063	2.74566e-10					1616.32	2.2428e-10	16015.2	2.08353e-10	22715.4	1.97474e-10	26664.2	1.90245e-10	1615.39	-1.99734e-11	16015.1	2.56598e-11	22715.3	1.65145e-11	26664.8	2.34628e-11	1615.45	1.83526e-09	16015.2	1.93367e-09	22715.4	2.12087e-09	26664.2	2.35201e-09	1615.02	9.14183e-13	16015.5	1.59104e-11	22714.9	3.70251e-11	26664.5	6.21912e-11	1615.08	6.22963e-13	16015.6	3.80442e-13	22715	6.37502e-13
403.054	2.80182e-08	403.06	1.79236e-08	403.065	3.24085e-09	403.084	2.75742e-10					1617.14	2.24264e-10	16016	2.08987e-10	22716.2	1.97035e-10	26665	1.89991e-10	1616.2	-2.65227e-11	16015.9	3.46597e-11	22716.1	-7.03042e-12	26665.6	2.95528e-11	1616.26	1.83569e-09	16016	1.93169e-09	22716.2	2.12227e-09	26665	2.34907e-09	1615.82	8.83762e-13	16016.3	1.57552e-11	22715.7	3.70904e-11	26665.3	6.24884e-11	1615.89	6.0756e-13	16016.4	3.69665e-13	22715.8	6.63964e-13
403.075	2.80316e-08	403.082	1.79354e-08	403.086	3.2473e-09	403.106	2.74487e-10					1617.96	2.24186e-10	16016.8	2.09563e-10	22717.1	1.97333e-10	26665.8	1.9024e-10	1617.02	-2.42737e-11	16016.7	4.25615e-11	22716.9	1.85529e-11	26666.4	1.00228e-11	1617.08	1.83517e-09	16016.8	1.93565e-09	22717	2.11937e-09	26665.8	2.35221e-09	1616.64	9.04471e-13	16017.2	1.588e-11	22716.5	3.71311e-11	26666.1	6.20609e-11	1616.71	6.12357e-13	16017.2	3.29298e-13	22716.6	6.30908e-13
403.097	2.8029e-08	403.103	1.79288e-08	403.108	3.24202e-09	403.127	2.75412e-10					1618.77	2.24597e-10	16017.7	2.07954e-10	22717.9	1.96834e-10	26666.6	1.90093e-10	1617.83	-1.20957e-11	16017.5	2.875e-11	22717.8	1.81549e-11	26667.2	2.29628e-11	1617.89	1.83606e-09	16017.6	1.9331e-09	22717.8	2.11998e-09	26666.6	2.34947e-09	1617.45	8.42122e-13	16018	1.58573e-11	22717.4	3.69713e-11	26666.9	6.23129e-11	1617.52	6.04049e-13	16018	3.48752e-13	22717.4	6.5871e-13
403.119	2.80334e-08	403.125	1.793e-08	403.129	3.24578e-09	403.149	2.75119e-10					1619.59	2.24895e-10	16018.5	2.08561e-10	22718.7	1.97685e-10	26667.4	1.90532e-10	1618.65	-2.84104e-11	16018.4	1.24244e-11	22718.6	1.91146e-11	26668	3.67828e-11	1618.71	1.83571e-09	16018.4	1.93481e-09	22718.6	2.12128e-09	26667.4	2.34965e-09	1618.27	8.58728e-13	16018.8	1.56603e-11	22718.2	3.69964e-11	26667.7	6.24506e-11	1618.34	6.31466e-13	16018.9	3.40592e-13	22718.3	4.34971e-13
403.14	2.80382e-08	403.147	1.79212e-08	403.151	3.24598e-09	403.17	2.75757e-10					1620.41	2.25058e-10	16019.3	2.08463e-10	22719.5	1.97344e-10	26668.3	1.90648e-10	1619.47	-2.16815e-11	16019.2	3.08716e-11	22719.4	3.32379e-11	26668.8	2.24628e-11	1619.53	1.83918e-09	16019.2	1.93075e-09	22719.4	2.12105e-09	26668.2	2.34832e-09	1619.09	8.84268e-13	16019.6	1.61745e-11	22719	3.6947e-11	26668.6	6.22199e-11	1619.16	6.15115e-13	16019.7	3.7082e-13	22719.1	6.42523e-13
403.162	2.8033e-08	403.168	1.79229e-08	403.172	3.24361e-09	403.192	2.74713e-10					1621.22	2.2474e-10	16020.1	2.08114e-10	22720.3	1.97876e-10	26669.1	1.90269e-10	1620.29	-8.66535e-12	16020	2.42002e-11	22720.2	-9.50428e-12	26669.6	1.26228e-11	1620.35	1.83597e-09	16020	1.93425e-09	22720.2	2.1217e-09	26669	2.34847e-09	1619.91	8.67576e-13	16020.4	1.58771e-11	22719.8	3.6825e-11	26669.4	6.25481e-11	1619.97	6.29666e-13	16020.5	3.65555e-13	22719.9	9.2753e-13
403.183	2.80207e-08	403.189	1.79245e-08	403.194	3.24589e-09	403.213	2.74188e-10					1622.04	2.23546e-10	16020.9	2.08149e-10	22721.1	1.9781e-10	26669.9	1.89989e-10	1621.1	-1.79368e-11	16020.8	4.0968e-11	22721	3.99496e-11	26670.4	1.96128e-11	1621.16	1.83427e-09	16020.9	1.93363e-09	22721.1	2.11996e-09	26669.8	2.34793e-09	1620.72	8.91796e-13	16021.2	1.60316e-11	22720.6	3.69868e-11	26670.2	6.23215e-11	1620.79	6.27133e-13	16021.3	3.40056e-13	22720.7	6.57187e-13
403.205	2.80145e-08	403.211	1.79275e-08	403.215	3.24681e-09	403.235	2.74209e-10					1622.86	2.23777e-10	16021.7	2.08279e-10	22721.9	1.97183e-10	26670.7	1.89847e-10	1621.92	-3.6142e-11	16021.6	4.39485e-11	22721.8	4.47169e-11	26671.2	1.44428e-11	1621.98	1.83769e-09	16021.7	1.93259e-09	22721.9	2.11957e-09	26670.6	2.34896e-09	1621.54	8.61885e-13	16022.1	1.56676e-11	22721.4	3.72566e-11	26671	6.23097e-11	1621.61	6.42055e-13	16022.1	3.83096e-13	22721.5	6.60468e-13
403.226	2.80429e-08	403.233	1.79416e-08	403.237	3.24499e-09	403.256	2.73669e-10					1623.67	2.24107e-10	16022.6	2.08085e-10	22722.7	1.96913e-10	26671.5	1.90319e-10	1622.74	-2.19941e-11	16022.4	3.76577e-11	22722.6	3.13907e-11	26672	2.11328e-11	1622.8	1.83293e-09	16022.5	1.93271e-09	22722.7	2.12169e-09	26671.4	2.34853e-09	1622.36	8.74545e-13	16022.9	1.5615e-11	22722.2	3.70751e-11	26671.8	6.22677e-11	1622.42	6.13215e-13	16022.9	3.68431e-13	22722.3	9.04447e-13
403.248	2.80387e-08	403.254	1.79285e-08	403.258	3.2451e-09	403.278	2.75275e-10					1624.49	2.24189e-10	16023.4	2.08939e-10	22723.6	1.96868e-10	26672.3	1.90279e-10	1623.55	-5.73555e-12	16023.3	4.94522e-11	22723.4	2.67964e-11	26672.8	3.74428e-11	1623.61	1.83521e-09	16023.3	1.93304e-09	22723.5	2.11862e-09	26672.2	2.34893e-09	1623.17	8.76447e-13	16023.7	1.54586e-11	22723.1	3.71042e-11	26672.6	6.24982e-11	1623.24	6.13104e-13	16023.8	3.58291e-13	22723.1	6.51189e-13
403.269	2.80423e-08	403.275	1.79332e-08	403.28	3.24766e-09	403.299	2.73827e-10					1625.31	2.24117e-10	16024.2	2.08834e-10	22724.4	1.96859e-10	26673.1	1.90033e-10	1624.37	-2.43621e-11	16024.1	3.72659e-11	22724.3	9.41096e-12	26673.7	7.07284e-12	1624.43	1.83586e-09	16024.1	1.93234e-09	22724.3	2.12199e-09	26673	2.35187e-09	1623.99	8.14543e-13	16024.5	1.59396e-11	22723.9	3.69121e-11	26673.4	6.21518e-11	1624.06	6.22667e-13	16024.6	3.66854e-13	22723.9	6.52621e-13
403.29	2.80314e-08	403.297	1.79342e-08	403.301	3.24549e-09	403.321	2.74864e-10					1626.11	2.24712e-10	16025	2.085e-10	22725.2	1.97144e-10	26673.9	1.90404e-10	1625.18	-2.76341e-11	16024.9	3.80803e-11	22725.1	1.18504e-11	26674.5	2.97128e-11	1625.25	1.83598e-09	16024.9	1.93331e-09	22725.1	2.12145e-09	26673.8	2.34914e-09	1624.81	8.6995e-13	16025.3	1.60245e-11	22724.7	3.68996e-11	26674.2	6.25659e-11	1624.87	6.16559e-13	16025.4	3.58409e-13	22724.7	9.06507e-13
403.312	2.80255e-08	403.318	1.79299e-08	403.323	3.24232e-09	403.342	2.74837e-10					1626.93	2.2504e-10	16025.8	2.08328e-10	22726	1.97215e-10	26674.7	1.89916e-10	1625.99	-1.50475e-11	16025.7	4.54428e-11	22725.9	2.26299e-11	26675.3	1.53328e-11	1626.05	1.83508e-09	16025.8	1.93363e-09	22725.9	2.12005e-09	26674.7	2.3471e-09	1625.62	9.33997e-13	16026.1	1.56882e-11	22725.5	3.67863e-11	26675	6.25039e-11	1625.68	5.91754e-13	16026.2	3.72893e-13	22725.5	6.65107e-13
403.333	2.8033e-08	403.34	1.79361e-08	403.344	3.24421e-09	403.364	2.74863e-10					1627.75	2.24783e-10	16026.6	2.08583e-10	22726.8	1.9705e-10	26675.5	1.90882e-10	1626.81	-1.14813e-11	16026.5	1.79098e-11	22726.7	1.02015e-11	26676.1	1.78528e-11	1626.87	1.83715e-09	16026.6	1.93195e-09	22726.7	2.11903e-09	26675.5	2.34945e-09	1626.43	8.60094e-13	16027	1.55553e-11	22726.3	3.69017e-11	26675.8	6.23772e-11	1626.5	6.2974e-13	16027	3.72503e-13	22726.4	9.20355e-13
403.355	2.80265e-08	403.361	1.79419e-08	403.366	3.24746e-09	403.385	2.75304e-10					1628.57	2.24332e-10	16027.5	2.07894e-10	22727.6	1.97544e-10	26676.3	1.90183e-10	1627.63	-1.46879e-11	16027.3	3.23003e-11	22727.5	1.10355e-11	26676.9	2.48128e-11	1627.69	1.83736e-09	16027.4	1.93367e-09	22727.5	2.12174e-09	26676.3	2.34891e-09	1627.25	8.92348e-13	16027.8	1.53839e-11	22727.1	3.70789e-11	26676.6	6.20093e-11	1627.32	5.98005e-13	16027.8	3.40704e-13	22727.2	6.79627e-13
403.376	2.80592e-08	403.383	1.79394e-08	403.387	3.24737e-09	403.407	2.76066e-10					1629.38	2.24829e-10	16028.3	2.08171e-10	22728.4	1.9691e-10	26677.1	1.90487e-10	1628.44	3.59471e-12	16028.1	3.18582e-11	22728.3	1.20241e-11	26677.7	2.87628e-11	1628.5	1.8405e-09	16028.2	1.93249e-09	22728.4	2.11793e-09	26677.1	2.34909e-09	1628.07	8.94019e-13	16028.6	1.55189e-11	22727.9	3.68615e-11	26677.4	6.22635e-11	1628.13	6.18724e-13	16028.6	3.62479e-13	22728	6.69084e-13
403.398	2.80352e-08	403.404	1.79424e-08	403.409	3.24593e-09	403.428	2.74764e-10					1630.2	2.24828e-10	16029.1	2.08569e-10	22729.2	1.97216e-10	26677.9	1.89873e-10	1629.26	-2.45023e-11	16029	5.04735e-11	22729.1	9.47581e-12	26678.5	2.84028e-11	1629.32	1.8369e-09	16029	1.93485e-09	22729.2	2.11939e-09	26677.9	2.34919e-09	1628.88	8.67661e-13	16029.4	1.58075e-11	22728.7	3.69046e-11	26678.2	6.23048e-11	1628.95	6.24859e-13	16029.5	3.67572e-13	22728.8	6.64194e-13
403.419	2.80538e-08	403.426	1.79429e-08	403.43	3.24613e-09	403.45	2.75067e-10					1631.02	2.24426e-10	16029.9	2.08282e-10	22730	1.97829e-10	26678.7	1.90036e-10	1630.08	-1.69684e-11	16029.8	3.73679e-11	22729.9	4.26879e-11	26679.3	-1.10872e-11	1630.14	1.83583e-09	16029.8	1.93343e-09	22730	2.1205e-09	26678.7	2.34829e-09	1629.7	9.0112e-13	16030.2	1.60492e-11	22729.5	3.67218e-11	26679	6.1911e-11	1629.76	6.03293e-13	16030.3	3.76582e-13	22729.6	6.84169e-13
403.441	2.80459e-08	403.447	1.79257e-08	403.452	3.24588e-09	403.471	2.74062e-10					1631.83	2.24876e-10	16030.7	2.08953e-10	22730.8	1.96468e-10	26679.6	1.90204e-10	1630.89	7.34781e-12	16030.6	3.65223e-11	22730.7	3.77098e-11	26680.1	7.18284e-12	1630.95	1.83651e-09	16030.7	1.93205e-09	22730.8	2.12106e-09	26679.5	2.34708e-09	1630.52	8.81278e-13	16031	1.58291e-11	22730.3	3.69988e-11	26679.9	6.239e-11	1630.58	6.05087e-13	16031.1	3.55473e-13	22730.4	9.2771e-13
403.463	2.80468e-08	403.469	1.79308e-08	403.473	3.24333e-09	403.493	2.75487e-10					1632.64	2.25261e-10	16031.5	2.08662e-10	22731.7	1.9738e-10	26680.4	1.89502e-10	1631.7	-4.50737e-12	16031.4	4.24508e-11	22731.5	2.22215e-11	26680.9	1.93828e-11	1631.76	1.83709e-09	16031.5	1.93234e-09	22731.6	2.1195e-09	26680.3	2.34636e-09	1631.33	8.91708e-13	16031.8	1.53996e-11	22731.2	3.68811e-11	26680.7	6.2393e-11	1631.39	6.14166e-13	16031.9	3.75207e-13	22731.2	6.39163e-13
403.484	2.80268e-08	403.49	1.79297e-08	403.495	3.24438e-09	403.514	2.74132e-10					1633.46	2.24772e-10	16032.3	2.0835e-10	22732.5	1.97714e-10	26681.2	1.90061e-10	1632.52	-4.41353e-11	16032.2	5.34594e-11	22732.4	5.79532e-11	26681.7	5.82284e-12	1632.58	1.83811e-09	16032.3	1.93513e-09	22732.4	2.11917e-09	26681.1	2.34675e-09	1632.14	8.73253e-13	16032.7	1.55982e-11	22732	3.71533e-11	26681.5	6.21571e-11	1632.21	6.12886e-13	16032.7	3.72438e-13	22732	6.57468e-13
403.505	2.80368e-08	403.512	1.79217e-08	403.516	3.2433e-09	403.536	2.75082e-10					1634.27	2.24501e-10	16033.2	2.08194e-10	22733.3	1.96989e-10	26682	1.90118e-10	1633.34	-1.37609e-11	16033	3.14799e-11	22733.2	4.98512e-12	26682.5	3.82328e-11	1633.4	1.83268e-09	16033.1	1.93474e-09	22733.2	2.11855e-09	26681.9	2.34863e-09	1632.96	8.56886e-13	16033.5	1.57322e-11	22732.8	3.68598e-11	26682.3	6.23546e-11	1633.03	6.24197e-13	16033.5	3.53153e-13	22732.9	6.4813e-13
403.527	2.80309e-08	403.533	1.79355e-08	403.538	3.24695e-09	403.557	2.74767e-10					1635.08	2.25123e-10	16034	2.08997e-10	22734.1	1.9704e-10	26682.8	1.90038e-10	1634.15	2.71167e-12	16033.9	2.77543e-11	22734	4.07376e-11	26683.3	4.91828e-11	1634.21	1.83682e-09	16033.9	1.93431e-09	22734	2.12191e-09	26682.7	2.35032e-09	1633.77	9.00052e-13	16034.3	1.57609e-11	22733.6	3.68522e-11	26683.1	6.22414e-11	1633.84	6.16534e-13	16034.4	3.46014e-13	22733.7	8.97159e-13
403.548	2.80474e-08	403.555	1.79279e-08	403.559	3.24242e-09	403.579	2.74826e-10					1635.9	2.24246e-10	16034.8	2.08752e-10	22734.9	1.97061e-10	26683.6	1.90128e-10	1634.96	-6.67261e-12	16034.7	2.17067e-11	22734.8	2.03087e-11	26684.1	2.57428e-11	1635.02	1.83345e-09	16034.7	1.93474e-09	22734.8	2.11977e-09	26683.5	2.35126e-09	1634.59	8.79748e-13	16035.1	1.59976e-11	22734.4	3.68696e-11	26683.9	6.21998e-11	1634.65	6.47709e-13	16035.2	3.59778e-13	22734.5	6.48378e-13
403.57	2.80305e-08	403.576	1.79313e-08	403.581	3.24493e-09	403.6	2.75805e-10					1636.72	2.23624e-10	16035.6	2.08663e-10	22735.7	1.964e-10	26684.4	1.89663e-10	1635.78	-6.12824e-12	16035.5	2.15759e-11	22735.6	1.29902e-11	26685	4.90828e-11	1635.84	1.83478e-09	16035.5	1.93414e-09	22735.7	2.11748e-09	26684.3	2.34865e-09	1635.4	8.85907e-13	16035.9	1.58635e-11	22735.2	3.69187e-11	26684.7	6.21664e-11	1635.47	6.21001e-13	16036	3.54902e-13	22735.3	6.55122e-13
403.591	2.80246e-08	403.598	1.79288e-08	403.602	3.2446e-09	403.622	2.74616e-10					1637.53	2.24073e-10	16036.4	2.08483e-10	22736.5	1.97284e-10	26685.2	1.89644e-10	1636.6	7.90613e-12	16036.3	4.04497e-11	22736.4	3.3561e-11	26685.8	2.95528e-11	1636.66	1.83512e-09	16036.4	1.93567e-09	22736.5	2.12072e-09	26685.1	2.34862e-09	1636.22	8.78498e-13	16036.7	1.55316e-11	22736	3.69778e-11	26685.5	6.23437e-11	1636.28	6.13811e-13	16036.8	3.46736e-13	22736.1	6.47213e-13
403.613	2.80378e-08	403.619	1.79274e-08	403.624	3.24242e-09	403.643	2.75086e-10					1638.34	2.24288e-10	16037.2	2.09193e-10	22737.3	1.96935e-10	26686	1.90058e-10	1637.41	4.75824e-12	16037.1	4.72382e-11	22737.2	2.74725e-11	26686.6	3.47128e-11	1637.47	1.83588e-09	16037.2	1.93752e-09	22737.3	2.11971e-09	26686	2.35029e-09	1637.03	9.03554e-13	16037.6	1.59977e-11	22736.8	3.71595e-11	26686.3	6.21779e-11	1637.1	6.39119e-13	16037.6	3.57843e-13	22736.9	6.49616e-13
403.634	2.80305e-08	403.641	1.79271e-08	403.645	3.24201e-09	403.664	2.75961e-10					1639.16	2.24282e-10	16038.1	2.08792e-10	22738.2	1.97261e-10	26686.8	1.89546e-10	1638.22	-1.3766e-11	16037.9	4.57772e-11	22738	4.4044e-11	26687.4	1.34428e-11	1638.28	1.83302e-09	16038	1.93561e-09	22738.1	2.1193e-09	26686.8	2.34849e-09	1637.84	9.00027e-13	16038.4	1.57885e-11	22737.7	3.67328e-11	26687.1	6.20324e-11	1637.91	6.15695e-13	16038.4	3.49162e-13	22737.7	6.77816e-13
403.656	2.80171e-08	403.662	1.79272e-08	403.667	3.2453e-09	403.686	2.74838e-10					1639.97	2.24604e-10	16038.9	2.08371e-10	22739	1.97468e-10	26687.6	1.90022e-10	1639.04	-1.75852e-12	16038.8	4.4623e-11	22738.8	2.73369e-11	26688.2	5.15928e-11	1639.1	1.83599e-09	16038.8	1.93349e-09	22738.9	2.11806e-09	26687.6	2.34552e-09	1638.66	8.51865e-13	16039.2	1.57324e-11	22738.5	3.67242e-11	26687.9	6.22113e-11	1638.73	6.10343e-13	16039.2	3.68518e-13	22738.5	6.64288e-13
403.677	2.80382e-08	403.684	1.79269e-08	403.688	3.24464e-09	403.708	2.74864e-10					1640.78	2.24146e-10	16039.7	2.08462e-10	22739.8	1.97274e-10	26688.4	1.90397e-10	1639.85	-8.7946e-12	16039.6	7.57869e-12	22739.7	3.99586e-11	26689	3.87428e-11	1639.91	1.83486e-09	16039.6	1.93354e-09	22739.7	2.11701e-09	26688.4	2.34777e-09	1639.47	8.90691e-13	16040	1.57069e-11	22739.3	3.70199e-11	26688.7	6.24131e-11	1639.53	6.05096e-13	16040.1	3.70596e-13	22739.3	6.65557e-13
403.699	2.80266e-08	403.705	1.79205e-08	403.71	3.24149e-09	403.729	2.75088e-10					1641.6	2.25053e-10	16040.5	2.08175e-10	22740.6	1.97286e-10	26689.3	1.90326e-10	1640.66	-1.36362e-11	16040.4	2.14718e-11	22740.5	2.05095e-11	26689.8	2.58328e-11	1640.72	1.83532e-09	16040.4	1.93359e-09	22740.5	2.11901e-09	26689.2	2.34919e-09	1640.28	9.26551e-13	16040.8	1.5853e-11	22740.1	3.70465e-11	26689.6	6.21882e-11	1640.34	5.76938e-13	16040.9	3.53794e-13	22740.1	6.4536e-13
403.72	2.80221e-08	403.727	1.79207e-08	403.731	3.24592e-09	403.75	2.73972e-10					1642.41	2.23698e-10	16041.3	2.09084e-10	22741.4	1.97135e-10	26690.1	1.90098e-10	1641.48	-2.42865e-12	16041.2	1.79764e-11	22741.3	3.75803e-11	26690.6	4.98328e-11	1641.54	1.83408e-09	16041.3	1.93548e-09	22741.3	2.12065e-09	26690	2.34679e-09	1641.1	8.3877e-13	16041.6	9.50442e-12	22740.9	3.68483e-11	26690.4	6.26112e-11	1641.17	5.95862e-13	16041.7	3.80604e-13	22740.9	6.68305e-13
403.742	2.80086e-08	403.748	1.79293e-08	403.753	3.24453e-09	403.772	2.74556e-10					1643.21	2.24636e-10	16042.1	2.0808e-10	22742.2	1.9764e-10	26690.9	1.90358e-10	1642.29	1.18239e-11	16042	3.67969e-11	22742.1	5.38702e-11	26691.4	4.64328e-11	1642.35	1.83544e-09	16042.1	1.93433e-09	22742.1	2.12275e-09	26690.8	2.3513e-09	1641.91	8.95358e-13	16042.4	1.62467e-11	22741.7	3.70092e-11	26691.2	6.24998e-11	1641.98	6.16784e-13	16042.5	3.70951e-13	22741.8	6.37862e-13
403.763	2.80219e-08	403.77	1.79347e-08	403.774	3.24393e-09	403.793	2.75192e-10					1644.03	2.24471e-10	16042.9	2.08844e-10	22743	1.97877e-10	26691.7	1.89876e-10	1643.09	-3.44082e-12	16042.8	4.60261e-11	22742.9	9.15033e-11	26692.2	3.50728e-11	1643.15	1.8356e-09	16042.9	1.9335e-09	22742.9	2.12163e-09	26691.6	2.34778e-09	1642.72	9.64821e-13	16043.3	1.63112e-11	22742.5	3.68658e-11	26692	6.21944e-11	1642.78	5.91298e-13	16043.3	3.41712e-13	22742.6	6.71247e-13
403.785	2.80244e-08	403.791	1.79253e-08	403.796	3.2438e-09	403.815	2.75457e-10					1644.85	2.23904e-10	16043.8	2.08611e-10	22743.8	1.97304e-10	26692.5	1.90467e-10	1643.91	-1.28165e-11	16043.6	1.98805e-11	22743.7	8.9765e-11	26693	3.03628e-11	1643.97	1.83497e-09	16043.7	1.93399e-09	22743.8	2.11858e-09	26692.4	2.34609e-09	1643.53	8.93159e-13	16044.1	1.59504e-11	22743.3	3.68551e-11	26692.8	6.20826e-11	1643.6	6.13769e-13	16044.1	3.23163e-13	22743.4	6.66625e-13
403.806	2.80335e-08	403.813	1.79268e-08	403.817	3.24464e-09	403.836	2.74463e-10					1645.66	2.24318e-10	16044.6	2.08135e-10	22744.6	1.97124e-10	26693.3	1.90454e-10	1644.72	-5.49848e-12	16044.5	2.13995e-11	22744.5	6.97386e-11	26693.8	5.42628e-11	1644.79	1.83538e-09	16044.5	1.93324e-09	22744.6	2.12055e-09	26693.2	2.34877e-09	1644.35	8.82215e-13	16044.9	1.5447e-11	22744.1	3.67857e-11	26693.6	6.23912e-11	1644.41	5.914e-13	16045	3.42598e-13	22744.2	9.03708e-13
403.828	2.80193e-08	403.834	1.79085e-08	403.839	3.24499e-09	403.858	2.75014e-10					1646.47	2.24291e-10	16045.4	2.09041e-10	22745.4	1.97452e-10	26694.1	1.8925e-10	1645.54	7.49724e-12	16045.3	5.65298e-11	22745.3	6.83409e-11	26694.7	3.63328e-11	1645.6	1.83788e-09	16045.3	1.93564e-09	22745.4	2.12036e-09	26694	2.34835e-09	1645.16	8.83789e-13	16045.7	9.59145e-12	22744.9	3.6722e-11	26694.4	6.23317e-11	1645.23	6.07219e-13	16045.8	3.83752e-13	22745	8.92684e-13
403.849	2.80223e-08	403.856	1.79225e-08	403.86	3.2436e-09	403.879	2.74032e-10					1647.27	2.24062e-10	16046.2	2.0834e-10	22746.2	1.96909e-10	26694.9	1.89825e-10	1646.35	1.87085e-11	16046.1	2.46197e-11	22746.1	5.46911e-11	26695.5	4.36528e-11	1646.41	1.83563e-09	16046.1	1.93338e-09	22746.2	2.11993e-09	26694.9	2.34822e-09	1645.97	8.58744e-13	16046.5	1.55013e-11	22745.7	3.68704e-11	26695.2	6.206e-11	1646.04	6.05452e-13	16046.6	3.33713e-13	22745.8	6.7243e-13
403.871	2.80122e-08	403.877	1.79088e-08	403.882	3.24593e-09	403.901	2.75333e-10					1648.09	2.2458e-10	16047	2.07941e-10	22747.1	1.97818e-10	26695.7	1.89801e-10	1647.15	-1.00176e-11	16046.9	2.33202e-11	22746.9	5.02314e-11	26696.3	3.01328e-11	1647.21	1.83616e-09	16047	1.93298e-09	22747	2.11994e-09	26695.7	2.35015e-09	1646.78	8.90038e-13	16047.3	1.58648e-11	22746.5	3.67098e-11	26696	6.23532e-11	1646.84	6.0416e-13	16047.4	3.62622e-13	22746.6	6.46451e-13
403.892	2.80164e-08	403.899	1.79267e-08	403.903	3.24256e-09	403.923	2.74485e-10					1648.91	2.23926e-10	16047.8	2.08688e-10	22747.9	1.97513e-10	26696.5	1.90013e-10	1647.97	1.71667e-11	16047.7	4.05993e-11	22747.8	2.06326e-11	26697.1	8.52843e-13	1648.03	1.83564e-09	16047.8	1.93316e-09	22747.8	2.12014e-09	26696.5	2.34552e-09	1647.59	8.71906e-13	16048.2	1.56907e-11	22747.4	3.67072e-11	26696.8	6.19888e-11	1647.66	6.01083e-13	16048.2	3.61414e-13	22747.4	6.59901e-13
403.914	2.8019e-08	403.92	1.79193e-08	403.925	3.24383e-09	403.944	2.75569e-10					1649.71	2.24559e-10	16048.7	2.0805e-10	22748.7	1.97745e-10	26697.3	1.89615e-10	1648.79	7.18795e-12	16048.5	3.79498e-11	22748.6	1.14927e-11	26697.9	-3.88716e-12	1648.85	1.83497e-09	16048.6	1.93364e-09	22748.6	2.12197e-09	26697.3	2.34659e-09	1648.41	8.38091e-13	16049	1.56717e-11	22748.2	3.67764e-11	26697.6	6.21933e-11	1648.47	5.89765e-13	16049	3.37644e-13	22748.2	6.12302e-13
403.935	2.8035e-08	403.942	1.79327e-08	403.946	3.24816e-09	403.965	2.73906e-10					1650.53	2.24598e-10	16049.5	2.07884e-10	22749.5	1.97132e-10	26698.1	1.90012e-10	1649.59	2.95645e-12	16049.4	4.30771e-11	22749.4	5.57522e-12	26698.7	-9.49716e-12	1649.65	1.83684e-09	16049.4	1.93366e-09	22749.4	2.12145e-09	26698.1	2.34378e-09	1649.22	8.99789e-13	16049.8	1.59631e-11	22749	3.70485e-11	26698.4	6.21126e-11	1649.28	6.22648e-13	16049.9	3.67112e-13	22749.1	6.64373e-13
403.957	2.804e-08	403.963	1.79185e-08	403.968	3.24396e-09	403.987	2.74167e-10					1651.36	2.24311e-10	16050.3	2.07752e-10	22750.3	1.97756e-10	26699	1.90613e-10	1650.41	-1.35487e-11	16050.2	1.82289e-11	22750.2	2.93773e-11	26699.5	3.78284e-12	1650.47	1.83479e-09	16050.2	1.93414e-09	22750.3	2.11895e-09	26698.9	2.34727e-09	1650.03	8.63132e-13	16050.6	1.53364e-11	22749.8	3.69772e-11	26699.3	6.20613e-11	1650.1	5.90738e-13	16050.7	3.31951e-13	22749.9	6.61906e-13
403.978	2.80111e-08	403.985	1.79307e-08	403.989	3.24021e-09	404.008	2.74272e-10					1652.18	2.23882e-10	16051.1	2.08527e-10	22751.1	1.97353e-10	26699.8	1.90502e-10	1651.24	1.12461e-11	16051	1.52346e-11	22751	9.91921e-12	26700.3	-1.20272e-11	1651.3	1.83377e-09	16051	1.93298e-09	22751.1	2.11912e-09	26699.7	2.3478e-09	1650.85	8.2781e-13	16051.4	1.60442e-11	22750.6	3.66987e-11	26700.1	6.2609e-11	1650.92	6.02868e-13	16051.5	3.53184e-13	22750.7	6.55289e-13
404	2.8015e-08	404.006	1.79212e-08	404.011	3.24588e-09	404.03	2.75219e-10					1652.99	2.24529e-10	16051.9	2.0866e-10	22751.9	1.97584e-10	26700.6	1.90326e-10	1652.06	8.33978e-11	16051.8	4.2909e-11	22751.8	3.69209e-11	26701.1	-1.14272e-11	1652.12	1.83536e-09	16051.9	1.93187e-09	22751.9	2.12424e-09	26700.5	2.34881e-09	1651.68	8.70243e-13	16052.2	1.5527e-11	22751.4	3.70338e-11	26700.9	6.19624e-11	1651.74	6.03669e-13	16052.3	3.74596e-13	22751.5	6.72112e-13
404.021	2.8005e-08	404.028	1.79176e-08	404.032	3.24418e-09	404.051	2.75421e-10					1653.81	2.24657e-10	16052.7	2.08325e-10	22752.7	1.97466e-10	26701.4	1.89854e-10	1652.87	7.8538e-11	16052.6	1.96262e-11	22752.6	5.87936e-11	26701.9	-1.02572e-11	1652.93	1.83459e-09	16052.7	1.93358e-09	22752.7	2.12578e-09	26701.3	2.3455e-09	1652.49	8.55488e-13	16053.1	1.54589e-11	22752.2	3.69762e-11	26701.7	6.22436e-11	1652.56	6.34207e-13	16053.1	3.5568e-13	22752.3	6.5618e-13
404.043	2.80104e-08	404.049	1.79174e-08	404.054	3.24265e-09	404.073	2.74276e-10					1654.63	2.23845e-10	16053.6	2.08138e-10	22753.6	1.9734e-10	26702.2	1.89717e-10	1653.69	7.59014e-11	16053.4	4.24235e-11	22753.4	2.0807e-11	26702.8	-2.58716e-12	1653.75	1.83472e-09	16053.5	1.93205e-09	22753.5	2.12529e-09	26702.1	2.34691e-09	1653.31	8.76733e-13	16053.9	1.55748e-11	22753	3.6986e-11	26702.5	6.23423e-11	1653.37	6.02872e-13	16053.9	3.43086e-13	22753.1	6.3528e-13
404.064	2.80182e-08	404.071	1.79208e-08	404.075	3.24371e-09	404.094	2.74681e-10					1655.44	2.24836e-10	16054.4	2.08439e-10	22754.4	1.97826e-10	26703	1.89369e-10	1654.51	5.88745e-11	16054.3	4.51785e-11	22754.3	2.46485e-11	26703.6	-1.89472e-11	1654.57	1.83573e-09	16054.3	1.93303e-09	22754.3	2.1236e-09	26702.9	2.34588e-09	1654.13	8.50479e-13	16054.7	9.54602e-12	22753.9	3.68228e-11	26703.3	6.20731e-11	1654.19	5.93269e-13	16054.8	3.76929e-13	22753.9	6.66634e-13
404.086	2.80131e-08	404.092	1.79105e-08	404.097	3.24229e-09	404.116	2.74368e-10					1656.26	2.24852e-10	16055.2	2.0875e-10	22755.2	1.97763e-10	26703.8	1.8955e-10	1655.32	3.84957e-11	16055.1	2.23777e-11	22755.1	4.41202e-11	26704.4	-5.49716e-12	1655.38	1.83422e-09	16055.1	1.9331e-09	22755.1	2.12315e-09	26703.8	2.34533e-09	1654.94	8.89616e-13	16055.5	1.59835e-11	22754.7	3.70217e-11	26704.1	6.21388e-11	1655.01	6.18447e-13	16055.6	3.65727e-13	22754.8	6.43169e-13
404.107	2.80228e-08	404.114	1.79205e-08	404.118	3.24302e-09	404.138	2.74437e-10					1657.08	2.24372e-10	16056	2.07812e-10	22756	1.97175e-10	26704.6	1.90223e-10	1656.14	1.00514e-11	16055.9	2.50463e-11	22755.9	2.6032e-11	26705.2	-1.99572e-11	1656.2	1.83477e-09	16055.9	1.933e-09	22755.9	2.12083e-09	26704.6	2.34636e-09	1655.76	8.8977e-13	16056.3	1.54233e-11	22755.5	3.69081e-11	26704.9	6.20478e-11	1655.83	5.84609e-13	16056.4	3.46091e-13	22755.6	6.63628e-13
404.129	2.80139e-08	404.135	1.79113e-08	404.14	3.2449e-09	404.159	2.75311e-10					1657.89	2.24817e-10	16056.8	2.07734e-10	22756.8	1.97638e-10	26705.4	1.89759e-10	1656.95	7.97621e-12	16056.7	3.11961e-11	22756.7	3.63331e-11	26706	-9.77716e-12	1657.02	1.8357e-09	16056.8	1.93151e-09	22756.7	2.12072e-09	26705.4	2.34417e-09	1656.58	8.65602e-13	16057.1	1.58827e-11	22756.3	3.66639e-11	26705.7	6.24794e-11	1656.64	6.28767e-13	16057.2	3.65757e-13	22756.4	6.50943e-13
404.15	2.80162e-08	404.157	1.7921e-08	404.161	3.24455e-09	404.18	2.74022e-10					1658.71	2.24409e-10	16057.6	2.08557e-10	22757.6	1.97426e-10	26706.3	1.89846e-10	1657.77	4.72378e-13	16057.5	2.30453e-11	22757.5	1.85144e-11	26706.8	-3.78947e-12	1657.83	1.83625e-09	16057.6	1.93409e-09	22757.6	2.12087e-09	26706.2	2.3454e-09	1657.39	8.76825e-13	16057.9	1.59667e-11	22757.1	3.66669e-11	26706.6	6.21695e-11	1657.46	6.30923e-13	16058	3.66784e-13	22757.2	6.2834e-13
404.172	2.80145e-08	404.178	1.79233e-08	404.183	3.24325e-09	404.202	2.74969e-10					1659.52	2.24833e-10	16058.5	2.08914e-10	22758.4	1.96898e-10	26707.1	1.8933e-10	1658.58	1.83613e-11	16058.3	3.37897e-11	22758.3	3.87348e-11	26707.6	1.28824e-12	1658.64	1.83395e-09	16058.4	1.93243e-09	22758.4	2.12044e-09	26707	2.34514e-09	1658.21	8.70041e-13	16058.8	1.58763e-11	22757.9	3.6779e-11	26707.4	6.2242e-11	1658.27	6.20376e-13	16058.8	3.54531e-13	22758	6.39648e-13
404.193	2.80371e-08	404.2	1.79203e-08	404.204	3.2438e-09	404.223	2.74168e-10					1660.34	2.24362e-10	16059.3	2.08357e-10	22759.2	1.97148e-10	26707.9	1.90089e-10	1659.4	4.24435e-12	16059.1	3.50682e-11	22759.1	3.10374e-11	26708.4	2.48813e-11	1659.46	1.83532e-09	16059.2	1.93302e-09	22759.2	2.11902e-09	26707.8	2.3458e-09	1659.02	8.64776e-13	16059.6	1.54443e-11	22758.8	3.68591e-11	26708.2	6.23354e-11	1659.09	5.84721e-13	16059.6	3.70336e-13	22758.8	9.00498e-13
404.215	2.80149e-08	404.221	1.79271e-08	404.226	3.24181e-09	404.245	2.74891e-10					1661.16	2.24106e-10	16060.1	2.07598e-10	22760.1	1.96911e-10	26708.7	1.89553e-10	1660.22	-4.48038e-12	16060	4.47013e-11	22759.9	5.30491e-11	26709.2	1.61386e-11	1660.28	1.83307e-09	16060	1.93206e-09	22760	2.11835e-09	26708.6	2.34893e-09	1659.84	8.71697e-13	16060.4	1.57707e-11	22759.6	3.70517e-11	26709	6.23063e-11	1659.91	6.03404e-13	16060.5	3.61855e-13	22759.6	6.63172e-13
404.236	2.80259e-08	404.243	1.79268e-08	404.247	3.24882e-09	404.266	2.75292e-10					1661.97	2.23864e-10	16060.9	2.07773e-10	22760.9	1.97063e-10	26709.5	1.90137e-10	1661.04	1.65558e-11	16060.8	3.02799e-11	22760.8	4.6831e-11	26710	3.74833e-12	1661.1	1.83356e-09	16060.8	1.93364e-09	22760.8	2.12151e-09	26709.4	2.34532e-09	1660.66	8.74524e-13	16061.2	1.55805e-11	22760.4	3.6939e-11	26709.8	6.22241e-11	1660.72	6.20302e-13	16061.3	3.51859e-13	22760.4	8.69201e-13
404.258	2.80051e-08	404.264	1.79068e-08	404.269	3.24145e-09	404.288	2.74995e-10					1662.8	2.2477e-10	16061.7	2.08705e-10	22761.7	1.97018e-10	26710.3	1.90083e-10	1661.85	2.69888e-11	16061.6	2.95723e-11	22761.6	7.65256e-12	26710.9	7.00339e-12	1661.91	1.8347e-09	16061.7	1.93394e-09	22761.6	2.12038e-09	26710.2	2.34595e-09	1661.47	8.93882e-13	16062	1.58775e-11	22761.2	3.69053e-11	26710.6	6.25573e-11	1661.54	6.11612e-13	16062.1	3.72513e-13	22761.2	9.07929e-13
404.279	2.80074e-08	404.286	1.79099e-08	404.29	3.24509e-09	404.309	2.75466e-10					1663.62	2.24218e-10	16062.5	2.08239e-10	22762.5	1.96921e-10	26711.1	1.9068e-10	1662.68	2.67445e-11	16062.4	2.04174e-11	22762.4	2.66562e-11	26711.7	2.65848e-11	1662.74	1.83677e-09	16062.5	1.93244e-09	22762.4	2.12135e-09	26711.1	2.34604e-09	1662.29	8.86934e-13	16062.9	1.59407e-11	22762	3.68969e-11	26711.4	6.22757e-11	1662.36	6.17369e-13	16062.9	3.44592e-13	22762.1	6.65536e-13
404.301	2.80169e-08	404.307	1.79128e-08	404.312	3.24229e-09	404.331	2.74685e-10					1664.44	2.25135e-10	16063.4	2.0895e-10	22763.3	1.96994e-10	26711.9	1.89847e-10	1663.49	1.06807e-11	16063.2	4.35577e-11	22763.2	3.33773e-11	26712.5	1.37662e-11	1663.56	1.83503e-09	16063.3	1.9309e-09	22763.2	2.12085e-09	26711.9	2.34687e-09	1663.12	8.53428e-13	16063.7	1.54083e-11	22762.8	3.67488e-11	26712.2	6.24056e-11	1663.18	6.34909e-13	16063.7	3.39781e-13	22762.9	6.54327e-13
404.322	2.80298e-08	404.329	1.79256e-08	404.333	3.24432e-09	404.352	2.75035e-10					1665.25	2.24314e-10	16064.2	2.08936e-10	22764.1	1.97171e-10	26712.7	1.89872e-10	1664.31	1.90351e-11	16064	4.61962e-11	22764	4.85279e-11	26713.3	3.34008e-11	1664.38	1.83729e-09	16064.1	1.93299e-09	22764	2.12222e-09	26712.7	2.34643e-09	1663.93	8.61182e-13	16064.5	1.54171e-11	22763.6	3.67482e-11	26713	6.20865e-11	1664	5.83576e-13	16064.5	3.55116e-13	22763.7	6.80423e-13
404.344	2.80194e-08	404.35	1.79157e-08	404.355	3.24197e-09	404.374	2.75045e-10					1666.06	2.24749e-10	16065	2.08881e-10	22764.9	1.97298e-10	26713.5	1.90345e-10	1665.13	9.15898e-12	16064.9	2.03454e-11	22764.8	6.19203e-11	26714.1	3.27102e-11	1665.19	1.83427e-09	16064.9	1.93134e-09	22764.9	2.11842e-09	26713.5	2.34937e-09	1664.75	8.8225e-13	16065.3	1.53892e-11	22764.4	3.68814e-11	26713.8	6.19013e-11	1664.82	6.26197e-13	16065.4	3.87469e-13	22764.5	6.46421e-13
404.365	2.8012e-08	404.372	1.79165e-08	404.376	3.24561e-09	404.395	2.75549e-10					1666.88	2.25492e-10	16065.8	2.08338e-10	22765.7	1.97509e-10	26714.3	1.89588e-10	1665.94	-9.71067e-14	16065.7	1.09772e-11	22765.6	3.93338e-11	26714.9	3.20885e-11	1666	1.83753e-09	16065.7	1.93673e-09	22765.7	2.12292e-09	26714.3	2.34374e-09	1665.56	8.75324e-13	16066.1	1.62285e-11	22765.2	3.69288e-11	26714.6	6.27142e-11	1665.62	5.97774e-13	16066.2	3.74054e-13	22765.3	6.70257e-13
404.387	2.80128e-08	404.393	1.79107e-08	404.398	3.24332e-09	404.417	2.75281e-10					1667.68	2.24452e-10	16066.6	2.07664e-10	22766.5	1.97727e-10	26715.1	1.89918e-10	1666.76	6.13726e-12	16066.5	1.22851e-11	22766.4	4.80255e-11	26715.7	2.60932e-11	1666.82	1.83617e-09	16066.6	1.9361e-09	22766.5	2.12105e-09	26715.1	2.34589e-09	1666.38	8.3748e-13	16066.9	1.59317e-11	22766	3.67361e-11	26715.4	6.22757e-11	1666.44	6.19679e-13	16067	3.44e-13	22766.1	9.0366e-13
404.408	2.80247e-08	404.415	1.79239e-08	404.419	3.24601e-09	404.438	2.74438e-10					1668.49	2.24486e-10	16067.4	2.08435e-10	22767.3	1.97243e-10	26716	1.89373e-10	1667.56	-1.40882e-12	16067.3	2.1203e-11	22767.2	5.11162e-11	26716.5	2.56972e-11	1667.62	1.83621e-09	16067.4	1.9307e-09	22767.3	2.12122e-09	26715.9	2.34458e-09	1667.18	9.10728e-13	16067.7	9.42952e-12	22766.8	3.69156e-11	26716.3	6.22993e-11	1667.25	6.00431e-13	16067.8	3.4461e-13	22766.9	6.37463e-13
404.43	2.80362e-08	404.436	1.79172e-08	404.441	3.24197e-09	404.46	2.74223e-10					1669.31	2.24247e-10	16068.2	2.08417e-10	22768.2	1.97379e-10	26716.8	1.90372e-10	1668.37	2.60569e-11	16068.1	4.99611e-12	22768	6.16879e-11	26717.3	3.50966e-11	1668.43	1.83475e-09	16068.2	1.93328e-09	22768.1	2.12347e-09	26716.7	2.34454e-09	1667.99	8.61369e-13	16068.5	1.58622e-11	22767.7	3.70571e-11	26717.1	6.19401e-11	1668.06	6.04509e-13	16068.6	3.88532e-13	22767.7	9.10933e-13
404.451	2.802e-08	404.458	1.79272e-08	404.462	3.24437e-09	404.482	2.7447e-10					1670.12	2.23967e-10	16069.1	2.08087e-10	22769	1.97384e-10	26717.6	1.90062e-10	1669.19	1.57227e-11	16068.9	2.04846e-11	22768.9	5.19493e-11	26718.1	3.11612e-11	1669.25	1.83526e-09	16069	1.93102e-09	22768.9	2.12284e-09	26717.5	2.34517e-09	1668.81	8.53688e-13	16069.4	1.54637e-11	22768.5	3.71246e-11	26717.9	6.1922e-11	1668.88	6.04499e-13	16069.4	3.4609e-13	22768.5	6.67353e-13
404.473	2.80321e-08	404.479	1.79264e-08	404.484	3.24325e-09	404.503	2.75436e-10					1670.94	2.2402e-10	16069.9	2.08492e-10	22769.8	1.97158e-10	26718.4	1.89999e-10	1670	1.52568e-11	16069.8	4.09358e-11	22769.7	4.38104e-11	26718.9	5.28859e-11	1670.06	1.83489e-09	16069.8	1.92993e-09	22769.7	2.12085e-09	26718.3	2.34344e-09	1669.62	8.8727e-13	16070.2	1.57767e-11	22769.3	3.68622e-11	26718.7	6.22204e-11	1669.69	6.39544e-13	16070.2	3.36326e-13	22769.4	6.73839e-13
404.494	2.8029e-08	404.501	1.79188e-08	404.505	3.24392e-09	404.525	2.74399e-10					1671.75	2.24464e-10	16070.7	2.08121e-10	22770.6	1.97326e-10	26719.2	1.89026e-10	1670.82	2.46166e-11	16070.6	3.84337e-11	22770.5	4.12736e-11	26719.7	4.48443e-11	1670.88	1.83524e-09	16070.6	1.93227e-09	22770.5	2.12077e-09	26719.1	2.346e-09	1670.44	8.78229e-13	16071	1.57496e-11	22770.1	3.69186e-11	26719.5	6.23191e-11	1670.5	6.23117e-13	16071.1	3.96146e-13	22770.2	6.45978e-13
404.516	2.80309e-08	404.522	1.79202e-08	404.527	3.24296e-09	404.546	2.75252e-10					1672.57	2.23992e-10	16071.5	2.0855e-10	22771.4	1.97762e-10	26720	1.89449e-10	1671.63	2.45841e-11	16071.4	2.28855e-11	22771.3	2.11655e-11	26720.5	5.74799e-11	1671.69	1.83611e-09	16071.4	1.93283e-09	22771.3	2.12184e-09	26719.9	2.3424e-09	1671.25	8.80219e-13	16071.8	9.41236e-12	22770.9	3.67856e-11	26720.3	6.20638e-11	1671.31	5.99355e-13	16071.9	3.41543e-13	22771	6.64941e-13
404.537	2.80367e-08	404.544	1.79361e-08	404.548	3.24626e-09	404.568	2.7379e-10					1673.38	2.24705e-10	16072.3	2.08297e-10	22772.2	1.97166e-10	26720.8	1.89287e-10	1672.44	-5.88493e-12	16072.2	2.37112e-11	22772.1	1.04878e-11	26721.3	3.89813e-11	1672.5	1.83299e-09	16072.3	1.9342e-09	22772.2	2.12117e-09	26720.7	2.34552e-09	1672.06	8.75675e-13	16072.6	1.60302e-11	22771.7	3.69334e-11	26721.1	6.19632e-11	1672.13	6.21306e-13	16072.7	3.67492e-13	22771.8	7.01638e-13
404.559	2.80513e-08	404.566	1.79391e-08	404.57	3.24426e-09	404.589	2.74018e-10					1674.19	2.24358e-10	16073.1	2.08378e-10	22773	1.97184e-10	26721.6	1.8948e-10	1673.26	2.56485e-11	16073	9.29039e-12	22772.9	3.52857e-12	26722.1	5.8646e-11	1673.32	1.83484e-09	16073.1	1.9311e-09	22773	2.12343e-09	26721.5	2.34055e-09	1672.88	8.54425e-13	16073.4	1.53113e-11	22772.5	3.66172e-11	26721.9	6.21134e-11	1672.95	6.2251e-13	16073.5	3.4324e-13	22772.6	6.76007e-13
404.581	2.80419e-08	404.587	1.79262e-08	404.591	3.24227e-09	404.611	2.745e-10					1675.01	2.23644e-10	16073.9	2.07687e-10	22773.8	1.97178e-10	26722.4	1.90235e-10	1674.07	2.87016e-12	16073.8	7.10827e-12	22773.7	2.77205e-11	26723	3.43984e-11	1674.13	1.8348e-09	16073.9	1.93239e-09	22773.8	2.12067e-09	26722.3	2.34237e-09	1673.69	9.32158e-13	16074.3	9.51303e-12	22773.3	3.67095e-11	26722.7	6.18911e-11	1673.76	6.36013e-13	16074.3	3.77138e-13	22773.4	6.72172e-13
404.602	2.80318e-08	404.608	1.7926e-08	404.613	3.24852e-09	404.632	2.75285e-10					1675.83	2.24401e-10	16074.8	2.08229e-10	22774.7	1.97624e-10	26723.2	1.89762e-10	1674.89	-1.12693e-11	16074.6	1.76555e-11	22774.5	1.49814e-11	26723.8	3.53604e-11	1674.95	1.8376e-09	16074.7	1.93147e-09	22774.6	2.12262e-09	26723.1	2.34266e-09	1674.51	8.59577e-13	16075.1	1.62337e-11	22774.1	3.70114e-11	26723.5	6.18367e-11	1674.57	6.12683e-13	16075.1	3.39876e-13	22774.2	6.6771e-13
404.623	2.80412e-08	404.63	1.79299e-08	404.634	3.24176e-09	404.654	2.74644e-10					1676.64	2.23797e-10	16075.6	2.08951e-10	22775.5	1.9737e-10	26724	1.89813e-10	1675.7	-7.02523e-12	16075.5	1.11999e-11	22775.4	4.19631e-11	26724.6	4.53444e-11	1675.77	1.83519e-09	16075.5	1.93136e-09	22775.4	2.11837e-09	26724	2.34641e-09	1675.33	8.66137e-13	16075.9	1.57162e-11	22775	3.69064e-11	26724.3	6.16672e-11	1675.39	6.28383e-13	16076	3.63504e-13	22775	6.56653e-13
404.645	2.80298e-08	404.651	1.79312e-08	404.656	3.24379e-09	404.675	2.75848e-10					1677.46	2.24825e-10	16076.4	2.08223e-10	22776.3	1.97215e-10	26724.8	1.90115e-10	1676.52	3.00374e-11	16076.3	2.38684e-11	22776.2	3.57566e-11	26725.4	2.69779e-11	1676.58	1.83725e-09	16076.3	1.93206e-09	22776.2	2.1225e-09	26724.8	2.34075e-09	1676.14	8.44635e-13	16076.7	1.5837e-11	22775.8	3.69031e-11	26725.1	6.15342e-11	1676.21	6.07199e-13	16076.8	3.63544e-13	22775.8	6.22286e-13
404.667	2.80398e-08	404.673	1.79326e-08	404.677	3.2465e-09	404.697	2.75253e-10					1678.28	2.25063e-10	16077.2	2.08432e-10	22777.1	1.98092e-10	26725.6	1.90733e-10	1677.34	2.96132e-11	16077.1	6.35156e-12	22777	2.77604e-11	26726.2	5.36335e-11	1677.4	1.83519e-09	16077.1	1.93222e-09	22777	2.12193e-09	26725.6	2.34081e-09	1676.96	8.8808e-13	16077.5	1.58462e-11	22776.6	3.68015e-11	26725.9	6.17664e-11	1677.02	6.01178e-13	16077.6	3.69617e-13	22776.7	6.77946e-13
404.688	2.80436e-08	404.694	1.79317e-08	404.699	3.24594e-09	404.718	2.73964e-10					1679.09	2.24571e-10	16078	2.07578e-10	22777.9	1.97433e-10	26726.4	1.90006e-10	1678.15	3.52066e-11	16077.9	3.23047e-11	22777.8	3.02923e-11	26727	5.00692e-11	1678.21	1.83528e-09	16078	1.93082e-09	22777.8	2.12194e-09	26726.4	2.34208e-09	1677.78	8.62502e-13	16078.3	1.53172e-11	22777.4	3.66967e-11	26726.7	6.16123e-11	1677.84	6.16061e-13	16078.4	3.63592e-13	22777.5	5.90302e-13
404.71	2.80372e-08	404.716	1.79339e-08	404.72	3.24677e-09	404.74	2.73677e-10					1679.91	2.24457e-10	16078.8	2.08703e-10	22778.7	1.96882e-10	26727.3	1.9014e-10	1678.97	4.49788e-11	16078.7	7.87497e-12	22778.6	1.83936e-11	26727.8	5.98269e-11	1679.03	1.83576e-09	16078.8	1.92818e-09	22778.6	2.12404e-09	26727.2	2.34303e-09	1678.59	8.3253e-13	16079.1	1.57971e-11	22778.2	3.68624e-11	26727.6	6.1759e-11	1678.66	6.25027e-13	16079.2	3.69725e-13	22778.3	9.32118e-13
404.731	2.80579e-08	404.737	1.79283e-08	404.742	3.24362e-09	404.761	2.75252e-10					1680.72	2.24289e-10	16079.7	2.08306e-10	22779.5	1.97553e-10	26728.1	1.89476e-10	1679.79	4.10527e-11	16079.5	-4.9478e-12	22779.4	5.24857e-11	26728.6	6.02283e-11	1679.85	1.83546e-09	16079.6	1.92969e-09	22779.4	2.12177e-09	26728	2.34117e-09	1679.41	8.80491e-13	16080	1.5678e-11	22779	3.6705e-11	26728.4	6.14234e-11	1679.47	6.2397e-13	16080	3.30272e-13	22779.1	6.16435e-13
404.753	2.80529e-08	404.759	1.7929e-08	404.763	3.24472e-09	404.783	2.75365e-10					1681.54	2.24731e-10	16080.5	2.0842e-10	22780.3	1.97696e-10	26728.9	1.90281e-10	1680.6	3.77048e-11	16080.4	4.83531e-12	22780.2	4.46074e-11	26729.4	6.55893e-11	1680.66	1.83631e-09	16080.4	1.93071e-09	22780.3	2.12067e-09	26728.8	2.34128e-09	1680.22	8.75159e-13	16080.8	1.55484e-11	22779.8	3.67558e-11	26729.2	6.17127e-11	1680.29	6.2313e-13	16080.9	3.77116e-13	22779.9	9.03388e-13
404.774	2.80489e-08	404.78	1.79333e-08	404.785	3.24422e-09	404.804	2.75069e-10					1682.34	2.24564e-10	16081.3	2.08153e-10	22781.1	1.97024e-10	26729.7	1.90048e-10	1681.42	4.5083e-11	16081.2	-1.01062e-11	22781	3.23395e-11	26730.2	6.12907e-11	1681.48	1.83553e-09	16081.2	1.92924e-09	22781.1	2.12172e-09	26729.6	2.33997e-09	1681.04	8.19665e-13	16081.6	1.56261e-11	22780.6	3.69751e-11	26730	6.15089e-11	1681.1	5.81901e-13	16081.7	3.79479e-13	22780.7	6.42014e-13
404.796	2.80444e-08	404.802	1.79468e-08	404.806	3.24492e-09	404.826	2.75062e-10					1683.16	2.2433e-10	16082.1	2.0873e-10	22782	1.97562e-10	26730.5	1.89949e-10	1682.22	2.87847e-11	16082	2.25624e-11	22781.8	2.90035e-11	26731	4.82137e-11	1682.28	1.8346e-09	16082.1	1.93136e-09	22781.9	2.12187e-09	26730.4	2.34142e-09	1681.84	8.83973e-13	16082.4	1.57724e-11	22781.5	3.6931e-11	26730.8	6.14142e-11	1681.91	6.1139e-13	16082.5	3.4787e-13	22781.5	6.62578e-13
404.817	2.8035e-08	404.823	1.79431e-08	404.828	3.24313e-09	404.847	2.74489e-10					1683.97	2.23779e-10	16082.9	2.07984e-10	22782.8	1.97375e-10	26731.3	1.89425e-10	1683.04	3.65647e-11	16082.8	2.58183e-11	22782.7	3.09148e-11	26731.8	5.35451e-11	1683.1	1.83501e-09	16082.9	1.93092e-09	22782.7	2.12249e-09	26731.2	2.34218e-09	1682.66	8.77896e-13	16083.3	1.57809e-11	22782.3	3.67028e-11	26731.6	6.17055e-11	1682.73	6.31269e-13	16083.3	3.43686e-13	22782.3	6.32409e-13
404.838	2.80533e-08	404.845	1.79412e-08	404.849	3.24254e-09	404.869	2.75275e-10					1684.78	2.25005e-10	16083.8	2.08029e-10	22783.6	1.96498e-10	26732.1	1.89594e-10	1683.85	1.88176e-11	16083.6	2.95355e-11	22783.5	2.81958e-11	26732.7	4.98271e-11	1683.91	1.83697e-09	16083.7	1.93096e-09	22783.5	2.12113e-09	26732	2.34266e-09	1683.47	8.96109e-13	16084.1	1.57755e-11	22783.1	3.68371e-11	26732.4	6.14827e-11	1683.54	5.92785e-13	16084.1	3.48304e-13	22783.2	6.75079e-13
404.86	2.80494e-08	404.866	1.79323e-08	404.871	3.24629e-09	404.89	2.74841e-10					1685.6	2.23863e-10	16084.6	2.0835e-10	22784.4	1.97519e-10	26732.9	1.89743e-10	1684.66	3.72393e-11	16084.5	1.86519e-11	22784.3	5.06665e-11	26733.5	6.26455e-11	1684.72	1.83984e-09	16084.5	1.93132e-09	22784.4	2.12235e-09	26732.8	2.34294e-09	1684.28	8.55039e-13	16084.9	1.56421e-11	22783.9	3.67549e-11	26733.2	6.16754e-11	1684.35	5.98386e-13	16085	3.50433e-13	22784	6.33507e-13
404.882	2.80476e-08	404.888	1.79409e-08	404.892	3.25053e-09	404.912	2.7533e-10					1686.4	2.24217e-10	16085.4	2.08402e-10	22785.2	1.97632e-10	26733.7	1.90104e-10	1685.47	1.15587e-11	16085.3	4.02502e-11	22785.1	3.11092e-11	26734.3	3.95958e-11	1685.54	1.83517e-09	16085.3	1.92979e-09	22785.2	2.12034e-09	26733.6	2.3424e-09	1685.1	8.7694e-13	16085.7	1.53342e-11	22784.7	3.66754e-11	26734	6.16515e-11	1685.16	6.3826e-13	16085.8	3.35406e-13	22784.8	6.52594e-13
404.903	2.8032e-08	404.909	1.79304e-08	404.914	3.24104e-09	404.933	2.74539e-10					1687.22	2.24292e-10	16086.2	2.07984e-10	22786	1.97365e-10	26734.5	1.89022e-10	1686.28	2.25332e-11	16086.1	1.18481e-11	22785.9	4.92778e-11	26735.1	5.55642e-11	1686.34	1.8349e-09	16086.2	1.93067e-09	22786	2.12184e-09	26734.5	2.34278e-09	1685.9	9.25259e-13	16086.5	1.57309e-11	22785.5	3.70342e-11	26734.8	6.15748e-11	1685.97	6.18492e-13	16086.6	3.91187e-13	22785.6	6.75202e-13
404.924	2.80179e-08	404.931	1.79153e-08	404.935	3.24313e-09	404.955	2.74832e-10					1688.03	2.2385e-10	16087	2.08024e-10	22786.8	1.97622e-10	26735.3	1.90064e-10	1687.1	5.19819e-11	16086.9	3.30793e-11	22786.7	5.33501e-11	26735.9	5.59888e-11	1687.16	1.83325e-09	16087	1.92967e-09	22786.8	2.12385e-09	26735.3	2.34153e-09	1686.72	9.55231e-13	16087.3	1.56656e-11	22786.3	3.68912e-11	26735.6	6.20331e-11	1686.78	6.04607e-13	16087.4	3.30214e-13	22786.4	6.6891e-13
404.946	2.80172e-08	404.952	1.792e-08	404.957	3.24305e-09	404.976	2.74416e-10					1688.85	2.24551e-10	16087.9	2.08144e-10	22787.7	1.97316e-10	26736.1	1.89982e-10	1687.91	3.70955e-11	16087.7	1.17898e-11	22787.5	5.45499e-11	26736.7	4.97929e-11	1687.97	1.83727e-09	16087.8	1.93035e-09	22787.6	2.12106e-09	26736.1	2.34655e-09	1687.54	8.40293e-13	16088.2	1.52894e-11	22787.2	3.68158e-11	26736.4	6.17031e-11	1687.61	5.91567e-13	16088.2	3.58805e-13	22787.2	6.55112e-13
404.967	2.80241e-08	404.974	1.79249e-08	404.978	3.24268e-09	404.998	2.74376e-10					1689.66	2.23424e-10	16088.7	2.07945e-10	22788.5	1.96527e-10	26736.9	1.89314e-10	1688.73	2.31405e-11	16088.5	1.36176e-11	22788.3	4.96206e-11	26737.5	3.88069e-11	1688.79	1.83517e-09	16088.6	1.93037e-09	22788.4	2.11925e-09	26736.9	2.34519e-09	1688.35	8.46917e-13	16089	1.56342e-11	22788	3.68994e-11	26737.2	6.16399e-11	1688.42	6.01445e-13	16089	3.75321e-13	22788	8.99438e-13
404.989	2.8027e-08	404.995	1.79175e-08	405	3.24169e-09	405.019	2.74919e-10					1690.47	2.2447e-10	16089.5	2.08243e-10	22789.3	1.97056e-10	26737.7	1.89612e-10	1689.54	2.93663e-11	16089.4	7.88553e-12	22789.2	2.65735e-11	26738.3	5.46856e-11	1689.6	1.83577e-09	16089.4	1.92978e-09	22789.2	2.12291e-09	26737.7	2.34714e-09	1689.16	8.97845e-13	16089.8	1.56911e-11	22788.8	3.676e-11	26738	6.20871e-11	1689.22	6.07629e-13	16089.9	3.5499e-13	22788.8	6.47815e-13
405.011	2.80297e-08	405.017	1.79203e-08	405.021	3.24552e-09	405.041	2.7469e-10					1691.27	2.24135e-10	16090.3	2.08447e-10	22790.1	1.96581e-10	26738.6	1.89555e-10	1690.34	3.98325e-11	16090.2	2.01606e-11	22790	1.23946e-11	26739.1	3.35444e-11	1690.4	1.83619e-09	16090.2	1.92889e-09	22790	2.12191e-09	26738.5	2.34865e-09	1689.97	8.98657e-13	16090.6	1.51888e-11	22789.6	3.67818e-11	26738.9	6.21682e-11	1690.03	6.10629e-13	16090.7	3.55234e-13	22789.7	9.10496e-13
405.032	2.80196e-08	405.038	1.79184e-08	405.043	3.24159e-09	405.062	2.74438e-10					1692.08	2.24427e-10	16091.1	2.08315e-10	22790.9	1.97626e-10	26739.4	1.89528e-10	1691.15	4.09138e-11	16091	2.32078e-11	22790.8	2.7305e-11	26739.9	4.41743e-11	1691.21	1.83811e-09	16091	1.928e-09	22790.9	2.12067e-09	26739.3	2.34755e-09	1690.77	8.81745e-13	16091.4	1.5545e-11	22790.4	3.65856e-11	26739.7	6.22097e-11	1690.84	6.20597e-13	16091.5	3.65483e-13	22790.5	6.47278e-13
405.053	2.79984e-08	405.06	1.79066e-08	405.064	3.24109e-09	405.084	2.74937e-10					1692.9	2.24567e-10	16091.9	2.08068e-10	22791.7	1.97481e-10	26740.2	1.89609e-10	1691.96	2.62514e-11	16091.8	3.43103e-11	22791.6	-2.90293e-12	26740.7	5.83764e-11	1692.02	1.83719e-09	16091.9	1.92994e-09	22791.7	2.12097e-09	26740.1	2.3501e-09	1691.58	9.16973e-13	16092.2	1.55807e-11	22791.2	3.67078e-11	26740.5	6.23945e-11	1691.65	5.96018e-13	16092.3	3.71424e-13	22791.3	6.39125e-13
405.075	2.80203e-08	405.081	1.79154e-08	405.086	3.23724e-09	405.105	2.74216e-10					1693.71	2.24348e-10	16092.7	2.08328e-10	22792.5	1.97475e-10	26741	1.89452e-10	1692.78	5.73577e-11	16092.6	3.10688e-11	22792.4	8.40723e-12	26741.5	2.84377e-11	1692.84	1.83555e-09	16092.7	1.93302e-09	22792.5	2.12068e-09	26740.9	2.3533e-09	1692.4	8.48857e-13	16093.1	1.5299e-11	22792	3.66568e-11	26741.3	6.24308e-11	1692.46	6.36572e-13	16093.1	3.5506e-13	22792.1	9.17526e-13
405.096	2.80245e-08	405.103	1.79119e-08	405.107	3.24311e-09	405.127	2.74986e-10					1694.54	2.23904e-10	16093.6	2.0782e-10	22793.3	1.96803e-10	26741.8	1.8907e-10	1693.59	1.61598e-11	16093.4	1.6658e-11	22793.2	4.58707e-11	26742.4	6.36422e-11	1693.65	1.83405e-09	16093.5	1.93065e-09	22793.3	2.1219e-09	26741.7	2.35342e-09	1693.22	8.73016e-13	16093.9	1.57339e-11	22792.8	3.67422e-11	26742.1	6.25593e-11	1693.28	6.27659e-13	16093.9	3.46949e-13	22792.9	8.90892e-13
405.118	2.80047e-08	405.124	1.7911e-08	405.129	3.24455e-09	405.148	2.75054e-10					1695.36	2.24566e-10	16094.4	2.08692e-10	22794.2	1.97012e-10	26742.6	1.89872e-10	1694.42	4.10968e-11	16094.2	1.96653e-12	22794	3.7242e-11	26743.2	4.48468e-11	1694.48	1.8343e-09	16094.3	1.93021e-09	22794.1	2.12113e-09	26742.5	2.35417e-09	1694.03	8.75829e-13	16094.7	1.51981e-11	22793.7	3.6991e-11	26742.9	6.28566e-11	1694.1	6.21725e-13	16094.7	3.59902e-13	22793.7	6.79415e-13
405.139	2.80175e-08	405.146	1.7917e-08	405.15	3.24081e-09	405.169	2.74893e-10					1696.18	2.2403e-10	16095.2	2.09203e-10	22795	1.97466e-10	26743.4	1.89045e-10	1695.24	2.64995e-11	16095.1	3.94751e-11	22794.8	3.10352e-11	26744	3.99356e-11	1695.3	1.8345e-09	16095.1	1.92878e-09	22794.9	2.1207e-09	26743.3	2.36013e-09	1694.86	8.74165e-13	16095.5	1.57449e-11	22794.5	3.70937e-11	26743.7	6.33489e-11	1694.93	6.01029e-13	16095.6	3.76984e-13	22794.5	6.43559e-13
405.161	2.8014e-08	405.167	1.79135e-08	405.172	3.24127e-09	405.191	2.7563e-10					1696.99	2.24314e-10	16096	2.07644e-10	22795.8	1.97627e-10	26744.2	1.88705e-10	1696.05	6.57405e-12	16095.9	1.48582e-11	22795.7	4.06268e-11	26744.8	3.01806e-11	1696.12	1.83683e-09	16095.9	1.93163e-09	22795.7	2.12176e-09	26744.2	2.35989e-09	1695.68	8.35892e-13	16096.3	1.54369e-11	22795.3	3.66527e-11	26744.5	6.34455e-11	1695.74	6.18426e-13	16096.4	3.24399e-13	22795.3	6.7503e-13
405.182	2.80139e-08	405.189	1.79105e-08	405.193	3.23669e-09	405.213	2.75205e-10					1697.8	2.25173e-10	16096.8	2.08621e-10	22796.6	1.97622e-10	26745	1.89051e-10	1696.87	2.18365e-11	16096.7	1.08728e-11	22796.5	2.04365e-11	26745.6	4.79783e-11	1696.93	1.83414e-09	16096.8	1.9295e-09	22796.5	2.12115e-09	26745	2.36329e-09	1696.49	8.75057e-13	16097.1	1.51758e-11	22796.1	3.70691e-11	26745.3	6.3376e-11	1696.56	6.35578e-13	16097.2	3.79764e-13	22796.2	6.43959e-13
405.204	2.80008e-08	405.21	1.7899e-08	405.215	3.24285e-09	405.234	2.74304e-10					1698.62	2.24293e-10	16097.6	2.07917e-10	22797.4	1.97495e-10	26745.8	1.89265e-10	1697.68	3.35303e-11	16097.5	3.3402e-11	22797.3	2.90069e-11	26746.4	4.92644e-11	1697.74	1.8362e-09	16097.6	1.93145e-09	22797.3	2.12179e-09	26745.8	2.36591e-09	1697.3	8.39507e-13	16097.9	1.55335e-11	22796.9	3.67529e-11	26746.2	6.36342e-11	1697.37	6.0137e-13	16098	3.45379e-13	22797	6.60495e-13
405.225	2.80056e-08	405.232	1.79009e-08	405.236	3.24199e-09	405.256	2.74719e-10					1699.43	2.24762e-10	16098.5	2.08128e-10	22798.2	1.97377e-10	26746.7	1.89556e-10	1698.5	1.40237e-11	16098.3	4.47157e-11	22798.1	1.72884e-11	26747.2	5.05611e-11	1698.56	1.83628e-09	16098.4	1.93105e-09	22798.1	2.12161e-09	26746.6	2.36952e-09	1698.12	8.30236e-13	16098.8	1.52844e-11	22797.7	3.67559e-11	26747	6.39579e-11	1698.19	6.33806e-13	16098.8	3.54403e-13	22797.8	6.51778e-13
405.247	2.80075e-08	405.253	1.79138e-08	405.258	3.24152e-09	405.277	2.74879e-10					1700.25	2.24633e-10	16099.3	2.07966e-10	22799	1.96631e-10	26747.5	1.89049e-10	1699.31	1.34447e-11	16099.1	3.98008e-11	22798.9	2.6769e-11	26748	4.83958e-11	1699.37	1.83411e-09	16099.2	1.93122e-09	22799	2.11849e-09	26747.4	2.37198e-09	1698.94	8.328e-13	16099.6	1.56819e-11	22798.5	3.69434e-11	26747.8	6.43261e-11	1699.01	6.32732e-13	16099.6	3.60383e-13	22798.6	8.99036e-13
405.268	2.79991e-08	405.275	1.79115e-08	405.279	3.24576e-09	405.299	2.74356e-10					1701.06	2.25002e-10	16100.1	2.08161e-10	22799.8	1.96903e-10	26748.3	1.89871e-10	1700.13	3.27405e-12	16100	1.3578e-11	22799.7	1.04126e-11	26748.8	3.79461e-11	1700.19	1.83695e-09	16100	1.93133e-09	22799.8	2.12119e-09	26748.2	2.37477e-09	1699.75	8.49457e-13	16100.4	1.58786e-11	22799.3	3.68738e-11	26748.6	6.44193e-11	1699.82	6.28484e-13	16100.5	3.88847e-13	22799.4	6.47667e-13
405.29	2.80161e-08	405.296	1.79127e-08	405.301	3.24215e-09	405.32	2.75331e-10					1701.88	2.24738e-10	16100.9	2.08192e-10	22800.6	1.97336e-10	26749.1	1.89636e-10	1700.94	2.08539e-11	16100.8	9.28526e-12	22800.5	2.53812e-11	26749.6	5.10908e-11	1701	1.83621e-09	16100.8	1.93325e-09	22800.6	2.12197e-09	26749	2.37697e-09	1700.57	8.76248e-13	16101.2	1.5957e-11	22800.1	3.64895e-11	26749.4	6.47197e-11	1700.63	6.19713e-13	16101.3	3.71829e-13	22800.2	6.60302e-13
405.312	2.80043e-08	405.318	1.78966e-08	405.322	3.2414e-09	405.342	2.74304e-10					1702.7	2.2424e-10	16101.7	2.08442e-10	22801.4	1.96922e-10	26749.9	1.88583e-10	1701.76	1.01184e-11	16101.6	-7.9555e-13	22801.3	4.91327e-11	26750.4	3.54095e-11	1701.82	1.83643e-09	16101.7	1.93234e-09	22801.4	2.12048e-09	26749.8	2.37836e-09	1701.38	8.60231e-13	16102	1.58188e-11	22800.9	3.68648e-11	26750.2	6.53274e-11	1701.45	6.12031e-13	16102.1	3.70628e-13	22801	6.6842e-13
405.333	2.80022e-08	405.339	1.78977e-08	405.344	3.24262e-09	405.363	2.74415e-10					1703.51	2.23895e-10	16102.5	2.07756e-10	22802.3	1.97552e-10	26750.7	1.89206e-10	1702.58	1.22871e-11	16102.4	2.02695e-11	22802.1	2.69939e-11	26751.2	1.10969e-11	1702.64	1.83554e-09	16102.5	1.93047e-09	22802.2	2.12059e-09	26750.6	2.38545e-09	1702.2	8.88656e-13	16102.8	1.56854e-11	22801.8	3.68243e-11	26751	6.56799e-11	1702.27	6.27272e-13	16102.9	3.4929e-13	22801.8	6.369e-13
405.355	2.79879e-08	405.361	1.79099e-08	405.365	3.24273e-09	405.385	2.74971e-10					1704.32	2.2404e-10	16103.3	2.08137e-10	22803.1	1.9665e-10	26751.5	1.88865e-10	1703.38	1.05376e-11	16103.2	2.58146e-11	22803	1.33158e-11	26752	2.03852e-11	1703.45	1.83424e-09	16103.3	1.93177e-09	22803	2.12094e-09	26751.4	2.38597e-09	1703.01	8.84822e-13	16103.7	1.59374e-11	22802.6	3.66287e-11	26751.8	6.56277e-11	1703.07	5.61569e-13	16103.7	3.57746e-13	22802.6	8.93972e-13
405.376	2.79953e-08	405.382	1.79059e-08	405.387	3.2414e-09	405.406	2.74424e-10					1705.14	2.24795e-10	16104.2	2.07957e-10	22803.9	1.97089e-10	26752.3	1.89713e-10	1704.2	6.98026e-12	16104	2.63818e-11	22803.8	3.09075e-11	26752.9	1.56403e-11	1704.26	1.83672e-09	16104.1	1.93213e-09	22803.8	2.11817e-09	26752.2	2.38942e-09	1703.82	8.94384e-13	16104.5	1.57166e-11	22803.4	3.71657e-11	26752.6	6.60687e-11	1703.88	6.04095e-13	16104.5	3.49006e-13	22803.4	6.45253e-13
405.398	2.80043e-08	405.404	1.79097e-08	405.408	3.24146e-09	405.428	2.75764e-10					1705.95	2.23655e-10	16105	2.07363e-10	22804.7	1.97354e-10	26753.1	1.89196e-10	1705.02	1.4046e-11	16104.9	2.96217e-11	22804.6	5.04901e-11	26753.7	4.25086e-11	1705.08	1.83574e-09	16104.9	1.93221e-09	22804.6	2.11899e-09	26753.1	2.39358e-09	1704.64	8.45287e-13	16105.3	1.59447e-11	22804.2	3.66923e-11	26753.4	6.62773e-11	1704.7	6.26062e-13	16105.4	3.67423e-13	22804.3	6.28291e-13
405.419	2.80138e-08	405.426	1.79135e-08	405.43	3.244e-09	405.449	2.74913e-10					1706.76	2.2417e-10	16105.8	2.08349e-10	22805.5	1.97776e-10	26753.9	1.89531e-10	1705.83	9.91583e-12	16105.7	2.93422e-11	22805.4	1.91728e-11	26754.5	2.28233e-11	1705.89	1.83592e-09	16105.7	1.93561e-09	22805.4	2.12074e-09	26753.9	2.39642e-09	1705.45	8.57964e-13	16106.1	1.59937e-11	22805	3.70582e-11	26754.2	6.70151e-11	1705.52	6.19544e-13	16106.2	3.66479e-13	22805.1	9.2059e-13
405.441	2.80085e-08	405.447	1.79072e-08	405.451	3.23938e-09	405.471	2.7494e-10					1707.59	2.23867e-10	16106.6	2.07868e-10	22806.3	1.97491e-10	26754.7	1.89216e-10	1706.64	2.05747e-11	16106.5	2.19159e-11	22806.2	1.21155e-11	26755.3	5.90098e-12	1706.7	1.83574e-09	16106.5	1.93319e-09	22806.3	2.12228e-09	26754.7	2.40026e-09	1706.26	8.24316e-13	16106.9	1.5672e-11	22805.8	3.67026e-11	26755	6.72289e-11	1706.33	6.06907e-13	16107	3.52021e-13	22805.9	6.39745e-13
405.462	2.79959e-08	405.469	1.79078e-08	405.473	3.24145e-09	405.492	2.7472e-10					1708.39	2.23764e-10	16107.4	2.07977e-10	22807.1	1.9714e-10	26755.5	1.89208e-10	1707.47	3.40085e-11	16107.3	1.85331e-11	22807	2.31064e-11	26756.1	2.04917e-11	1707.53	1.83411e-09	16107.4	1.93467e-09	22807.1	2.12165e-09	26755.5	2.40259e-09	1707.08	8.38224e-13	16107.7	1.61027e-11	22806.6	3.68792e-11	26755.8	6.76104e-11	1707.15	5.86139e-13	16107.8	3.85063e-13	22806.7	6.61097e-13
405.484	2.801e-08	405.49	1.79065e-08	405.494	3.24241e-09	405.514	2.74865e-10					1709.21	2.24212e-10	16108.2	2.09196e-10	22807.9	1.97294e-10	26756.3	1.90119e-10	1708.27	3.08307e-11	16108.1	4.29643e-11	22807.8	2.41785e-11	26756.9	8.64742e-12	1708.33	1.83569e-09	16108.2	1.93553e-09	22807.9	2.11987e-09	26756.3	2.40646e-09	1707.9	8.69247e-13	16108.6	1.61228e-11	22807.4	3.67092e-11	26756.7	6.76912e-11	1707.96	6.56823e-13	16108.6	3.40661e-13	22807.5	6.20718e-13
405.505	2.80123e-08	405.512	1.79048e-08	405.516	3.24069e-09	405.535	2.74966e-10					1710.03	2.23599e-10	16109.1	2.08503e-10	22808.7	1.97016e-10	26757.2	1.88923e-10	1709.09	1.02465e-11	16108.9	3.77e-11	22808.6	8.91157e-12	26757.7	-7.69487e-12	1709.15	1.83247e-09	16109	1.93568e-09	22808.7	2.12007e-09	26757.1	2.40865e-09	1708.71	8.64219e-13	16109.4	1.62353e-11	22808.2	3.70495e-11	26757.5	6.84934e-11	1708.78	6.01218e-13	16109.4	3.57189e-13	22808.3	6.63098e-13
405.527	2.80156e-08	405.533	1.79105e-08	405.537	3.24487e-09	405.557	2.7463e-10					1710.85	2.24143e-10	16109.9	2.07951e-10	22809.5	1.96766e-10	26758	1.89307e-10	1709.91	1.12768e-11	16109.8	3.90379e-12	22809.4	1.06227e-11	26758.5	-8.8288e-12	1709.97	1.8336e-09	16109.8	1.93411e-09	22809.5	2.12031e-09	26757.9	2.41105e-09	1709.53	8.73123e-13	16110.2	1.62136e-11	22809	3.67319e-11	26758.3	6.89033e-11	1709.6	5.945e-13	16110.3	3.65523e-13	22809.1	8.97445e-13
405.548	2.80063e-08	405.554	1.79062e-08	405.559	3.23977e-09	405.578	2.74698e-10					1711.66	2.24117e-10	16110.7	2.08604e-10	22810.3	1.97215e-10	26758.8	1.90148e-10	1710.72	3.15042e-11	16110.6	1.86082e-11	22810.2	1.43848e-11	26759.3	2.74826e-11	1710.79	1.83443e-09	16110.6	1.93607e-09	22810.3	2.12145e-09	26758.7	2.4155e-09	1710.35	8.71577e-13	16111	1.59748e-11	22809.8	3.68667e-11	26759.1	6.88909e-11	1710.41	6.32354e-13	16111.1	3.41544e-13	22809.9	6.57653e-13
405.569	2.80095e-08	405.576	1.79189e-08	405.58	3.2442e-09	405.6	2.75737e-10					1712.47	2.2415e-10	16111.5	2.07282e-10	22811.2	1.97325e-10	26759.6	1.89235e-10	1711.54	2.56548e-11	16111.4	1.76498e-11	22811	-1.84312e-12	26760.1	2.82546e-11	1711.6	1.8352e-09	16111.5	1.93536e-09	22811.1	2.12253e-09	26759.5	2.41825e-09	1711.16	8.71626e-13	16111.8	1.6649e-11	22810.7	3.69585e-11	26759.9	6.96108e-11	1711.23	6.24334e-13	16111.9	3.84373e-13	22810.7	6.83648e-13
405.591	2.80206e-08	405.597	1.79055e-08	405.602	3.2408e-09	405.621	2.74872e-10					1713.29	2.2414e-10	16112.3	2.08239e-10	22812	1.96583e-10	26760.4	1.89475e-10	1712.35	2.80519e-13	16112.2	5.61947e-12	22811.8	2.08094e-11	26760.9	8.23825e-12	1712.41	1.83594e-09	16112.3	1.93542e-09	22811.9	2.12001e-09	26760.3	2.42395e-09	1711.97	8.95734e-13	16112.6	1.57738e-11	22811.5	3.67903e-11	26760.7	6.98382e-11	1712.04	6.04264e-13	16112.7	3.47547e-13	22811.5	6.49708e-13
405.612	2.80209e-08	405.619	1.79194e-08	405.623	3.24628e-09	405.643	2.74457e-10					1714.11	2.24695e-10	16113.1	2.07492e-10	22812.8	1.97109e-10	26761.2	1.89261e-10	1713.17	3.91033e-12	16113	-1.25053e-11	22812.7	2.26038e-11	26761.8	1.09106e-11	1713.23	1.83953e-09	16113.1	1.93617e-09	22812.7	2.11912e-09	26761.1	2.42533e-09	1712.79	8.55696e-13	16113.5	1.61776e-11	22812.3	3.67353e-11	26761.5	6.99576e-11	1712.85	6.23631e-13	16113.5	3.56097e-13	22812.3	6.74112e-13
405.634	2.80214e-08	405.64	1.79199e-08	405.645	3.24305e-09	405.664	2.75545e-10					1714.92	2.2408e-10	16114	2.08412e-10	22813.6	1.97468e-10	26762	1.89017e-10	1713.98	1.15544e-11	16113.8	-1.19801e-11	22813.5	3.73555e-11	26762.6	7.15164e-12	1714.05	1.83458e-09	16113.9	1.93689e-09	22813.5	2.11921e-09	26761.9	2.42787e-09	1713.61	8.81347e-13	16114.3	1.58338e-11	22813.1	3.67605e-11	26762.3	7.04026e-11	1713.67	6.11731e-13	16114.3	3.79202e-13	22813.2	6.36551e-13
405.656	2.80364e-08	405.662	1.79232e-08	405.666	3.24468e-09	405.686	2.74836e-10					1715.74	2.24394e-10	16114.8	2.08712e-10	22814.4	1.96965e-10	26762.8	1.89465e-10	1714.8	-9.64101e-12	16114.6	-1.51326e-11	22814.3	3.72778e-11	26763.4	-8.94369e-12	1714.86	1.83732e-09	16114.7	1.93911e-09	22814.4	2.11993e-09	26762.7	2.43528e-09	1714.42	8.55838e-13	16115.1	1.6424e-11	22813.9	3.70309e-11	26763.1	7.10232e-11	1714.48	6.14057e-13	16115.1	3.20836e-13	22814	8.91213e-13
405.677	2.80176e-08	405.683	1.79158e-08	405.688	3.2427e-09	405.707	2.74969e-10					1716.55	2.24833e-10	16115.6	2.08601e-10	22815.2	1.97325e-10	26763.6	1.89367e-10	1715.61	1.77359e-11	16115.5	-2.95635e-11	22815.1	5.298e-11	26764.2	-5.92535e-12	1715.68	1.83699e-09	16115.5	1.93821e-09	22815.2	2.12086e-09	26763.6	2.43691e-09	1715.24	8.45113e-13	16115.9	1.58814e-11	22814.7	3.66367e-11	26763.9	7.15578e-11	1715.3	6.15294e-13	16116	3.9256e-13	22814.8	8.97821e-13
405.699	2.80176e-08	405.705	1.79292e-08	405.709	3.24308e-09	405.729	2.74912e-10					1717.36	2.24685e-10	16116.4	2.08471e-10	22816	1.97497e-10	26764.4	1.89427e-10	1716.43	1.92934e-11	16116.3	-8.14976e-12	22815.9	4.71898e-11	26765	-1.9517e-11	1716.49	1.83683e-09	16116.3	1.9376e-09	22816	2.12076e-09	26764.4	2.44105e-09	1716.05	8.68534e-13	16116.7	1.62767e-11	22815.5	3.70003e-11	26764.7	7.11939e-11	1716.12	6.20101e-13	16116.8	3.62847e-13	22815.6	6.47179e-13
405.72	2.80152e-08	405.727	1.79152e-08	405.731	3.24013e-09	405.75	2.74415e-10					1718.18	2.24319e-10	16117.2	2.09311e-10	22816.8	1.97657e-10	26765.2	1.88888e-10	1717.24	3.76271e-12	16117.1	-1.04585e-11	22816.7	3.49129e-11	26765.8	3.22742e-12	1717.3	1.83619e-09	16117.1	1.9367e-09	22816.8	2.11643e-09	26765.2	2.44203e-09	1716.86	8.68974e-13	16117.5	1.64904e-11	22816.3	3.67534e-11	26765.5	7.1425e-11	1716.93	5.71015e-13	16117.6	3.66295e-13	22816.4	6.68439e-13
405.742	2.80157e-08	405.748	1.79235e-08	405.752	3.24419e-09	405.772	2.7539e-10					1719	2.25123e-10	16118	2.09977e-10	22817.7	1.97713e-10	26766	1.89903e-10	1718.06	3.09463e-11	16117.9	-1.16387e-11	22817.5	1.0765e-11	26766.6	-2.35485e-11	1718.12	1.83534e-09	16118	1.93713e-09	22817.6	2.12265e-09	26766	2.44287e-09	1717.68	8.33452e-13	16118.3	1.64485e-11	22817.2	3.67209e-11	26766.3	7.18243e-11	1717.74	6.18665e-13	16118.4	3.47143e-13	22817.2	6.737e-13
405.763	2.80279e-08	405.769	1.79213e-08	405.774	3.24486e-09	405.793	2.75491e-10					1719.82	2.24575e-10	16118.8	2.10392e-10	22818.5	1.97239e-10	26766.8	1.89672e-10	1718.88	6.72456e-11	16118.7	-2.19557e-11	22818.4	5.50706e-12	26767.4	-1.33265e-11	1718.94	1.83391e-09	16118.8	1.93852e-09	22818.4	2.12298e-09	26766.8	2.4466e-09	1718.5	8.59786e-13	16119.2	1.65262e-11	22818	3.67282e-11	26767.2	7.23696e-11	1718.57	6.1891e-13	16119.2	3.60777e-13	22818.1	6.68024e-13
405.784	2.80295e-08	405.791	1.79331e-08	405.795	3.24758e-09	405.815	2.748e-10					1720.62	2.24477e-10	16119.7	2.12063e-10	22819.3	1.96811e-10	26767.7	1.91007e-10	1719.7	5.20473e-11	16119.5	-1.75859e-11	22819.2	-5.93123e-12	26768.2	-9.01476e-13	1719.76	1.83729e-09	16119.6	1.9401e-09	22819.2	2.1189e-09	26767.6	2.45086e-09	1719.32	8.73409e-13	16120	1.63604e-11	22818.8	3.68027e-11	26768	7.26797e-11	1719.38	6.38502e-13	16120	3.52641e-13	22818.9	6.56164e-13
405.806	2.80355e-08	405.812	1.79254e-08	405.817	3.23985e-09	405.836	2.74314e-10					1721.44	2.24264e-10	16120.5	2.13555e-10	22820.1	1.97845e-10	26768.5	1.90703e-10	1720.5	4.67733e-11	16120.4	-2.54015e-11	22820	9.27842e-12	26769	-9.20092e-13	1720.56	1.83457e-09	16120.4	1.93839e-09	22820.1	2.11844e-09	26768.4	2.45206e-09	1720.13	9.27979e-13	16120.8	1.66014e-11	22819.6	3.68738e-11	26768.8	7.30449e-11	1720.19	5.94837e-13	16120.9	3.17262e-13	22819.7	6.57994e-13
405.828	2.80181e-08	405.834	1.79266e-08	405.838	3.24372e-09	405.858	2.75311e-10					1722.26	2.24113e-10	16121.3	2.16497e-10	22820.9	1.97273e-10	26769.3	1.92782e-10	1721.32	2.00779e-11	16121.2	-2.01454e-11	22820.8	1.10854e-11	26769.8	-3.72542e-12	1721.38	1.83784e-09	16121.2	1.9405e-09	22820.9	2.12039e-09	26769.2	2.45577e-09	1720.94	8.28923e-13	16121.6	9.73243e-12	22820.4	3.67623e-11	26769.6	7.30456e-11	1721.01	6.0902e-13	16121.7	3.77161e-13	22820.5	6.6591e-13
405.849	2.80428e-08	405.855	1.7933e-08	405.86	3.24724e-09	405.879	2.75282e-10					1723.08	2.25408e-10	16122.1	2.2063e-10	22821.8	1.97255e-10	26770.1	1.93094e-10	1722.14	1.17377e-11	16122	-1.37754e-11	22821.6	2.83602e-11	26770.6	-1.28734e-11	1722.2	1.83595e-09	16122	1.94239e-09	22821.7	2.11732e-09	26770	2.45964e-09	1721.76	8.9254e-13	16122.4	1.69478e-11	22821.2	3.6696e-11	26770.4	7.37767e-11	1721.83	6.2133e-13	16122.5	3.78553e-13	22821.3	6.65335e-13
405.871	2.80168e-08	405.877	1.79179e-08	405.881	3.24388e-09	405.901	2.74147e-10					1723.88	2.24755e-10	16122.9	2.24397e-10	22822.6	1.97821e-10	26770.9	1.94737e-10	1722.95	2.89894e-11	16122.8	-2.24571e-11	22822.5	3.93404e-11	26771.4	1.42306e-11	1723.02	1.83664e-09	16122.9	1.94007e-09	22822.5	2.11704e-09	26770.8	2.45937e-09	1722.58	8.71124e-13	16123.2	1.67265e-11	22822.1	3.65092e-11	26771.2	7.38855e-11	1722.64	6.20036e-13	16123.3	3.75901e-13	22822.1	6.70349e-13
405.892	2.80188e-08	405.898	1.79201e-08	405.903	3.24484e-09	405.922	2.74867e-10					1724.7	2.24003e-10	16123.7	2.29408e-10	22823.4	1.97432e-10	26771.7	1.96071e-10	1723.76	2.9603e-11	16123.6	-4.51186e-12	22823.3	5.02263e-12	26772.2	1.58726e-11	1723.82	1.83741e-09	16123.7	1.9404e-09	22823.3	2.12059e-09	26771.6	2.46312e-09	1723.38	8.47296e-13	16124	1.63228e-11	22822.9	3.60961e-11	26772	7.39543e-11	1723.45	6.01882e-13	16124.1	3.48381e-13	22823	6.4527e-13
405.913	2.80271e-08	405.92	1.79222e-08	405.924	3.24452e-09	405.944	2.75193e-10					1725.51	2.25154e-10	16124.5	2.36565e-10	22824.2	1.97584e-10	26772.5	1.98991e-10	1724.58	1.08081e-11	16124.4	8.79584e-13	22824.1	-2.96476e-13	26773.1	5.05098e-12	1724.64	1.83779e-09	16124.5	1.93917e-09	22824.1	2.11725e-09	26772.4	2.46932e-09	1724.2	8.49059e-13	16124.9	1.63536e-11	22823.7	3.67028e-11	26772.8	7.40815e-11	1724.27	6.16833e-13	16124.9	3.69768e-13	22823.8	6.59565e-13
405.935	2.80284e-08	405.941	1.79251e-08	405.946	3.24443e-09	405.965	2.75487e-10					1726.33	2.24209e-10	16125.3	2.4555e-10	22825	1.97576e-10	26773.3	2.02516e-10	1725.39	6.86225e-13	16125.2	-1.81082e-11	22824.9	-1.29182e-11	26773.9	4.14135e-12	1725.45	1.83727e-09	16125.3	1.9443e-09	22824.9	2.1181e-09	26773.2	2.46744e-09	1725.01	8.52894e-13	16125.7	9.76486e-12	22824.5	3.65663e-11	26773.6	7.47386e-11	1725.08	5.82363e-13	16125.7	3.3458e-13	22824.6	6.59317e-13
405.957	2.80357e-08	405.963	1.79317e-08	405.967	3.2476e-09	405.987	2.74281e-10					1727.14	2.2457e-10	16126.2	2.56365e-10	22825.8	1.97892e-10	26774.1	2.06594e-10	1726.2	2.27096e-11	16126	-8.37822e-12	22825.7	4.25799e-12	26774.7	1.47336e-12	1726.26	1.83695e-09	16126.1	1.94062e-09	22825.8	2.11887e-09	26774	2.46984e-09	1725.83	8.42561e-13	16126.5	9.76318e-12	22825.3	3.64603e-11	26774.4	7.46364e-11	1725.89	6.40625e-13	16126.5	3.63642e-13	22825.4	6.43264e-13
405.978	2.80336e-08	405.984	1.79236e-08	405.989	3.24679e-09	406.008	2.761e-10					1727.96	2.24745e-10	16127	2.6984e-10	22826.6	1.98059e-10	26774.9	2.12224e-10	1727.02	4.40342e-11	16126.8	-2.80121e-11	22826.5	4.02355e-12	26775.5	3.15638e-12	1727.08	1.83722e-09	16126.9	1.94262e-09	22826.6	2.1202e-09	26774.9	2.47145e-09	1726.64	8.42296e-13	16127.3	1.68643e-11	22826.1	3.65433e-11	26775.2	7.50191e-11	1726.71	6.20392e-13	16127.3	3.58302e-13	22826.2	6.39094e-13
405.999	2.80275e-08	406.006	1.79206e-08	406.01	3.24457e-09	406.03	2.7507e-10					1728.78	2.25033e-10	16127.8	2.87426e-10	22827.4	1.97353e-10	26775.7	2.1944e-10	1727.84	1.96864e-11	16127.6	-3.51945e-11	22827.3	1.34781e-12	26776.3	6.33738e-12	1727.9	1.83929e-09	16127.7	1.94074e-09	22827.4	2.11524e-09	26775.7	2.47477e-09	1727.46	8.44938e-13	16128.1	1.67705e-11	22826.9	3.64517e-11	26776	7.53031e-11	1727.53	6.28127e-13	16128.1	3.82224e-13	22827	6.525e-13
406.021	2.80431e-08	406.027	1.79157e-08	406.032	3.23977e-09	406.051	2.75325e-10					1729.58	2.24685e-10	16128.6	3.07847e-10	22828.2	1.96455e-10	26776.5	2.28544e-10	1728.65	3.40262e-11	16128.5	-4.52458e-12	22828.1	1.38847e-11	26777.1	-1.7858e-11	1728.71	1.8386e-09	16128.5	1.94152e-09	22828.2	2.11594e-09	26776.5	2.47755e-09	1728.28	9.11026e-13	16128.9	1.69067e-11	22827.7	3.65273e-11	26776.8	7.50688e-11	1728.34	5.98459e-13	16128.9	3.87453e-13	22827.8	6.31315e-13
406.043	2.80384e-08	406.049	1.79213e-08	406.053	3.24319e-09	406.073	2.74915e-10					1730.4	2.24889e-10	16129.4	3.31711e-10	22829.1	1.97321e-10	26777.3	2.3904e-10	1729.46	1.50208e-11	16129.3	-2.03585e-11	22828.9	1.13149e-11	26777.9	-1.56886e-11	1729.52	1.83696e-09	16129.3	1.94228e-09	22829	2.11634e-09	26777.3	2.47527e-09	1729.08	8.36491e-13	16129.7	1.68466e-11	22828.5	3.63907e-11	26777.6	7.58608e-11	1729.15	6.00452e-13	16129.7	3.35732e-13	22828.6	6.56377e-13
406.064	2.8017e-08	406.071	1.79277e-08	406.075	3.24258e-09	406.094	2.73769e-10					1731.21	2.24335e-10	16130.2	3.59018e-10	22829.9	1.97964e-10	26778.1	2.51028e-10	1730.28	1.76506e-11	16130.1	9.21459e-13	22829.7	3.26249e-12	26778.7	4.16771e-12	1730.34	1.83697e-09	16130.1	1.94289e-09	22829.8	2.11649e-09	26778.1	2.47649e-09	1729.9	8.21737e-13	16130.5	1.69847e-11	22829.4	3.62389e-11	26778.4	7.58285e-11	1729.96	6.0957e-13	16130.5	3.91743e-13	22829.4	6.3974e-13
406.086	2.80295e-08	406.092	1.7919e-08	406.096	3.24474e-09	406.116	2.74907e-10					1732.02	2.24371e-10	16131	3.94461e-10	22830.7	1.96633e-10	26778.9	2.67674e-10	1731.09	3.72733e-11	16130.9	4.34454e-12	22830.5	-1.83745e-11	26779.5	8.97503e-12	1731.15	1.83963e-09	16130.9	1.94458e-09	22830.6	2.11675e-09	26778.9	2.47929e-09	1730.71	9.03107e-13	16131.3	1.69206e-11	22830.2	3.62696e-11	26779.2	7.61226e-11	1730.78	6.39215e-13	16131.4	3.93286e-13	22830.2	8.99399e-13
406.107	2.80352e-08	406.113	1.79259e-08	406.118	3.24252e-09	406.137	2.75212e-10					1732.84	2.24829e-10	16131.8	4.34235e-10	22831.5	1.97235e-10	26779.7	2.85497e-10	1731.9	1.35445e-11	16131.7	2.24383e-11	22831.4	-4.72831e-12	26780.3	-1.50012e-12	1731.96	1.83811e-09	16131.7	1.9442e-09	22831.4	2.11601e-09	26779.7	2.47982e-09	1731.52	8.82454e-13	16132.1	1.69141e-11	22831	3.62499e-11	26780	7.61187e-11	1731.59	6.24652e-13	16132.2	3.531e-13	22831.1	6.58437e-13
406.128	2.80285e-08	406.135	1.79155e-08	406.139	3.2433e-09	406.159	2.74655e-10					1733.65	2.24175e-10	16132.6	4.79539e-10	22832.3	1.97142e-10	26780.5	3.08347e-10	1732.72	3.51981e-11	16132.5	1.97552e-11	22832.2	-2.03467e-11	26781.1	1.38512e-11	1732.78	1.83708e-09	16132.5	1.94266e-09	22832.3	2.11554e-09	26780.5	2.48504e-09	1732.34	8.62588e-13	16132.9	1.72123e-11	22831.8	3.63696e-11	26780.8	7.65043e-11	1732.4	5.97398e-13	16133	3.63313e-13	22831.9	6.43811e-13
406.15	2.80272e-08	406.156	1.79194e-08	406.161	3.24669e-09	406.18	2.74961e-10					1734.47	2.24616e-10	16133.4	5.30736e-10	22833.1	1.97035e-10	26781.3	3.34622e-10	1733.53	2.04198e-11	16133.3	1.6806e-11	22833	-1.41378e-11	26781.9	-1.23244e-11	1733.59	1.83843e-09	16133.3	1.94191e-09	22833.1	2.11682e-09	26781.3	2.48542e-09	1733.15	9.15425e-13	16133.7	1.70577e-11	22832.6	3.6231e-11	26781.6	7.6206e-11	1733.21	6.29279e-13	16133.8	3.7783e-13	22832.7	6.72154e-13
406.172	2.80369e-08	406.178	1.79334e-08	406.182	3.24222e-09	406.202	2.74217e-10					1735.28	2.24382e-10	16134.2	5.90867e-10	22833.9	1.97185e-10	26782.1	3.66546e-10	1734.35	2.75196e-11	16134.1	5.62141e-12	22833.8	-2.57889e-12	26782.7	8.68707e-12	1734.41	1.83703e-09	16134.1	1.9442e-09	22833.9	2.11549e-09	26782.1	2.48394e-09	1733.97	8.64538e-13	16134.5	1.72997e-11	22833.4	3.62339e-11	26782.5	7.65439e-11	1734.03	6.01507e-13	16134.6	3.70638e-13	22833.5	6.21171e-13
406.193	2.80278e-08	406.2	1.79148e-08	406.204	3.23944e-09	406.223	2.74104e-10					1736.1	2.24655e-10	16135	6.56647e-10	22834.8	1.97026e-10	26782.9	4.02339e-10	1735.15	4.51254e-11	16134.9	6.2545e-12	22834.6	-4.05066e-12	26783.5	2.81655e-13	1735.22	1.83832e-09	16134.9	1.94272e-09	22834.7	2.11737e-09	26782.9	2.49079e-09	1734.78	8.89786e-13	16135.3	1.72336e-11	22834.3	3.62985e-11	26783.2	7.70438e-11	1734.84	6.08653e-13	16135.4	3.80896e-13	22834.3	6.53697e-13
406.215	2.80197e-08	406.221	1.79223e-08	406.225	3.24239e-09	406.245	2.74671e-10					1736.92	2.24248e-10	16135.8	7.31607e-10	22835.6	1.97038e-10	26783.7	4.4154e-10	1735.97	7.13994e-12	16135.7	-7.85569e-13	22835.4	1.86849e-11	26784.3	1.83393e-11	1736.04	1.83732e-09	16135.7	1.94331e-09	22835.5	2.11738e-09	26783.7	2.48802e-09	1735.59	8.79829e-13	16136.1	1.75331e-11	22835.1	3.65932e-11	26784	7.71317e-11	1735.65	5.99571e-13	16136.1	3.52665e-13	22835.1	9.17895e-13
406.236	2.80248e-08	406.242	1.79192e-08	406.247	3.23956e-09	406.266	2.75136e-10					1737.73	2.24481e-10	16136.6	8.16694e-10	22836.4	1.97194e-10	26784.5	4.89515e-10	1736.8	3.66793e-11	16136.5	1.1272e-11	22836.3	2.42113e-12	26785.1	1.8658e-11	1736.86	1.83817e-09	16136.5	1.94393e-09	22836.3	2.117e-09	26784.5	2.48929e-09	1736.42	8.7372e-13	16136.9	1.74887e-11	22835.9	3.61948e-11	26784.8	7.70445e-11	1736.48	6.30185e-13	16136.9	3.83343e-13	22835.9	6.45018e-13
406.258	2.80207e-08	406.264	1.79086e-08	406.268	3.24262e-09	406.288	2.75569e-10					1738.54	2.24363e-10	16137.4	9.09392e-10	22837.2	1.97129e-10	26785.3	5.41865e-10	1737.61	3.36062e-11	16137.3	-1.20051e-11	22837.1	-1.55753e-11	26785.9	1.04126e-11	1737.67	1.83835e-09	16137.3	1.94196e-09	22837.1	2.11776e-09	26785.3	2.49266e-09	1737.23	8.76163e-13	16137.7	1.74566e-11	22836.7	3.63367e-11	26785.6	7.76088e-11	1737.3	6.13691e-13	16137.8	4.09779e-13	22836.8	8.82322e-13
406.279	2.80336e-08	406.286	1.79115e-08	406.29	3.24246e-09	406.309	2.73923e-10					1739.35	2.24407e-10	16138.2	1.04229e-09	22838	1.97345e-10	26786.1	6.0081e-10	1738.42	9.07436e-12	16138.1	-1.34077e-11	22837.9	6.02026e-12	26786.7	8.61613e-12	1738.48	1.83932e-09	16138.1	1.94586e-09	22837.9	2.11903e-09	26786.1	2.49524e-09	1738.04	8.56962e-13	16138.5	1.73631e-11	22837.5	3.6673e-11	26786.4	7.76479e-11	1738.11	5.89689e-13	16138.5	3.66155e-13	22837.6	6.66194e-13
406.3	2.80219e-08	406.307	1.79239e-08	406.311	3.24314e-09	406.331	2.74643e-10					1740.17	2.24144e-10	16139	1.15547e-09	22838.8	1.96945e-10	26786.9	6.67269e-10	1739.23	2.97813e-11	16138.9	3.24317e-12	22838.7	-5.78419e-12	26787.5	1.26815e-11	1739.29	1.83684e-09	16138.9	1.94184e-09	22838.8	2.11796e-09	26786.9	2.49529e-09	1738.86	8.30306e-13	16139.3	1.73841e-11	22838.3	3.64322e-11	26787.2	7.78108e-11	1738.92	6.52643e-13	16139.3	3.89165e-13	22838.4	6.53521e-13
406.322	2.80348e-08	406.328	1.79266e-08	406.333	3.24309e-09	406.352	2.74625e-10					1740.98	2.24322e-10	16139.8	1.27798e-09	22839.6	1.97061e-10	26787.7	7.39517e-10	1740.05	3.50347e-11	16139.7	-1.8976e-11	22839.5	-3.1836e-11	26788.3	7.46917e-12	1740.11	1.83748e-09	16139.7	1.94373e-09	22839.6	2.12132e-09	26787.7	2.49805e-09	1739.67	8.53115e-13	16140.1	1.74771e-11	22839.1	3.63634e-11	26788	7.85158e-11	1739.73	6.37866e-13	16140.1	4.13344e-13	22839.2	6.54654e-13
406.343	2.80166e-08	406.35	1.79126e-08	406.354	3.24613e-09	406.374	2.73371e-10					1741.79	2.24414e-10	16140.6	1.41087e-09	22840.5	1.97066e-10	26788.5	8.21343e-10	1740.86	1.03852e-11	16140.4	-1.29061e-13	22840.3	-8.23109e-12	26789.1	8.81477e-12	1740.92	1.83765e-09	16140.5	1.94534e-09	22840.4	2.11835e-09	26788.5	2.50029e-09	1740.48	8.79138e-13	16140.9	1.75818e-11	22839.9	3.65603e-11	26788.8	7.88149e-11	1740.55	6.24298e-13	16140.9	3.92338e-13	22840	6.63561e-13
406.365	2.80189e-08	406.371	1.7911e-08	406.376	3.24569e-09	406.395	2.73692e-10					1742.61	2.25064e-10	16141.4	1.55598e-09	22841.3	1.97323e-10	26789.3	9.11062e-10	1741.67	2.24476e-11	16141.2	-4.63917e-11	22841.1	-1.99142e-11	26789.9	-1.42998e-11	1741.73	1.83696e-09	16141.3	1.94354e-09	22841.2	2.11997e-09	26789.3	2.50347e-09	1741.29	8.65957e-13	16141.7	1.76201e-11	22840.8	3.64394e-11	26789.6	7.90094e-11	1741.36	6.19954e-13	16141.7	3.73982e-13	22840.8	6.7029e-13
406.386	2.80156e-08	406.393	1.79224e-08	406.397	3.24499e-09	406.417	2.74342e-10					1743.43	2.24498e-10	16142.2	1.7061e-09	22842.1	1.97233e-10	26790.1	1.03822e-09	1742.49	8.33863e-12	16142	-4.71143e-11	22842	-1.21052e-11	26790.7	1.83327e-11	1742.55	1.8377e-09	16142.1	1.94516e-09	22842	2.11936e-09	26790.1	2.50713e-09	1742.11	8.77078e-13	16142.5	1.80807e-11	22841.6	3.66942e-11	26790.4	7.92332e-11	1742.18	6.18129e-13	16142.5	4.0272e-13	22841.6	6.19342e-13
406.408	2.80132e-08	406.414	1.7906e-08	406.419	3.24221e-09	406.438	2.75053e-10					1744.24	2.24609e-10	16143	1.86846e-09	22842.9	1.96974e-10	26790.9	1.14544e-09	1743.31	2.34587e-11	16142.8	-8.50269e-11	22842.8	-6.249e-12	26791.5	2.99193e-11	1743.37	1.83679e-09	16142.9	1.94442e-09	22842.8	2.12142e-09	26790.9	2.5138e-09	1742.93	8.35646e-13	16143.3	1.7866e-11	22842.4	3.66946e-11	26791.2	7.94548e-11	1743	6.26169e-13	16143.3	4.08088e-13	22842.5	6.84216e-13
406.429	2.80101e-08	406.436	1.79115e-08	406.44	3.24208e-09	406.459	2.74388e-10					1745.05	2.24821e-10	16143.8	2.0347e-09	22843.7	1.97578e-10	26791.7	1.26076e-09	1744.12	3.09509e-11	16143.6	-1.03857e-10	22843.6	-2.16821e-11	26792.3	1.29629e-11	1744.18	1.83678e-09	16143.7	1.9424e-09	22843.6	2.12098e-09	26791.7	2.51676e-09	1743.74	8.87484e-13	16144.1	1.80324e-11	22843.2	3.6446e-11	26792	8.0175e-11	1743.81	6.22391e-13	16144.1	3.97117e-13	22843.3	6.43607e-13
406.451	2.80064e-08	406.457	1.79026e-08	406.462	3.24204e-09	406.481	2.74723e-10					1745.86	2.23961e-10	16144.6	2.21322e-09	22844.5	1.97842e-10	26792.5	1.38466e-09	1744.93	1.1443e-11	16144.4	-1.17538e-10	22844.4	-2.24832e-11	26793.1	-1.64409e-11	1744.99	1.83967e-09	16144.5	1.94376e-09	22844.5	2.12054e-09	26792.5	2.5175e-09	1744.55	8.74051e-13	16144.9	1.80039e-11	22844	3.65416e-11	26792.8	8.05013e-11	1744.62	6.42332e-13	16144.9	3.99124e-13	22844.1	6.71328e-13
406.472	2.8007e-08	406.479	1.79041e-08	406.483	3.24111e-09	406.502	2.74758e-10					1746.67	2.25053e-10	16145.3	2.39758e-09	22845.3	1.97072e-10	26793.3	1.51451e-09	1745.74	3.45564e-11	16145.2	-1.59937e-10	22845.2	-4.71483e-11	26793.9	-2.99089e-11	1745.8	1.83851e-09	16145.3	1.94421e-09	22845.3	2.12068e-09	26793.3	2.51738e-09	1745.36	8.85222e-13	16145.7	1.83397e-11	22844.8	3.66671e-11	26793.6	8.12306e-11	1745.42	6.04272e-13	16145.7	4.17313e-13	22844.9	6.41346e-13
406.494	2.80136e-08	406.5	1.79039e-08	406.505	3.24326e-09	406.524	2.74425e-10					1747.47	2.24103e-10	16146.1	2.58946e-09	22846.1	1.96997e-10	26794.1	1.65262e-09	1746.55	7.05149e-12	16146	-1.7514e-10	22846	1.03657e-12	26794.7	-3.86563e-11	1746.61	1.83367e-09	16146.1	1.94462e-09	22846.1	2.12171e-09	26794.1	2.52382e-09	1746.17	9.12221e-13	16146.5	1.81933e-11	22845.6	3.66477e-11	26794.4	8.13255e-11	1746.23	6.10416e-13	16146.5	3.76175e-13	22845.7	6.71286e-13
406.515	2.80179e-08	406.522	1.7919e-08	406.526	3.24003e-09	406.545	2.75656e-10					1748.28	2.24977e-10	16147	2.79067e-09	22847	1.97578e-10	26794.9	1.79719e-09	1747.35	1.12444e-11	16146.8	-2.18199e-10	22846.8	-1.76499e-11	26795.5	-4.09837e-11	1747.41	1.83773e-09	16146.9	1.94511e-09	22846.9	2.12278e-09	26794.9	2.52731e-09	1746.97	8.55488e-13	16147.3	1.81486e-11	22846.5	3.65865e-11	26795.2	8.21623e-11	1747.04	5.92605e-13	16147.3	4.01209e-13	22846.5	6.41363e-13
406.537	2.8014e-08	406.543	1.791e-08	406.548	3.24423e-09	406.567	2.75292e-10					1749.1	2.24427e-10	16147.7	2.99316e-09	22847.8	1.97396e-10	26795.7	1.94959e-09	1748.16	1.14761e-11	16147.6	-2.52238e-10	22847.6	-3.30656e-11	26796.3	-8.44211e-11	1748.22	1.83818e-09	16147.7	1.94484e-09	22847.7	2.123e-09	26795.7	2.53117e-09	1747.78	8.90251e-13	16148	1.8585e-11	22847.3	3.68765e-11	26796	8.24783e-11	1747.85	6.25761e-13	16148.1	3.79719e-13	22847.3	6.75329e-13
406.558	2.80122e-08	406.565	1.79164e-08	406.569	3.24469e-09	406.588	2.74914e-10					1749.91	2.24069e-10	16148.5	3.1988e-09	22848.6	1.96941e-10	26796.5	2.10549e-09	1748.98	-2.33409e-12	16148.4	-2.70404e-10	22848.5	-6.92599e-12	26797.1	-1.07259e-10	1749.04	1.83775e-09	16148.5	1.94323e-09	22848.5	2.12528e-09	26796.5	2.53275e-09	1748.6	8.54509e-13	16148.8	1.81603e-11	22848.1	3.6629e-11	26796.8	8.30134e-11	1748.67	6.29117e-13	16148.9	4.04297e-13	22848.1	6.04033e-13
406.58	2.80155e-08	406.586	1.79097e-08	406.591	3.24179e-09	406.61	2.74698e-10					1750.72	2.24695e-10	16149.3	3.40856e-09	22849.4	1.97327e-10	26797.3	2.27164e-09	1749.79	2.38205e-11	16149.2	-3.12857e-10	22849.3	1.63292e-12	26797.9	-1.36089e-10	1749.85	1.83786e-09	16149.3	1.94374e-09	22849.3	2.12452e-09	26797.3	2.53677e-09	1749.41	8.99859e-13	16149.6	1.86705e-11	22848.9	3.68242e-11	26797.6	8.33444e-11	1749.48	6.35524e-13	16149.7	3.59841e-13	22849	9.25724e-13
406.601	2.80126e-08	406.608	1.79166e-08	406.612	3.24294e-09	406.631	2.75164e-10					1751.54	2.24386e-10	16150.1	3.62098e-09	22850.2	1.96993e-10	26798.1	2.43955e-09	1750.6	3.03862e-12	16150	-3.52809e-10	22850.1	-1.73008e-11	26798.7	-1.66353e-10	1750.66	1.83623e-09	16150.1	1.94672e-09	22850.1	2.12594e-09	26798.1	2.53944e-09	1750.22	9.04578e-13	16150.4	1.83678e-11	22849.7	3.71778e-11	26798.4	8.39449e-11	1750.29	6.23883e-13	16150.5	4.00514e-13	22849.8	6.82486e-13
406.623	2.80101e-08	406.629	1.79036e-08	406.634	3.24459e-09	406.653	2.74641e-10					1752.36	2.24225e-10	16150.9	3.83232e-09	22851	1.9663e-10	26798.9	2.60942e-09	1751.42	1.87332e-11	16150.8	-3.94978e-10	22850.9	1.15808e-12	26799.5	-1.96764e-10	1751.48	1.83854e-09	16150.9	1.94415e-09	22850.9	2.1284e-09	26798.9	2.54487e-09	1751.04	8.44764e-13	16151.2	1.88952e-11	22850.5	3.70968e-11	26799.2	8.44215e-11	1751.1	6.18469e-13	16151.3	4.10637e-13	22850.6	6.60557e-13
406.644	2.80172e-08	406.651	1.79113e-08	406.655	3.24274e-09	406.674	2.74803e-10					1753.17	2.24982e-10	16151.7	4.04498e-09	22851.8	1.97242e-10	26799.7	2.78693e-09	1752.23	2.44471e-11	16151.6	-4.49921e-10	22851.7	-3.88232e-12	26800.3	-2.14035e-10	1752.29	1.83737e-09	16151.7	1.94335e-09	22851.8	2.1286e-09	26799.6	2.54943e-09	1751.86	8.31359e-13	16152	1.88068e-11	22851.3	3.75058e-11	26800	8.48167e-11	1751.92	6.3112e-13	16152.1	3.76742e-13	22851.4	6.3853e-13
406.666	2.79958e-08	406.672	1.78987e-08	406.676	3.23993e-09	406.696	2.7468e-10					1753.99	2.24878e-10	16152.5	4.25889e-09	22852.6	1.96941e-10	26800.5	2.96876e-09	1753.05	1.99011e-11	16152.4	-4.75757e-10	22852.5	-1.50154e-11	26801.1	-2.70618e-10	1753.11	1.84007e-09	16152.5	1.94591e-09	22852.6	2.12926e-09	26800.4	2.5556e-09	1752.67	8.24098e-13	16152.8	1.89435e-11	22852.1	3.70647e-11	26800.8	8.59376e-11	1752.74	6.2816e-13	16152.9	4.16166e-13	22852.2	8.86418e-13
406.687	2.80113e-08	406.694	1.79042e-08	406.698	3.24088e-09	406.717	2.75089e-10					1754.81	2.24075e-10	16153.3	4.46897e-09	22853.4	1.96901e-10	26801.3	3.14653e-09	1753.87	3.3351e-11	16153.2	-5.35483e-10	22853.3	3.64215e-12	26801.9	-3.14616e-10	1753.93	1.8377e-09	16153.3	1.94196e-09	22853.4	2.13307e-09	26801.2	2.55301e-09	1753.49	8.88148e-13	16153.6	1.91578e-11	22852.9	3.72727e-11	26801.6	8.63509e-11	1753.55	6.15252e-13	16153.7	3.6952e-13	22853	6.36259e-13
406.709	2.80091e-08	406.715	1.79116e-08	406.719	3.24169e-09	406.739	2.74535e-10					1755.63	2.24575e-10	16154.1	4.67303e-09	22854.3	1.96709e-10	26802.1	3.32638e-09	1754.69	2.72267e-12	16154	-5.74005e-10	22854.1	1.7559e-11	26802.7	-3.44204e-10	1754.75	1.83866e-09	16154.1	1.94337e-09	22854.2	2.12792e-09	26802	2.56254e-09	1754.31	8.59646e-13	16154.4	1.91876e-11	22853.8	3.74923e-11	26802.4	8.70866e-11	1754.38	5.9568e-13	16154.5	4.07473e-13	22853.8	6.38888e-13
406.73	2.80129e-08	406.737	1.79066e-08	406.741	3.24239e-09	406.76	2.75536e-10					1756.44	2.24411e-10	16154.9	4.87487e-09	22855.1	1.96684e-10	26802.9	3.51013e-09	1755.5	1.20008e-11	16154.8	-5.95502e-10	22854.9	-3.81811e-12	26803.4	-4.20125e-10	1755.57	1.83819e-09	16154.9	1.94242e-09	22855	2.13235e-09	26802.8	2.56429e-09	1755.13	8.20968e-13	16155.2	1.93334e-11	22854.6	3.77725e-11	26803.2	8.78672e-11	1755.19	6.58263e-13	16155.3	4.05301e-13	22854.6	6.45808e-13
406.752	2.79992e-08	406.758	1.79002e-08	406.762	3.2409e-09	406.782	2.73913e-10					1757.26	2.24919e-10	16155.7	5.07512e-09	22855.9	1.97434e-10	26803.7	3.68381e-09	1756.32	2.16854e-11	16155.6	-6.68541e-10	22855.8	-2.29586e-11	26804.2	-4.59832e-10	1756.38	1.83868e-09	16155.6	1.9453e-09	22855.8	2.1319e-09	26803.6	2.56862e-09	1755.94	8.85894e-13	16156	1.95153e-11	22855.4	3.78496e-11	26804	8.82999e-11	1756.01	6.19681e-13	16156.1	4.21374e-13	22855.4	6.44277e-13
406.773	2.80319e-08	406.779	1.79135e-08	406.784	3.24235e-09	406.803	2.73565e-10					1758.08	2.24692e-10	16156.5	5.26488e-09	22856.7	1.97117e-10	26804.5	3.86549e-09	1757.14	1.49288e-11	16156.4	-7.12833e-10	22856.6	-9.43644e-13	26805	-5.18267e-10	1757.2	1.83924e-09	16156.4	1.94365e-09	22856.6	2.13217e-09	26804.4	2.5764e-09	1756.76	8.74745e-13	16156.8	1.94444e-11	22856.2	3.76651e-11	26804.8	8.94638e-11	1756.83	6.07463e-13	16156.9	3.95242e-13	22856.3	9.1118e-13
406.795	2.80028e-08	406.801	1.79057e-08	406.805	3.23982e-09	406.825	2.74403e-10					1758.88	2.24929e-10	16157.3	5.44341e-09	22857.5	1.97332e-10	26805.3	4.03833e-09	1757.96	-2.6412e-12	16157.2	-7.53116e-10	22857.4	-3.03618e-14	26805.8	-5.80501e-10	1758.02	1.83881e-09	16157.2	1.94199e-09	22857.5	2.13377e-09	26805.2	2.57744e-09	1757.58	8.37748e-13	16157.6	1.94591e-11	22857	3.79952e-11	26805.6	9.00363e-11	1757.64	6.43625e-13	16157.7	3.77173e-13	22857.1	6.6474e-13
406.816	2.80036e-08	406.823	1.79223e-08	406.827	3.24118e-09	406.846	2.73945e-10					1759.69	2.26362e-10	16158.1	5.6212e-09	22858.3	1.97399e-10	26806.1	4.21433e-09	1758.76	2.92039e-11	16158	-7.98229e-10	22858.2	-4.10899e-11	26806.6	-6.1798e-10	1758.82	1.83868e-09	16158	1.94298e-09	22858.3	2.13761e-09	26806	2.57992e-09	1758.39	9.16335e-13	16158.4	1.99611e-11	22857.8	3.77808e-11	26806.4	9.09672e-11	1758.45	6.0826e-13	16158.5	4.0434e-13	22857.9	6.33533e-13
406.838	2.79965e-08	406.844	1.79045e-08	406.848	3.24144e-09	406.868	2.75232e-10					1760.51	2.26196e-10	16158.9	5.78741e-09	22859.1	1.97652e-10	26806.9	4.3835e-09	1759.57	6.33319e-12	16158.8	-8.21495e-10	22859	-3.69048e-11	26807.4	-6.53063e-10	1759.63	1.83739e-09	16158.8	1.94267e-09	22859.1	2.13421e-09	26806.8	2.58675e-09	1759.19	8.55323e-13	16159.2	1.98459e-11	22858.6	3.7995e-11	26807.2	9.16088e-11	1759.26	6.14905e-13	16159.3	4.05395e-13	22858.7	6.78482e-13
406.859	2.8009e-08	406.866	1.79128e-08	406.87	3.24549e-09	406.889	2.76317e-10					1761.33	2.27834e-10	16159.7	5.94547e-09	22859.9	1.97614e-10	26807.7	4.54737e-09	1760.39	-1.11818e-11	16159.6	-8.60697e-10	22859.8	-2.82392e-11	26808.2	-7.28174e-10	1760.45	1.83824e-09	16159.6	1.94461e-09	22859.9	2.13587e-09	26807.6	2.59109e-09	1760.01	8.6499e-13	16160	2.01061e-11	22859.4	3.80236e-11	26808	9.25952e-11	1760.08	6.23017e-13	16160.1	4.10909e-13	22859.5	9.13622e-13
406.881	2.80069e-08	406.887	1.79062e-08	406.891	3.24378e-09	406.911	2.73832e-10					1762.14	2.27981e-10	16160.5	6.09611e-09	22860.7	1.97987e-10	26808.5	4.70455e-09	1761.21	1.27211e-12	16160.4	-9.21472e-10	22860.6	-4.9911e-12	26809	-7.57318e-10	1761.27	1.83878e-09	16160.4	1.94427e-09	22860.7	2.13512e-09	26808.4	2.59476e-09	1760.83	8.91309e-13	16160.8	2.00674e-11	22860.2	3.82656e-11	26808.8	9.29572e-11	1760.89	6.016e-13	16160.9	4.18692e-13	22860.3	9.10755e-13
406.902	2.80127e-08	406.909	1.7915e-08	406.913	3.24562e-09	406.932	2.74895e-10					1762.96	2.29197e-10	16161.3	6.23559e-09	22861.5	1.98688e-10	26809.3	4.85847e-09	1762.02	-1.82045e-12	16161.2	-9.35932e-10	22861.4	-3.00825e-11	26809.8	-7.95727e-10	1762.08	1.83737e-09	16161.2	1.94456e-09	22861.5	2.13726e-09	26809.2	2.5997e-09	1761.64	8.34152e-13	16161.6	2.02296e-11	22861	3.8149e-11	26809.6	9.4142e-11	1761.71	6.0479e-13	16161.7	4.40338e-13	22861.1	8.95749e-13
406.924	2.80023e-08	406.93	1.79046e-08	406.934	3.24461e-09	406.954	2.74532e-10					1763.78	2.30057e-10	16162.1	6.35483e-09	22862.3	1.99469e-10	26810.1	5.00282e-09	1762.84	5.84293e-12	16162	-9.92107e-10	22862.2	-1.79439e-11	26810.6	-8.52661e-10	1762.9	1.83843e-09	16162	1.94206e-09	22862.3	2.13907e-09	26810	2.60167e-09	1762.46	8.24598e-13	16162.4	2.03761e-11	22861.8	3.83207e-11	26810.4	9.49652e-11	1762.53	6.23421e-13	16162.5	3.89612e-13	22861.9	6.82361e-13
406.945	2.80239e-08	406.952	1.79121e-08	406.956	3.24281e-09	406.975	2.74877e-10					1764.59	2.33622e-10	16162.9	6.47287e-09	22863.2	2.00315e-10	26810.9	5.14152e-09	1763.65	8.68988e-12	16162.8	-1.00383e-09	22863	-2.5592e-11	26811.4	-8.84375e-10	1763.71	1.83737e-09	16162.8	1.94426e-09	22863.1	2.14095e-09	26810.8	2.60902e-09	1763.28	8.56841e-13	16163.2	2.0528e-11	22862.7	3.84382e-11	26811.2	9.54331e-11	1763.34	6.24796e-13	16163.3	3.99414e-13	22862.7	6.68621e-13
406.967	2.80063e-08	406.973	1.79164e-08	406.977	3.24648e-09	406.997	2.75078e-10					1765.4	2.3583e-10	16163.7	6.57824e-09	22864	2.02491e-10	26811.7	5.2698e-09	1764.47	-6.89176e-12	16163.6	-1.02032e-09	22863.9	-3.24325e-11	26812.2	-9.3262e-10	1764.53	1.8372e-09	16163.6	1.94562e-09	22863.9	2.13971e-09	26811.6	2.61154e-09	1764.09	8.36884e-13	16164	2.04604e-11	22863.5	3.82348e-11	26812	9.62572e-11	1764.16	5.92138e-13	16164.1	3.88997e-13	22863.5	6.65385e-13
406.988	2.80246e-08	406.995	1.79182e-08	406.999	3.24207e-09	407.018	2.74392e-10					1766.2	2.39287e-10	16164.5	6.66971e-09	22864.8	2.04159e-10	26812.5	5.38834e-09	1765.28	1.19963e-12	16164.4	-1.05596e-09	22864.7	-2.63334e-11	26813	-9.59857e-10	1765.34	1.83936e-09	16164.4	1.94649e-09	22864.7	2.14278e-09	26812.4	2.61808e-09	1764.9	8.52961e-13	16164.8	2.04361e-11	22864.3	3.86661e-11	26812.8	9.6693e-11	1764.97	5.97214e-13	16164.8	3.7173e-13	22864.4	8.95822e-13
407.01	2.80129e-08	407.016	1.79141e-08	407.02	3.2462e-09	407.04	2.75658e-10					1767.02	2.44092e-10	16165.3	6.75323e-09	22865.6	2.06488e-10	26813.3	5.50336e-09	1766.08	-1.97981e-12	16165.2	-1.08968e-09	22865.5	-3.26872e-11	26813.8	-1.01087e-09	1766.14	1.83854e-09	16165.2	1.94436e-09	22865.5	2.14354e-09	26813.2	2.62096e-09	1765.71	9.12145e-13	16165.6	2.05907e-11	22865.1	3.89205e-11	26813.6	9.78638e-11	1765.77	6.34917e-13	16165.6	4.2307e-13	22865.2	6.62251e-13
407.031	2.80183e-08	407.038	1.79172e-08	407.042	3.24487e-09	407.061	2.7515e-10					1767.83	2.49956e-10	16166.1	6.82261e-09	22866.4	2.10871e-10	26814.1	5.60263e-09	1766.9	-2.20976e-11	16165.9	-1.07692e-09	22866.3	-4.00258e-11	26814.6	-1.05625e-09	1766.96	1.83878e-09	16166	1.94371e-09	22866.3	2.1415e-09	26814	2.62336e-09	1766.52	8.78956e-13	16166.4	2.05092e-11	22865.9	3.88381e-11	26814.4	9.79642e-11	1766.59	6.0962e-13	16166.4	3.90354e-13	22866	6.54676e-13
407.053	2.80181e-08	407.059	1.79015e-08	407.063	3.24276e-09	407.083	2.75195e-10					1768.64	2.57698e-10	16166.9	6.88239e-09	22867.2	2.14288e-10	26814.9	5.69591e-09	1767.7	-8.94139e-12	16166.7	-1.09289e-09	22867.1	-1.6619e-11	26815.4	-1.10699e-09	1767.77	1.84002e-09	16166.8	1.94395e-09	22867.1	2.14507e-09	26814.8	2.62911e-09	1767.33	8.88478e-13	16167.2	2.06992e-11	22866.7	3.89644e-11	26815.2	9.86086e-11	1767.4	5.86662e-13	16167.2	4.08851e-13	22866.8	6.6414e-13
407.074	2.80285e-08	407.08	1.79112e-08	407.085	3.24174e-09	407.104	2.75007e-10					1769.46	2.66482e-10	16167.7	6.92536e-09	22868	2.20895e-10	26815.7	5.77932e-09	1768.52	-1.48683e-11	16167.5	-1.11383e-09	22867.9	-1.90732e-11	26816.2	-1.14687e-09	1768.58	1.83854e-09	16167.6	1.94469e-09	22868	2.14591e-09	26815.6	2.63035e-09	1768.14	8.73599e-13	16168	2.05611e-11	22867.5	3.91314e-11	26816	9.94247e-11	1768.21	6.46283e-13	16168	4.06346e-13	22867.6	6.87548e-13
407.096	2.80342e-08	407.102	1.79181e-08	407.106	3.2473e-09	407.126	2.74485e-10					1770.26	2.77318e-10	16168.5	6.95895e-09	22868.8	2.2869e-10	26816.5	5.85314e-09	1769.34	-1.54357e-11	16168.3	-1.13468e-09	22868.7	-1.99469e-11	26817	-1.17056e-09	1769.39	1.83674e-09	16168.4	1.94512e-09	22868.8	2.14773e-09	26816.4	2.63171e-09	1768.96	7.72019e-13	16168.8	2.0779e-11	22868.3	3.91784e-11	26816.8	1.00217e-10	1769.02	6.20509e-13	16168.8	4.15688e-13	22868.4	6.75525e-13
407.117	2.80401e-08	407.123	1.79119e-08	407.128	3.24482e-09	407.147	2.75152e-10					1771.06	2.89302e-10	16169.3	6.98587e-09	22869.6	2.37179e-10	26817.3	5.91867e-09	1770.14	-1.97783e-11	16169.1	-1.15662e-09	22869.5	8.57842e-12	26817.8	-1.19201e-09	1770.2	1.83615e-09	16169.2	1.94724e-09	22869.6	2.14359e-09	26817.2	2.63617e-09	1769.77	8.52277e-13	16169.6	2.07763e-11	22869.1	3.91143e-11	26817.6	1.00122e-10	1769.83	6.33664e-13	16169.6	4.10618e-13	22869.2	6.56304e-13
407.139	2.80347e-08	407.145	1.7917e-08	407.149	3.24441e-09	407.169	2.75087e-10					1771.87	3.06514e-10	16170.1	6.99845e-09	22870.4	2.49188e-10	26818	5.97823e-09	1770.94	-2.89904e-11	16169.9	-1.18027e-09	22870.3	1.59424e-12	26818.6	-1.23764e-09	1771	1.83765e-09	16170	1.94798e-09	22870.4	2.14582e-09	26818	2.64039e-09	1770.56	8.70645e-13	16170.4	2.08823e-11	22869.9	3.94915e-11	26818.4	1.00663e-10	1770.63	6.06732e-13	16170.4	3.88521e-13	22870	6.40806e-13
407.16	2.80378e-08	407.166	1.79259e-08	407.171	3.24771e-09	407.19	2.74686e-10					1772.68	3.25572e-10	16170.9	6.99986e-09	22871.2	2.62787e-10	26818.9	6.01979e-09	1771.75	-8.36297e-12	16170.7	-1.14727e-09	22871.1	-2.00309e-11	26819.4	-1.26408e-09	1771.81	1.83969e-09	16170.8	1.94759e-09	22871.2	2.14837e-09	26818.8	2.64027e-09	1771.37	8.41703e-13	16171.2	2.09915e-11	22870.7	3.94205e-11	26819.2	1.01427e-10	1771.44	6.03388e-13	16171.2	3.9001e-13	22870.8	6.6368e-13
407.182	2.8041e-08	407.188	1.79227e-08	407.192	3.24314e-09	407.212	2.75204e-10					1773.48	3.47189e-10	16171.6	6.99379e-09	22872	2.79959e-10	26819.7	6.05006e-09	1772.56	6.60884e-12	16171.5	-1.14189e-09	22871.9	-6.74551e-12	26820.2	-1.27731e-09	1772.62	1.83852e-09	16171.6	1.94738e-09	22872	2.14878e-09	26819.6	2.64228e-09	1772.18	8.7148e-13	16172	2.07226e-11	22871.5	3.94334e-11	26820	1.01873e-10	1772.25	6.14694e-13	16172	3.78623e-13	22871.6	6.83986e-13
407.203	2.80197e-08	407.209	1.79054e-08	407.214	3.24351e-09	407.233	2.75243e-10					1774.29	3.75335e-10	16172.4	6.97663e-09	22872.8	3.00956e-10	26820.4	6.07934e-09	1773.36	-2.05094e-11	16172.3	-1.15592e-09	22872.7	1.67675e-11	26821	-1.27136e-09	1773.42	1.83857e-09	16172.4	1.9477e-09	22872.8	2.14816e-09	26820.4	2.64642e-09	1772.98	8.84733e-13	16172.8	2.08074e-11	22872.3	3.95373e-11	26820.8	1.01728e-10	1773.05	6.20142e-13	16172.8	4.25626e-13	22872.4	6.54559e-13
407.224	2.8017e-08	407.231	1.79113e-08	407.235	3.24363e-09	407.255	2.74867e-10					1775.1	4.05914e-10	16173.2	6.94488e-09	22873.7	3.25378e-10	26821.2	6.09558e-09	1774.17	-3.67317e-12	16173.1	-1.16746e-09	22873.5	2.9432e-11	26821.8	-1.30406e-09	1774.23	1.83834e-09	16173.2	1.94612e-09	22873.6	2.15287e-09	26821.2	2.64941e-09	1773.8	8.84173e-13	16173.6	2.08467e-11	22873.2	3.95356e-11	26821.5	1.01996e-10	1773.86	6.0018e-13	16173.6	3.90207e-13	22873.2	6.71687e-13
407.246	2.80143e-08	407.253	1.79189e-08	407.257	3.24389e-09	407.276	2.75623e-10					1775.9	4.42773e-10	16174	6.90871e-09	22874.5	3.54129e-10	26822	6.10813e-09	1774.98	-3.16866e-11	16173.9	-1.16291e-09	22874.3	3.64859e-11	26822.6	-1.3163e-09	1775.04	1.83795e-09	16174	1.94707e-09	22874.4	2.14944e-09	26822	2.65166e-09	1774.61	8.57593e-13	16174.4	2.08424e-11	22874	3.96029e-11	26822.3	1.02939e-10	1774.67	6.18808e-13	16174.4	4.38882e-13	22874	6.98079e-13
407.268	2.80304e-08	407.274	1.79165e-08	407.278	3.24253e-09	407.298	2.75496e-10					1776.71	4.8418e-10	16174.8	6.86797e-09	22875.3	3.88498e-10	26822.8	6.1054e-09	1775.78	-1.63383e-11	16174.7	-1.14544e-09	22875.1	1.98089e-11	26823.4	-1.349e-09	1775.84	1.8371e-09	16174.8	1.94666e-09	22875.2	2.15181e-09	26822.8	2.65185e-09	1775.41	9.44695e-13	16175.1	2.10375e-11	22874.8	3.97125e-11	26823.1	1.02729e-10	1775.47	6.29645e-13	16175.2	4.01874e-13	22874.8	6.72351e-13
407.289	2.80341e-08	407.296	1.79183e-08	407.3	3.24643e-09	407.319	2.75814e-10					1777.52	5.30659e-10	16175.6	6.81577e-09	22876.1	4.26801e-10	26823.6	6.0934e-09	1776.59	-1.393e-11	16175.5	-1.142e-09	22875.9	2.7892e-11	26824.2	-1.34624e-09	1776.65	1.83692e-09	16175.6	1.94605e-09	22876	2.15342e-09	26823.6	2.65101e-09	1776.21	8.81407e-13	16175.9	2.10852e-11	22875.6	3.97092e-11	26823.9	1.03032e-10	1776.28	6.29152e-13	16176	4.27255e-13	22875.6	6.58169e-13
407.31	2.80361e-08	407.317	1.79253e-08	407.321	3.24671e-09	407.341	2.75542e-10					1778.32	5.8597e-10	16176.4	6.75394e-09	22876.9	4.71713e-10	26824.4	6.08024e-09	1777.39	7.1722e-12	16176.3	-1.14654e-09	22876.8	3.77536e-11	26825	-1.34775e-09	1777.45	1.83736e-09	16176.4	1.94781e-09	22876.8	2.1509e-09	26824.4	2.65231e-09	1777.02	8.73829e-13	16176.7	2.08399e-11	22876.4	3.98336e-11	26824.7	1.03542e-10	1777.09	6.1712e-13	16176.8	4.14918e-13	22876.4	6.67312e-13
407.332	2.80278e-08	407.338	1.79224e-08	407.343	3.24437e-09	407.362	2.74597e-10					1779.12	6.45357e-10	16177.2	6.68926e-09	22877.7	5.23446e-10	26825.2	6.05415e-09	1778.2	-2.19558e-12	16177.1	-1.15156e-09	22877.6	1.45499e-11	26825.8	-1.37641e-09	1778.26	1.83524e-09	16177.2	1.9513e-09	22877.6	2.15341e-09	26825.2	2.65284e-09	1777.83	8.99468e-13	16177.5	2.09708e-11	22877.2	4.00209e-11	26825.5	1.03266e-10	1777.89	6.33725e-13	16177.6	4.11222e-13	22877.3	6.55681e-13
407.354	2.80271e-08	407.36	1.79227e-08	407.364	3.24633e-09	407.384	2.74969e-10					1779.93	7.17114e-10	16178	6.6113e-09	22878.5	5.80348e-10	26826	6.02665e-09	1779	1.62439e-11	16177.9	-1.14947e-09	22878.3	3.91334e-11	26826.6	-1.35017e-09	1779.06	1.83702e-09	16178	1.94825e-09	22878.4	2.15257e-09	26826	2.65664e-09	1778.63	8.97664e-13	16178.3	2.10322e-11	22878	4.02993e-11	26826.3	1.03303e-10	1778.7	6.33359e-13	16178.4	4.19938e-13	22878	9.4469e-13
407.375	2.80269e-08	407.382	1.79178e-08	407.386	3.24282e-09	407.405	2.74181e-10					1780.73	7.90631e-10	16178.8	6.53357e-09	22879.3	6.45479e-10	26826.8	5.98736e-09	1779.81	-8.45175e-12	16178.7	-1.13676e-09	22879.1	2.41655e-11	26827.4	-1.36133e-09	1779.87	1.83519e-09	16178.8	1.94795e-09	22879.2	2.15247e-09	26826.8	2.65611e-09	1779.43	9.10262e-13	16179.1	2.08115e-11	22878.8	4.0424e-11	26827.1	1.03492e-10	1779.5	6.13443e-13	16179.2	4.19226e-13	22878.8	6.58905e-13
407.397	2.80163e-08	407.403	1.79102e-08	407.407	3.24576e-09	407.427	2.75022e-10					1781.54	8.74765e-10	16179.6	6.45011e-09	22880.1	7.17783e-10	26827.6	5.94377e-09	1780.61	1.43073e-11	16179.5	-1.10931e-09	22879.9	7.91809e-12	26828.2	-1.39979e-09	1780.67	1.83607e-09	16179.6	1.94803e-09	22880	2.15284e-09	26827.6	2.65696e-09	1780.23	9.42806e-13	16179.9	2.09208e-11	22879.6	4.07011e-11	26827.9	1.02964e-10	1780.3	6.09148e-13	16180	3.97439e-13	22879.6	7.11784e-13
407.418	2.80115e-08	407.424	1.79099e-08	407.429	3.24568e-09	407.448	2.75272e-10					1782.33	9.92705e-10	16180.4	6.36194e-09	22880.9	7.97592e-10	26828.4	5.8884e-09	1781.41	9.17561e-12	16180.3	-1.11793e-09	22880.7	-9.02841e-12	26829	-1.38271e-09	1781.47	1.83596e-09	16180.4	1.94938e-09	22880.8	2.1547e-09	26828.4	2.65354e-09	1781.04	8.78104e-13	16180.7	2.09959e-11	22880.4	4.05091e-11	26828.7	1.03308e-10	1781.11	6.37136e-13	16180.8	4.1049e-13	22880.4	6.8406e-13
407.44	2.80036e-08	407.446	1.79082e-08	407.45	3.24466e-09	407.47	2.75482e-10					1783.14	1.09902e-09	16181.2	6.26498e-09	22881.7	8.8602e-10	26829.2	5.83116e-09	1782.21	4.78142e-12	16181.1	-1.07516e-09	22881.6	-3.40546e-11	26829.8	-1.34802e-09	1782.27	1.83458e-09	16181.2	1.95009e-09	22881.6	2.15636e-09	26829.2	2.65155e-09	1781.84	9.16222e-13	16181.5	2.06352e-11	22881.2	4.04711e-11	26829.5	1.0332e-10	1781.9	6.50671e-13	16181.6	3.89564e-13	22881.2	6.96338e-13
407.461	2.80188e-08	407.468	1.79118e-08	407.472	3.24502e-09	407.491	2.74142e-10					1783.94	1.20979e-09	16182	6.17113e-09	22882.5	1.01225e-09	26830	5.77754e-09	1783.02	1.70051e-11	16181.9	-1.04894e-09	22882.3	-5.14858e-11	26830.6	-1.35496e-09	1783.08	1.83368e-09	16182	1.94993e-09	22882.4	2.15607e-09	26829.9	2.65604e-09	1782.64	8.95979e-13	16182.3	2.08066e-11	22882	4.08138e-11	26830.3	1.03341e-10	1782.71	6.6186e-13	16182.4	4.41301e-13	22882	9.65197e-13
407.483	2.80063e-08	407.489	1.79147e-08	407.493	3.24353e-09	407.513	2.74673e-10					1784.75	1.33308e-09	16182.8	6.07442e-09	22883.3	1.11845e-09	26830.8	5.71335e-09	1783.82	7.46496e-12	16182.7	-1.03842e-09	22883.2	-4.43647e-11	26831.4	-1.35315e-09	1783.88	1.8326e-09	16182.8	1.94743e-09	22883.2	2.15851e-09	26830.7	2.65285e-09	1783.45	8.96135e-13	16183.1	2.06514e-11	22882.8	4.0813e-11	26831.1	1.02735e-10	1783.52	6.11109e-13	16183.2	4.08566e-13	22882.8	6.82329e-13
407.504	2.80049e-08	407.51	1.79075e-08	407.515	3.24674e-09	407.534	2.74608e-10					1785.55	1.46317e-09	16183.6	5.96427e-09	22884.1	1.23297e-09	26831.6	5.63717e-09	1784.63	9.47464e-12	16183.5	-1.03544e-09	22883.9	-5.01636e-11	26832.2	-1.33878e-09	1784.69	1.83211e-09	16183.5	1.94749e-09	22884	2.15527e-09	26831.5	2.65166e-09	1784.26	8.9713e-13	16183.9	2.08109e-11	22883.6	4.07759e-11	26831.9	1.02815e-10	1784.32	6.56303e-13	16184	4.03227e-13	22883.6	6.68697e-13
407.526	2.80072e-08	407.532	1.79185e-08	407.536	3.24177e-09	407.556	2.75053e-10					1786.36	1.60245e-09	16184.4	5.86219e-09	22884.9	1.35676e-09	26832.4	5.56733e-09	1785.43	-1.40568e-12	16184.3	-1.03821e-09	22884.7	-1.0702e-10	26832.9	-1.34071e-09	1785.49	1.83379e-09	16184.3	1.951e-09	22884.8	2.15646e-09	26832.3	2.65309e-09	1785.06	9.01277e-13	16184.7	2.06834e-11	22884.4	4.08268e-11	26832.7	1.0264e-10	1785.13	6.53202e-13	16184.8	4.06645e-13	22884.4	9.59041e-13
407.547	2.80015e-08	407.553	1.79129e-08	407.558	3.24537e-09	407.577	2.75327e-10					1787.16	1.75245e-09	16185.2	5.75457e-09	22885.7	1.49221e-09	26833.2	5.48142e-09	1786.24	3.43432e-12	16185.1	-1.01917e-09	22885.5	-8.73814e-11	26833.7	-1.32779e-09	1786.3	1.83278e-09	16185.1	1.94882e-09	22885.6	2.1604e-09	26833.1	2.65049e-09	1785.87	9.00485e-13	16185.5	2.05586e-11	22885.2	4.1387e-11	26833.5	1.02082e-10	1785.93	6.53608e-13	16185.6	4.03086e-13	22885.2	6.95875e-13
407.569	2.80195e-08	407.575	1.79198e-08	407.579	3.24532e-09	407.599	2.74984e-10					1787.97	1.9094e-09	16186	5.6485e-09	22886.5	1.63264e-09	26834	5.4042e-09	1787.04	-4.10971e-12	16185.9	-9.79693e-10	22886.4	-1.27556e-10	26834.5	-1.31047e-09	1787.1	1.82948e-09	16185.9	1.94916e-09	22886.4	2.15761e-09	26833.9	2.65022e-09	1786.67	8.98615e-13	16186.3	2.03613e-11	22886	4.14193e-11	26834.3	1.01873e-10	1786.74	6.59247e-13	16186.4	4.55806e-13	22886	6.70658e-13
407.59	2.80267e-08	407.596	1.79157e-08	407.601	3.24404e-09	407.62	2.74182e-10					1788.77	2.07385e-09	16186.8	5.53392e-09	22887.3	1.78087e-09	26834.8	5.32092e-09	1787.85	-2.796e-11	16186.7	-9.61582e-10	22887.1	-1.4912e-10	26835.3	-1.27887e-09	1787.91	1.83022e-09	16186.7	1.94863e-09	22887.2	2.16111e-09	26834.7	2.64662e-09	1787.47	9.04923e-13	16187.1	2.05406e-11	22886.8	4.16755e-11	26835.1	1.01832e-10	1787.54	6.78998e-13	16187.2	4.12448e-13	22886.8	9.79059e-13
407.611	2.80116e-08	407.618	1.79075e-08	407.622	3.24382e-09	407.642	2.75165e-10					1789.58	2.24668e-09	16187.6	5.42532e-09	22888.1	1.93689e-09	26835.6	5.23506e-09	1788.65	-3.54204e-11	16187.5	-9.50698e-10	22887.9	-1.67098e-10	26836.1	-1.27754e-09	1788.71	1.8313e-09	16187.5	1.94813e-09	22888	2.16129e-09	26835.5	2.64584e-09	1788.28	9.15691e-13	16187.9	2.04542e-11	22887.6	4.1761e-11	26835.9	1.01674e-10	1788.35	6.46877e-13	16188	3.98713e-13	22887.6	1.00358e-12
407.633	2.80035e-08	407.639	1.79068e-08	407.644	3.23974e-09	407.663	2.7518e-10					1790.39	2.43106e-09	16188.4	5.31317e-09	22888.9	2.09992e-09	26836.4	5.15051e-09	1789.46	-7.04044e-11	16188.3	-9.2318e-10	22888.8	-2.28167e-10	26836.9	-1.27516e-09	1789.52	1.83066e-09	16188.3	1.95065e-09	22888.8	2.16e-09	26836.3	2.64503e-09	1789.09	9.31597e-13	16188.7	2.01958e-11	22888.4	4.21109e-11	26836.7	1.00712e-10	1789.15	6.72755e-13	16188.8	3.72871e-13	22888.4	7.05331e-13
407.654	2.80054e-08	407.661	1.79186e-08	407.665	3.24323e-09	407.685	2.74785e-10					1791.18	2.61485e-09	16189.2	5.1975e-09	22889.7	2.26723e-09	26837.2	5.05582e-09	1790.26	-7.23826e-11	16189.1	-9.16166e-10	22889.5	-2.58251e-10	26837.7	-1.25514e-09	1790.33	1.82666e-09	16189.1	1.94993e-09	22889.6	2.16017e-09	26837.1	2.64111e-09	1789.89	9.29657e-13	16189.5	2.01533e-11	22889.2	4.21888e-11	26837.5	1.00834e-10	1789.96	6.78324e-13	16189.6	3.92028e-13	22889.2	7.25514e-13
407.676	2.80093e-08	407.682	1.7898e-08	407.687	3.23979e-09	407.706	2.74537e-10					1791.99	2.80603e-09	16190	5.08982e-09	22890.5	2.43962e-09	26838	4.96625e-09	1791.06	-1.03237e-10	16189.9	-9.11972e-10	22890.3	-2.81355e-10	26838.5	-1.23652e-09	1791.12	1.82543e-09	16189.9	1.94926e-09	22890.4	2.16168e-09	26837.9	2.63928e-09	1790.7	9.38655e-13	16190.3	2.02252e-11	22890	4.26264e-11	26838.3	1.0044e-10	1790.76	6.7084e-13	16190.4	3.89949e-13	22890	1.00101e-12
407.697	2.79939e-08	407.704	1.79001e-08	407.708	3.239e-09	407.727	2.74786e-10					1792.79	3.0068e-09	16190.8	4.9772e-09	22891.3	2.61983e-09	26838.8	4.87645e-09	1791.87	-1.27247e-10	16190.7	-8.65282e-10	22891.1	-3.2091e-10	26839.3	-1.2274e-09	1791.93	1.82867e-09	16190.7	1.95094e-09	22891.2	2.16217e-09	26838.7	2.63681e-09	1791.49	9.37735e-13	16191.1	2.02061e-11	22890.8	4.25056e-11	26839.1	1.00161e-10	1791.56	6.41006e-13	16191.2	4.23852e-13	22890.8	1.00186e-12
407.719	2.80024e-08	407.725	1.79036e-08	407.73	3.24325e-09	407.749	2.74544e-10					1793.6	3.20966e-09	16191.6	4.86331e-09	22892.1	2.79865e-09	26839.6	4.78316e-09	1792.67	-1.52571e-10	16191.5	-8.43754e-10	22891.9	-3.67918e-10	26840.1	-1.19769e-09	1792.73	1.82524e-09	16191.5	1.9477e-09	22892	2.16606e-09	26839.5	2.63703e-09	1792.3	1.04763e-12	16191.9	2.00887e-11	22891.6	4.27558e-11	26839.9	9.94796e-11	1792.36	6.63094e-13	16192	4.37537e-13	22891.6	9.74922e-13
407.74	2.80082e-08	407.747	1.79059e-08	407.751	3.24138e-09	407.77	2.7573e-10					1794.39	3.41543e-09	16192.4	4.75381e-09	22892.9	2.98513e-09	26840.4	4.69248e-09	1793.47	-1.49308e-10	16192.3	-8.3695e-10	22892.7	-4.10564e-10	26840.9	-1.18239e-09	1793.54	1.82368e-09	16192.3	1.94977e-09	22892.8	2.16721e-09	26840.3	2.63397e-09	1793.1	9.12543e-13	16192.7	1.99527e-11	22892.4	4.29007e-11	26840.7	9.95166e-11	1793.17	6.62527e-13	16192.8	4.1919e-13	22892.4	6.95795e-13
407.762	2.79889e-08	407.768	1.78963e-08	407.773	3.24026e-09	407.792	2.74874e-10					1795.2	3.62156e-09	16193.2	4.6468e-09	22893.7	3.16886e-09	26841.2	4.59579e-09	1794.27	-2.0819e-10	16193.1	-8.13859e-10	22893.5	-4.43851e-10	26841.7	-1.16563e-09	1794.33	1.82421e-09	16193.1	1.95178e-09	22893.6	2.1646e-09	26841.1	2.63043e-09	1793.9	1.03495e-12	16193.5	1.99628e-11	22893.2	4.2849e-11	26841.5	9.92062e-11	1793.97	6.39082e-13	16193.6	4.1236e-13	22893.2	6.78143e-13
407.783	2.80026e-08	407.79	1.79014e-08	407.794	3.24006e-09	407.813	2.74034e-10					1796	3.83275e-09	16194	4.5333e-09	22894.5	3.36231e-09	26842	4.50521e-09	1795.08	-2.56512e-10	16193.9	-8.03202e-10	22894.3	-5.1308e-10	26842.5	-1.15501e-09	1795.13	1.82202e-09	16193.9	1.9502e-09	22894.4	2.16684e-09	26841.9	2.62856e-09	1794.7	9.00007e-13	16194.3	1.98703e-11	22894	4.33779e-11	26842.3	9.86711e-11	1794.77	6.38233e-13	16194.4	4.20253e-13	22894	7.18834e-13
407.805	2.80045e-08	407.811	1.79014e-08	407.816	3.2425e-09	407.835	2.74535e-10					1796.8	4.0439e-09	16194.8	4.43079e-09	22895.3	3.54579e-09	26842.7	4.41052e-09	1795.88	-2.87331e-10	16194.7	-7.67608e-10	22895.1	-5.72286e-10	26843.3	-1.15444e-09	1795.94	1.8209e-09	16194.7	1.95206e-09	22895.2	2.16423e-09	26842.7	2.62675e-09	1795.51	9.06943e-13	16195.1	1.99133e-11	22894.8	4.35229e-11	26843.1	9.86509e-11	1795.58	6.41553e-13	16195.2	4.21675e-13	22894.8	7.0623e-13
407.826	2.79938e-08	407.833	1.79031e-08	407.837	3.2401e-09	407.856	2.74476e-10					1797.6	4.25488e-09	16195.6	4.32739e-09	22896.1	3.73075e-09	26843.5	4.31806e-09	1796.68	-3.29173e-10	16195.5	-7.14607e-10	22895.9	-5.93081e-10	26844.1	-1.11484e-09	1796.74	1.82245e-09	16195.5	1.94942e-09	22896	2.16722e-09	26843.5	2.62458e-09	1796.31	1.09828e-12	16195.9	1.97568e-11	22895.6	4.3719e-11	26843.8	9.77521e-11	1796.37	6.42192e-13	16196	4.03355e-13	22895.6	9.98749e-13
407.848	2.80006e-08	407.854	1.79051e-08	407.859	3.24373e-09	407.878	2.75095e-10					1798.4	4.46343e-09	16196.4	4.22141e-09	22896.8	3.91343e-09	26844.3	4.22627e-09	1797.47	-3.77877e-10	16196.3	-7.34037e-10	22896.7	-6.79187e-10	26844.9	-1.07276e-09	1797.53	1.81971e-09	16196.3	1.95027e-09	22896.8	2.1687e-09	26844.3	2.62058e-09	1797.1	1.1022e-12	16196.7	1.98302e-11	22896.4	4.41373e-11	26844.6	9.78266e-11	1797.17	6.19874e-13	16196.7	4.24359e-13	22896.4	1.02783e-12
407.869	2.79998e-08	407.876	1.79145e-08	407.88	3.24567e-09	407.899	2.75619e-10					1799.21	4.6722e-09	16197.2	4.12459e-09	22897.6	4.09716e-09	26845.1	4.13676e-09	1798.28	-4.02829e-10	16197.1	-7.03843e-10	22897.5	-7.31287e-10	26845.7	-1.0707e-09	1798.34	1.81663e-09	16197.1	1.94773e-09	22897.6	2.1683e-09	26845.1	2.62034e-09	1797.91	9.33159e-13	16197.5	1.97515e-11	22897.2	4.3804e-11	26845.4	9.703e-11	1797.97	6.31994e-13	16197.5	4.46314e-13	22897.2	6.78665e-13
407.891	2.80283e-08	407.897	1.79098e-08	407.902	3.24284e-09	407.921	2.74645e-10					1800	4.87982e-09	16198	4.02163e-09	22898.4	4.27833e-09	26845.9	4.04467e-09	1799.09	-4.33452e-10	16197.8	-6.66545e-10	22898.3	-7.63231e-10	26846.5	-1.04628e-09	1799.15	1.81794e-09	16197.9	1.95161e-09	22898.4	2.17037e-09	26845.9	2.6165e-09	1798.71	9.16589e-13	16198.3	1.94231e-11	22898	4.44723e-11	26846.2	9.66503e-11	1798.78	6.40936e-13	16198.3	4.29889e-13	22898	1.00721e-12
407.912	2.79876e-08	407.919	1.78966e-08	407.923	3.24184e-09	407.942	2.74713e-10					1800.81	5.07833e-09	16198.8	3.9249e-09	22899.2	4.4539e-09	26846.7	3.95545e-09	1799.88	-4.82812e-10	16198.6	-6.60083e-10	22899.1	-8.20106e-10	26847.3	-1.03128e-09	1799.94	1.81718e-09	16198.7	1.95116e-09	22899.2	2.17242e-09	26846.7	2.61277e-09	1799.51	1.1031e-12	16199.1	1.96375e-11	22898.7	4.46271e-11	26847	9.58839e-11	1799.58	6.61832e-13	16199.1	3.85396e-13	22898.8	1.02698e-12
407.934	2.8005e-08	407.94	1.78992e-08	407.945	3.24094e-09	407.964	2.73496e-10					1801.61	5.27114e-09	16199.6	3.82594e-09	22900	4.62341e-09	26847.5	3.86673e-09	1800.69	-5.2013e-10	16199.4	-6.54293e-10	22899.9	-8.50299e-10	26848.1	-1.03399e-09	1800.75	1.81525e-09	16199.5	1.95143e-09	22900	2.17347e-09	26847.5	2.6127e-09	1800.32	9.43495e-13	16199.9	1.96005e-11	22899.5	4.48402e-11	26847.8	9.59101e-11	1800.38	6.24023e-13	16199.9	4.11582e-13	22899.6	7.12949e-13
407.955	2.80008e-08	407.962	1.79071e-08	407.966	3.24273e-09	407.985	2.74571e-10					1802.42	5.46111e-09	16200.4	3.73269e-09	22900.9	4.79272e-09	26848.3	3.78249e-09	1801.49	-5.48742e-10	16200.2	-6.41399e-10	22900.7	-8.9942e-10	26848.9	-1.00909e-09	1801.55	1.81649e-09	16200.3	1.9496e-09	22900.8	2.17559e-09	26848.3	2.60945e-09	1801.12	9.08764e-13	16200.7	1.95124e-11	22900.3	4.52377e-11	26848.6	9.53336e-11	1801.19	6.26906e-13	16200.7	3.86533e-13	22900.4	7.39697e-13
407.977	2.80072e-08	407.983	1.79088e-08	407.988	3.23988e-09	408.007	2.75657e-10					1803.22	5.64266e-09	16201.2	3.63975e-09	22901.7	4.94841e-09	26849.1	3.69316e-09	1802.29	-5.9299e-10	16201	-6.26305e-10	22901.5	-9.60565e-10	26849.7	-9.91787e-10	1802.36	1.81241e-09	16201.1	1.9511e-09	22901.6	2.17668e-09	26849.1	2.60519e-09	1801.92	9.05739e-13	16201.5	1.94823e-11	22901.2	4.54271e-11	26849.4	9.48397e-11	1801.99	6.52863e-13	16201.5	4.29559e-13	22901.2	7.21836e-13
407.998	2.80002e-08	408.005	1.79013e-08	408.009	3.24025e-09	408.028	2.75339e-10					1804.04	5.81666e-09	16202	3.55255e-09	22902.4	5.08976e-09	26849.9	3.60972e-09	1803.1	-6.19122e-10	16201.8	-6.38088e-10	22902.3	-9.94622e-10	26850.5	-9.47861e-10	1803.16	1.81275e-09	16201.9	1.94977e-09	22902.4	2.17723e-09	26849.9	2.60319e-09	1802.73	9.35919e-13	16202.3	1.92109e-11	22902	4.55314e-11	26850.2	9.44201e-11	1802.8	6.63874e-13	16202.3	3.611e-13	22902	7.2116e-13
408.02	2.80036e-08	408.026	1.79133e-08	408.031	3.24028e-09	408.05	2.74801e-10					1804.84	5.9852e-09	16202.8	3.46437e-09	22903.2	5.23503e-09	26850.7	3.53086e-09	1803.91	-6.85779e-10	16202.6	-6.09094e-10	22903.1	-1.04829e-09	26851.3	-9.27316e-10	1803.98	1.81481e-09	16202.7	1.94831e-09	22903.2	2.17687e-09	26850.7	2.60149e-09	1803.54	1.44423e-12	16203.1	1.93393e-11	22902.8	4.57325e-11	26851	9.38194e-11	1803.61	6.47073e-13	16203.1	3.79637e-13	22902.8	1.06574e-12
408.041	2.7997e-08	408.048	1.78961e-08	408.052	3.23988e-09	408.071	2.76283e-10					1805.65	6.14347e-09	16203.5	3.38108e-09	22904	5.36633e-09	26851.5	3.44705e-09	1804.72	-7.26365e-10	16203.4	-5.8085e-10	22903.9	-1.07781e-09	26852.1	-9.25369e-10	1804.78	1.81368e-09	16203.5	1.95028e-09	22904	2.17952e-09	26851.4	2.59785e-09	1804.35	9.1456e-13	16203.9	1.91171e-11	22903.6	4.5964e-11	26851.8	9.32948e-11	1804.42	6.77773e-13	16203.9	3.98114e-13	22903.6	1.08865e-12
408.063	2.80087e-08	408.069	1.79074e-08	408.073	3.23985e-09	408.093	2.74263e-10					1806.45	6.29193e-09	16204.3	3.29568e-09	22904.8	5.484e-09	26852.3	3.37083e-09	1805.52	-7.64547e-10	16204.2	-5.56362e-10	22904.7	-1.10147e-09	26852.9	-9.08713e-10	1805.59	1.81057e-09	16204.3	1.94927e-09	22904.8	2.17691e-09	26852.2	2.59586e-09	1805.15	1.30467e-12	16204.7	1.9224e-11	22904.3	4.61113e-11	26852.6	9.33128e-11	1805.22	6.7496e-13	16204.7	4.10779e-13	22904.4	1.08032e-12
408.084	2.80062e-08	408.091	1.79059e-08	408.095	3.24251e-09	408.114	2.74793e-10					1807.26	6.43252e-09	16205.1	3.21495e-09	22905.6	5.60725e-09	26853.1	3.29337e-09	1806.33	-8.11835e-10	16205	-5.43688e-10	22905.5	-1.16354e-09	26853.7	-8.93518e-10	1806.39	1.81059e-09	16205.1	1.95025e-09	22905.6	2.1785e-09	26853	2.59253e-09	1805.96	9.38977e-13	16205.4	1.91287e-11	22905.1	4.62929e-11	26853.4	9.27289e-11	1806.02	6.57852e-13	16205.5	4.13003e-13	22905.2	7.43575e-13
408.106	2.79871e-08	408.112	1.78977e-08	408.116	3.23936e-09	408.136	2.7573e-10					1808.07	6.56177e-09	16205.9	3.13522e-09	22906.5	5.70629e-09	26853.9	3.21283e-09	1807.14	-8.52729e-10	16205.8	-5.15563e-10	22906.3	-1.1774e-09	26854.5	-8.73459e-10	1807.2	1.81329e-09	16205.9	1.94807e-09	22906.4	2.17805e-09	26853.8	2.58966e-09	1806.77	1.3791e-12	16206.2	1.8912e-11	22905.9	4.66004e-11	26854.2	9.29764e-11	1806.83	6.73824e-13	16206.3	4.25206e-13	22906	7.5586e-13
408.127	2.79985e-08	408.134	1.79004e-08	408.138	3.24361e-09	408.157	2.75215e-10					1808.87	6.67327e-09	16206.7	3.06044e-09	22907.2	5.80153e-09	26854.7	3.13961e-09	1807.95	-8.63034e-10	16206.6	-5.17266e-10	22907.1	-1.20456e-09	26855.2	-8.65179e-10	1808.01	1.80961e-09	16206.7	1.9495e-09	22907.2	2.17953e-09	26854.6	2.58729e-09	1807.58	9.31631e-13	16207	1.89613e-11	22906.8	4.69355e-11	26855	9.18298e-11	1807.65	6.58396e-13	16207.1	4.44762e-13	22906.8	7.43775e-13
408.149	2.79968e-08	408.155	1.78963e-08	408.159	3.24116e-09	408.179	2.74243e-10					1809.67	6.7757e-09	16207.5	2.98777e-09	22908	5.88759e-09	26855.5	3.06719e-09	1808.75	-8.84212e-10	16207.4	-4.91862e-10	22907.9	-1.22166e-09	26856	-8.41046e-10	1808.81	1.8081e-09	16207.5	1.9501e-09	22908	2.18001e-09	26855.4	2.5857e-09	1808.38	9.42337e-13	16207.8	1.89397e-11	22907.6	4.69734e-11	26855.8	9.16033e-11	1808.45	6.38331e-13	16207.9	4.45746e-13	22907.6	7.43065e-13
408.17	2.7989e-08	408.177	1.7895e-08	408.181	3.24177e-09	408.2	2.75443e-10					1810.47	6.88328e-09	16208.3	2.9144e-09	22908.8	5.95828e-09	26856.3	2.99956e-09	1809.55	-9.54214e-10	16208.2	-4.77886e-10	22908.7	-1.24966e-09	26856.8	-7.92841e-10	1809.61	1.80894e-09	16208.3	1.94944e-09	22908.8	2.18266e-09	26856.2	2.57958e-09	1809.18	1.17773e-12	16208.6	1.88624e-11	22908.4	4.71311e-11	26856.6	9.11879e-11	1809.24	6.13716e-13	16208.7	3.38808e-13	22908.4	1.10286e-12
408.192	2.79817e-08	408.198	1.79057e-08	408.202	3.2403e-09	408.222	2.7492e-10					1811.28	6.96093e-09	16209.1	2.84392e-09	22909.7	6.019e-09	26857.1	2.9295e-09	1810.35	-9.39754e-10	16209	-5.08492e-10	22909.5	-1.25693e-09	26857.6	-8.01895e-10	1810.41	1.80933e-09	16209.1	1.94786e-09	22909.6	2.18172e-09	26857	2.58081e-09	1809.98	9.2277e-13	16209.4	1.88712e-11	22909.2	4.72609e-11	26857.4	9.11442e-11	1810.05	6.44519e-13	16209.5	4.1648e-13	22909.2	7.75165e-13
408.213	2.79915e-08	408.22	1.78966e-08	408.224	3.24377e-09	408.243	2.74985e-10					1812.09	7.0313e-09	16209.9	2.77867e-09	22910.5	6.06945e-09	26857.9	2.86252e-09	1811.16	-9.94856e-10	16209.8	-4.58398e-10	22910.3	-1.30995e-09	26858.4	-8.02439e-10	1811.22	1.80896e-09	16209.9	1.94605e-09	22910.4	2.18132e-09	26857.8	2.57679e-09	1810.79	9.36884e-13	16210.2	1.89689e-11	22910	4.7454e-11	26858.2	9.0539e-11	1810.85	6.37601e-13	16210.3	4.16564e-13	22910	7.35141e-13
408.235	2.79978e-08	408.241	1.78961e-08	408.246	3.23378e-09	408.265	2.75033e-10					1812.89	7.09926e-09	16210.7	2.7133e-09	22911.3	6.11322e-09	26858.7	2.79791e-09	1811.96	-1.03377e-09	16210.6	-4.4697e-10	22911.1	-1.33575e-09	26859.2	-7.4449e-10	1812.02	1.80774e-09	16210.7	1.94693e-09	22911.2	2.18193e-09	26858.6	2.57263e-09	1811.59	9.42026e-13	16211	1.8548e-11	22910.8	4.74953e-11	26859	9.00109e-11	1811.66	6.33619e-13	16211.1	4.11092e-13	22910.8	7.58876e-13
408.256	2.80018e-08	408.263	1.79109e-08	408.267	3.23848e-09	408.286	2.74481e-10					1813.7	7.14329e-09	16211.5	2.64853e-09	22912.1	6.14428e-09	26859.5	2.73506e-09	1812.77	-1.04387e-09	16211.4	-4.46257e-10	22911.9	-1.32497e-09	26860	-7.64528e-10	1812.83	1.81117e-09	16211.5	1.94932e-09	22912	2.17944e-09	26859.4	2.57559e-09	1812.4	1.44983e-12	16211.8	1.84317e-11	22911.6	4.73357e-11	26859.8	9.02557e-11	1812.46	6.42435e-13	16211.9	3.95932e-13	22911.6	7.3613e-13
408.278	2.80008e-08	408.284	1.79014e-08	408.288	3.23991e-09	408.308	2.74352e-10					1814.49	7.18672e-09	16212.3	2.58993e-09	22912.8	6.17135e-09	26860.3	2.67237e-09	1813.58	-1.06856e-09	16212.2	-4.32976e-10	22912.7	-1.32937e-09	26860.8	-7.41835e-10	1813.64	1.80744e-09	16212.3	1.94814e-09	22912.8	2.1846e-09	26860.2	2.57041e-09	1813.2	9.43739e-13	16212.6	1.86408e-11	22912.4	4.749e-11	26860.6	8.95843e-11	1813.27	6.5179e-13	16212.7	4.08018e-13	22912.4	1.13673e-12
408.299	2.80075e-08	408.306	1.79087e-08	408.31	3.24577e-09	408.329	2.74368e-10					1815.3	7.21563e-09	16213.1	2.53059e-09	22913.7	6.17966e-09	26861.1	2.61361e-09	1814.37	-1.07158e-09	16213	-4.48882e-10	22913.5	-1.34144e-09	26861.6	-7.44525e-10	1814.43	1.80819e-09	16213	1.95013e-09	22913.6	2.18631e-09	26861	2.57014e-09	1814	1.18655e-12	16213.4	1.90137e-11	22913.2	4.77535e-11	26861.4	8.89702e-11	1814.07	6.58594e-13	16213.5	4.43905e-13	22913.2	7.77569e-13
408.321	2.79999e-08	408.327	1.79018e-08	408.331	3.24104e-09	408.351	2.74247e-10					1816.1	7.22828e-09	16213.9	2.46866e-09	22914.5	6.18298e-09	26861.9	2.55455e-09	1815.18	-1.09863e-09	16213.8	-3.97563e-10	22914.3	-1.36001e-09	26862.4	-7.11676e-10	1815.24	1.80568e-09	16213.9	1.94778e-09	22914.4	2.18277e-09	26861.8	2.56705e-09	1814.81	9.37932e-13	16214.2	1.85668e-11	22914	4.81126e-11	26862.2	8.87926e-11	1814.87	6.23046e-13	16214.3	3.55345e-13	22914	7.53449e-13
408.342	2.80164e-08	408.349	1.79019e-08	408.353	3.24128e-09	408.372	2.75424e-10					1816.91	7.23445e-09	16214.7	2.41521e-09	22915.2	6.17681e-09	26862.7	2.49771e-09	1815.98	-1.11329e-09	16214.6	-4.03256e-10	22915.1	-1.3693e-09	26863.2	-6.94074e-10	1816.04	1.80695e-09	16214.6	1.94803e-09	22915.2	2.18448e-09	26862.6	2.56218e-09	1815.61	9.29208e-13	16215	1.84064e-11	22914.8	4.77467e-11	26863	8.88341e-11	1815.68	6.37242e-13	16215.1	3.85053e-13	22914.8	1.14776e-12
408.364	2.80097e-08	408.37	1.79036e-08	408.375	3.24264e-09	408.394	2.74559e-10					1817.71	7.23756e-09	16215.5	2.36012e-09	22916	6.15981e-09	26863.5	2.44427e-09	1816.79	-1.12121e-09	16215.4	-3.93965e-10	22915.9	-1.35793e-09	26864	-6.79268e-10	1816.85	1.80751e-09	16215.4	1.94711e-09	22916	2.18611e-09	26863.4	2.56165e-09	1816.41	9.43152e-13	16215.8	1.852e-11	22915.6	4.78942e-11	26863.8	8.80027e-11	1816.48	6.72922e-13	16215.9	3.92945e-13	22915.6	7.52437e-13
408.385	2.80125e-08	408.392	1.7906e-08	408.396	3.24496e-09	408.415	2.75336e-10					1818.52	7.2198e-09	16216.3	2.31018e-09	22916.8	6.1361e-09	26864.3	2.39147e-09	1817.59	-1.1256e-09	16216.2	-3.80491e-10	22916.7	-1.35264e-09	26864.8	-6.80301e-10	1817.65	1.81034e-09	16216.2	1.94776e-09	22916.8	2.18398e-09	26864.2	2.55878e-09	1817.22	9.39966e-13	16216.6	1.83128e-11	22916.3	4.79193e-11	26864.6	8.79102e-11	1817.29	6.11179e-13	16216.7	4.17216e-13	22916.4	7.59696e-13
408.407	2.80158e-08	408.413	1.79104e-08	408.417	3.23782e-09	408.437	2.74939e-10					1819.32	7.20005e-09	16217.1	2.25863e-09	22917.6	6.10923e-09	26865.1	2.33878e-09	1818.4	-1.12648e-09	16217	-3.4731e-10	22917.5	-1.33952e-09	26865.6	-6.41729e-10	1818.46	1.80713e-09	16217	1.94617e-09	22917.6	2.18793e-09	26865	2.56035e-09	1818.03	1.4069e-12	16217.4	1.82354e-11	22917.2	4.82126e-11	26865.4	8.7515e-11	1818.09	6.6469e-13	16217.5	3.99744e-13	22917.2	1.14816e-12
408.428	2.80283e-08	408.435	1.79191e-08	408.439	3.2432e-09	408.458	2.74634e-10					1820.12	7.16573e-09	16217.9	2.2111e-09	22918.4	6.07051e-09	26865.9	2.28899e-09	1819.2	-1.13583e-09	16217.8	-3.49172e-10	22918.3	-1.33016e-09	26866.4	-6.3357e-10	1819.26	1.8081e-09	16217.8	1.94852e-09	22918.4	2.18627e-09	26865.8	2.55528e-09	1818.82	1.19916e-12	16218.2	1.83617e-11	22917.9	4.79934e-11	26866.2	8.72265e-11	1818.89	6.45665e-13	16218.3	3.87009e-13	22918	7.66861e-13
408.45	2.80292e-08	408.456	1.79144e-08	408.461	3.24453e-09	408.48	2.75715e-10					1820.93	7.12892e-09	16218.7	2.16107e-09	22919.2	6.02291e-09	26866.6	2.24172e-09	1820	-1.13958e-09	16218.6	-3.50851e-10	22919.1	-1.33198e-09	26867.2	-6.38744e-10	1820.06	1.80834e-09	16218.6	1.94731e-09	22919.2	2.1853e-09	26866.6	2.55322e-09	1819.63	9.46196e-13	16219	1.8332e-11	22918.7	4.784e-11	26867	8.66277e-11	1819.7	6.2958e-13	16219.1	4.20895e-13	22918.8	7.47423e-13
408.471	2.80255e-08	408.478	1.79194e-08	408.482	3.24654e-09	408.501	2.7423e-10					1821.73	7.08145e-09	16219.5	2.1167e-09	22920	5.9759e-09	26867.4	2.19412e-09	1820.81	-1.1284e-09	16219.4	-3.57487e-10	22919.9	-1.31054e-09	26868	-6.14712e-10	1820.87	1.80962e-09	16219.4	1.94665e-09	22920	2.18805e-09	26867.4	2.5514e-09	1820.43	9.38216e-13	16219.8	1.82803e-11	22919.5	4.77642e-11	26867.8	8.70702e-11	1820.5	6.3624e-13	16219.9	3.71104e-13	22919.6	7.69915e-13
408.493	2.80225e-08	408.499	1.79083e-08	408.503	3.2446e-09	408.523	2.75588e-10					1822.54	7.03018e-09	16220.3	2.07473e-09	22920.8	5.91698e-09	26868.2	2.14781e-09	1821.61	-1.10865e-09	16220.2	-3.42326e-10	22920.7	-1.31351e-09	26868.8	-6.1017e-10	1821.67	1.80981e-09	16220.2	1.94673e-09	22920.8	2.1868e-09	26868.2	2.55038e-09	1821.24	1.43277e-12	16220.6	1.82802e-11	22920.3	4.79891e-11	26868.5	8.63469e-11	1821.31	6.44617e-13	16220.7	3.97584e-13	22920.4	7.71424e-13
408.514	2.80173e-08	408.521	1.79124e-08	408.525	3.24193e-09	408.544	2.75046e-10					1823.35	6.96355e-09	16221.1	2.03239e-09	22921.6	5.85251e-09	26869	2.10499e-09	1822.42	-1.10663e-09	16221	-3.31165e-10	22921.5	-1.30917e-09	26869.6	-6.0662e-10	1822.48	1.81082e-09	16221	1.94761e-09	22921.6	2.18755e-09	26869	2.55081e-09	1822.05	9.37177e-13	16221.4	1.84802e-11	22921.1	4.831e-11	26869.3	8.61454e-11	1822.12	6.19116e-13	16221.5	4.01271e-13	22921.2	7.86347e-13
408.536	2.80042e-08	408.542	1.78967e-08	408.547	3.24042e-09	408.566	2.75385e-10					1824.15	6.88665e-09	16221.9	1.98987e-09	22922.4	5.78397e-09	26869.8	2.06336e-09	1823.22	-1.09209e-09	16221.8	-3.01031e-10	22922.3	-1.29511e-09	26870.4	-5.95837e-10	1823.28	1.81229e-09	16221.8	1.94781e-09	22922.4	2.18523e-09	26869.8	2.54746e-09	1822.85	9.38142e-13	16222.2	1.82207e-11	22921.9	4.78728e-11	26870.1	8.58634e-11	1822.92	6.52771e-13	16222.3	3.98433e-13	22922	7.61221e-13
408.557	2.79993e-08	408.564	1.79083e-08	408.568	3.2421e-09	408.587	2.75003e-10					1824.96	6.81533e-09	16222.7	1.95148e-09	22923.2	5.71521e-09	26870.6	2.01947e-09	1824.03	-1.07397e-09	16222.6	-3.08137e-10	22923.1	-1.27456e-09	26871.2	-5.77461e-10	1824.09	1.81017e-09	16222.6	1.94815e-09	22923.2	2.18666e-09	26870.6	2.54542e-09	1823.66	9.28497e-13	16223	1.8396e-11	22922.7	4.80352e-11	26870.9	8.5623e-11	1823.72	6.24898e-13	16223	3.88981e-13	22922.8	1.14626e-12
408.579	2.80131e-08	408.585	1.79039e-08	408.59	3.24203e-09	408.609	2.74964e-10					1825.76	6.74307e-09	16223.5	1.91286e-09	22924	5.63094e-09	26871.4	1.97947e-09	1824.84	-1.09942e-09	16223.4	-2.77986e-10	22923.9	-1.27335e-09	26872	-5.53466e-10	1824.9	1.80981e-09	16223.4	1.94552e-09	22924	2.1864e-09	26871.4	2.54413e-09	1824.46	9.35274e-13	16223.8	1.79434e-11	22923.5	4.76544e-11	26871.7	8.50784e-11	1824.53	6.41909e-13	16223.9	4.08388e-13	22923.6	1.1563e-12
408.6	2.80005e-08	408.607	1.79061e-08	408.611	3.24286e-09	408.63	2.74534e-10					1826.56	6.65376e-09	16224.3	1.87211e-09	22924.8	5.55121e-09	26872.2	1.94191e-09	1825.64	-1.07195e-09	16224.2	-2.91644e-10	22924.7	-1.25175e-09	26872.8	-5.37369e-10	1825.7	1.80966e-09	16224.2	1.94829e-09	22924.8	2.18662e-09	26872.2	2.54355e-09	1825.27	9.30201e-13	16224.6	1.81821e-11	22924.3	4.79898e-11	26872.5	8.55601e-11	1825.34	6.12423e-13	16224.7	4.18559e-13	22924.4	1.18572e-12
408.622	2.80038e-08	408.628	1.79071e-08	408.632	3.24119e-09	408.652	2.74279e-10					1827.36	6.56905e-09	16225.1	1.83619e-09	22925.6	5.46654e-09	26873	1.90448e-09	1826.44	-1.07947e-09	16225	-2.7444e-10	22925.5	-1.21147e-09	26873.6	-5.27065e-10	1826.5	1.81163e-09	16225	1.94662e-09	22925.6	2.18228e-09	26873	2.54041e-09	1826.07	1.17809e-12	16225.4	1.81889e-11	22925.1	4.76244e-11	26873.3	8.47223e-11	1826.13	5.99509e-13	16225.5	3.81811e-13	22925.2	1.17339e-12
408.643	2.80022e-08	408.65	1.79053e-08	408.654	3.24275e-09	408.673	2.748e-10					1828.17	6.47481e-09	16225.9	1.80195e-09	22926.4	5.37411e-09	26873.8	1.866e-09	1827.24	-1.07686e-09	16225.8	-2.63765e-10	22926.3	-1.20008e-09	26874.4	-5.31856e-10	1827.3	1.81287e-09	16225.8	1.94634e-09	22926.4	2.18567e-09	26873.8	2.53914e-09	1826.87	9.32148e-13	16226.2	1.81196e-11	22925.9	4.76315e-11	26874.1	8.45855e-11	1826.94	6.38144e-13	16226.2	4.01394e-13	22926	1.1569e-12
408.665	2.80056e-08	408.671	1.78979e-08	408.676	3.24196e-09	408.695	2.73906e-10					1828.97	6.37701e-09	16226.7	1.76671e-09	22927.2	5.28279e-09	26874.6	1.83128e-09	1828.05	-1.03345e-09	16226.6	-2.6615e-10	22927.1	-1.19158e-09	26875.2	-5.18457e-10	1828.11	1.8118e-09	16226.6	1.94614e-09	22927.2	2.18545e-09	26874.6	2.53713e-09	1827.68	9.23106e-13	16227	1.80526e-11	22926.7	4.7526e-11	26874.9	8.45071e-11	1827.74	6.51143e-13	16227	4.05498e-13	22926.8	7.53214e-13
408.686	2.8009e-08	408.693	1.79048e-08	408.697	3.24433e-09	408.716	2.74185e-10					1829.76	6.2809e-09	16227.5	1.73732e-09	22928	5.19598e-09	26875.4	1.79821e-09	1828.85	-1.04119e-09	16227.4	-2.31403e-10	22927.9	-1.18667e-09	26876	-4.93021e-10	1828.91	1.81354e-09	16227.4	1.94669e-09	22928	2.18539e-09	26875.4	2.53816e-09	1828.47	1.18499e-12	16227.8	1.84012e-11	22927.5	4.72814e-11	26875.7	8.4001e-11	1828.54	5.8536e-13	16227.8	3.7236e-13	22927.6	7.48695e-13
408.708	2.80243e-08	408.714	1.78999e-08	408.719	3.24245e-09	408.738	2.74427e-10					1830.56	6.17907e-09	16228.3	1.70398e-09	22928.8	5.09959e-09	26876.2	1.76115e-09	1829.64	-1.03281e-09	16228.1	-2.31331e-10	22928.7	-1.14071e-09	26876.8	-4.86998e-10	1829.7	1.81586e-09	16228.2	1.94593e-09	22928.8	2.18464e-09	26876.2	2.53664e-09	1829.27	1.14115e-12	16228.6	1.80748e-11	22928.3	4.73626e-11	26876.5	8.40532e-11	1829.34	6.26802e-13	16228.6	4.17895e-13	22928.4	1.12601e-12
408.729	2.80154e-08	408.736	1.79109e-08	408.74	3.24387e-09	408.759	2.74789e-10					1831.36	6.07137e-09	16229.1	1.67464e-09	22929.6	5.00213e-09	26877	1.73144e-09	1830.44	-1.00463e-09	16228.9	-2.54117e-10	22929.5	-1.14604e-09	26877.6	-4.95806e-10	1830.5	1.81501e-09	16229	1.94291e-09	22929.6	2.18298e-09	26877	2.53329e-09	1830.07	1.08197e-12	16229.4	1.79275e-11	22929.1	4.74235e-11	26877.3	8.3727e-11	1830.13	6.15492e-13	16229.4	4.02959e-13	22929.2	7.81157e-13
408.751	2.80031e-08	408.757	1.7899e-08	408.762	3.24388e-09	408.781	2.75578e-10					1832.17	5.96397e-09	16229.9	1.64307e-09	22930.4	4.90391e-09	26877.8	1.69969e-09	1831.24	-9.76285e-10	16229.7	-2.28126e-10	22930.3	-1.12142e-09	26878.4	-4.91377e-10	1831.3	1.81524e-09	16229.8	1.94439e-09	22930.3	2.18421e-09	26877.8	2.53058e-09	1830.87	9.38723e-13	16230.2	1.82356e-11	22929.9	4.70259e-11	26878.1	8.35594e-11	1830.94	6.18498e-13	16230.2	4.17521e-13	22930	1.18076e-12
408.772	2.79991e-08	408.779	1.79026e-08	408.783	3.24557e-09	408.802	2.7389e-10					1832.97	5.85391e-09	16230.7	1.6132e-09	22931.2	4.809e-09	26878.6	1.67053e-09	1832.05	-9.61237e-10	16230.5	-2.09329e-10	22931.1	-1.09719e-09	26879.2	-4.78629e-10	1832.11	1.81633e-09	16230.6	1.94464e-09	22931.1	2.18491e-09	26878.5	2.52743e-09	1831.68	9.45449e-13	16231	1.79708e-11	22930.7	4.72494e-11	26878.9	8.34007e-11	1831.74	6.31938e-13	16231	4.16997e-13	22930.8	1.15748e-12
408.794	2.7993e-08	408.8	1.78883e-08	408.805	3.24425e-09	408.824	2.74771e-10					1833.79	5.74065e-09	16231.5	1.58525e-09	22932	4.70903e-09	26879.4	1.6402e-09	1832.85	-9.49273e-10	16231.3	-2.29855e-10	22931.9	-1.06548e-09	26880	-4.50766e-10	1832.91	1.81659e-09	16231.4	1.94466e-09	22931.9	2.18115e-09	26879.4	2.52749e-09	1832.48	9.36829e-13	16231.8	1.80303e-11	22931.5	4.68612e-11	26879.7	8.31574e-11	1832.55	6.31168e-13	16231.8	4.05679e-13	22931.6	1.15706e-12
408.815	2.80023e-08	408.822	1.79062e-08	408.826	3.24225e-09	408.845	2.74374e-10					1834.59	5.62895e-09	16232.3	1.55987e-09	22932.8	4.6134e-09	26880.2	1.61143e-09	1833.67	-9.24477e-10	16232.1	-2.08223e-10	22932.7	-1.04033e-09	26880.8	-4.45101e-10	1833.73	1.81713e-09	16232.2	1.94454e-09	22932.7	2.18098e-09	26880.2	2.52934e-09	1833.3	1.44487e-12	16232.6	1.79423e-11	22932.3	4.67313e-11	26880.5	8.32518e-11	1833.36	6.40202e-13	16232.6	3.77249e-13	22932.4	1.13584e-12
408.837	2.8e-08	408.843	1.78944e-08	408.848	3.24495e-09	408.867	2.75542e-10					1835.4	5.52397e-09	16233.1	1.53403e-09	22933.6	4.51387e-09	26881	1.58431e-09	1834.47	-9.0911e-10	16232.9	-2.09275e-10	22933.5	-1.04376e-09	26881.6	-4.43794e-10	1834.53	1.81756e-09	16233	1.94649e-09	22933.5	2.18217e-09	26880.9	2.52614e-09	1834.1	9.2656e-13	16233.4	1.81574e-11	22933.1	4.68093e-11	26881.3	8.28607e-11	1834.17	6.53582e-13	16233.4	3.77985e-13	22933.2	1.17597e-12
408.858	2.8e-08	408.865	1.78935e-08	408.869	3.24121e-09	408.888	2.74621e-10					1836.2	5.41292e-09	16233.9	1.50975e-09	22934.4	4.41328e-09	26881.8	1.55792e-09	1835.27	-8.97972e-10	16233.7	-2.01313e-10	22934.3	-1.02078e-09	26882.4	-4.40098e-10	1835.34	1.81927e-09	16233.8	1.94234e-09	22934.3	2.17785e-09	26881.7	2.52622e-09	1834.9	9.21818e-13	16234.2	1.79023e-11	22933.9	4.65496e-11	26882.1	8.23785e-11	1834.97	6.36197e-13	16234.2	4.06451e-13	22934	7.54498e-13
408.88	2.79966e-08	408.886	1.7895e-08	408.891	3.23965e-09	408.91	2.75329e-10					1837.01	5.30247e-09	16234.6	1.48498e-09	22935.2	4.3179e-09	26882.6	1.53213e-09	1836.08	-8.7137e-10	16234.5	-1.80215e-10	22935.1	-1.00812e-09	26883.2	-4.43889e-10	1836.14	1.82099e-09	16234.6	1.94594e-09	22935.1	2.18215e-09	26882.5	2.52387e-09	1835.71	9.2395e-13	16235	1.78592e-11	22934.7	4.64875e-11	26882.9	8.25516e-11	1835.78	6.37651e-13	16235	4.08207e-13	22934.8	1.13744e-12
408.901	2.79916e-08	408.908	1.78892e-08	408.912	3.24067e-09	408.931	2.75385e-10					1837.81	5.18945e-09	16235.4	1.4633e-09	22936	4.2205e-09	26883.4	1.50635e-09	1836.89	-8.38711e-10	16235.3	-1.80131e-10	22935.9	-9.84265e-10	26884	-4.19396e-10	1836.95	1.82094e-09	16235.4	1.94637e-09	22935.9	2.17891e-09	26883.3	2.52469e-09	1836.52	9.33166e-13	16235.7	1.76949e-11	22935.5	4.6016e-11	26883.7	8.26541e-11	1836.58	6.43589e-13	16235.8	3.97768e-13	22935.6	1.12338e-12
408.923	2.80043e-08	408.929	1.78982e-08	408.934	3.2411e-09	408.953	2.74376e-10					1838.63	5.07439e-09	16236.2	1.43893e-09	22936.8	4.12242e-09	26884.2	1.48312e-09	1837.69	-8.56551e-10	16236.1	-1.78977e-10	22936.7	-9.42889e-10	26884.8	-3.95703e-10	1837.75	1.82049e-09	16236.2	1.94565e-09	22936.7	2.17976e-09	26884.1	2.52022e-09	1837.32	9.3472e-13	16236.5	1.78691e-11	22936.3	4.57781e-11	26884.5	8.22164e-11	1837.39	6.51761e-13	16236.6	3.82608e-13	22936.4	7.51577e-13
408.944	2.80032e-08	408.951	1.79088e-08	408.955	3.24668e-09	408.974	2.75083e-10					1839.43	4.96732e-09	16237	1.41651e-09	22937.6	4.02803e-09	26885	1.45792e-09	1838.51	-8.28215e-10	16236.9	-1.59299e-10	22937.5	-9.2436e-10	26885.5	-4.26161e-10	1838.57	1.82158e-09	16237	1.94521e-09	22937.5	2.18113e-09	26884.9	2.52295e-09	1838.13	1.38691e-12	16237.3	1.76919e-11	22937.1	4.58192e-11	26885.3	8.22512e-11	1838.2	6.4056e-13	16237.4	3.93253e-13	22937.2	7.70248e-13
408.966	2.79957e-08	408.972	1.79057e-08	408.977	3.23691e-09	408.996	2.74433e-10					1840.24	4.85733e-09	16237.8	1.39404e-09	22938.4	3.93658e-09	26885.8	1.43662e-09	1839.31	-8.01445e-10	16237.7	-1.52161e-10	22938.3	-8.92882e-10	26886.4	-3.83213e-10	1839.37	1.8218e-09	16237.8	1.9472e-09	22938.3	2.17689e-09	26885.7	2.51953e-09	1838.94	9.33586e-13	16238.1	1.78062e-11	22937.9	4.58076e-11	26886.1	8.20608e-11	1839.01	6.17414e-13	16238.2	4.21229e-13	22938	1.10622e-12
408.987	2.79761e-08	408.994	1.7889e-08	408.998	3.23805e-09	409.017	2.74415e-10					1841.03	4.74548e-09	16238.6	1.37571e-09	22939.2	3.84163e-09	26886.6	1.41334e-09	1840.12	-7.79659e-10	16238.5	-1.59943e-10	22939.1	-8.70888e-10	26887.1	-3.89278e-10	1840.18	1.82116e-09	16238.6	1.94548e-09	22939.1	2.17707e-09	26886.5	2.51895e-09	1839.74	9.12944e-13	16238.9	1.73535e-11	22938.7	4.55707e-11	26886.9	8.1835e-11	1839.81	6.17814e-13	16239	3.90192e-13	22938.8	7.69346e-13
409.009	2.79826e-08	409.015	1.78909e-08	409.019	3.24001e-09	409.039	2.73955e-10					1841.85	4.6454e-09	16239.4	1.35524e-09	22940	3.74951e-09	26887.4	1.39168e-09	1840.91	-7.52689e-10	16239.3	-1.49009e-10	22939.9	-8.86262e-10	26887.9	-3.89328e-10	1840.97	1.82413e-09	16239.4	1.94441e-09	22939.9	2.17807e-09	26887.3	2.51616e-09	1840.54	1.16459e-12	16239.7	1.8097e-11	22939.5	4.56737e-11	26887.7	8.16521e-11	1840.61	6.57849e-13	16239.8	3.84662e-13	22939.6	7.43619e-13
409.03	2.7993e-08	409.037	1.78936e-08	409.041	3.24172e-09	409.06	2.74293e-10					1842.66	4.53788e-09	16240.2	1.33415e-09	22940.8	3.66289e-09	26888.2	1.36963e-09	1841.73	-7.33495e-10	16240.1	-1.2527e-10	22940.7	-8.52667e-10	26888.7	-3.83456e-10	1841.79	1.82484e-09	16240.2	1.9453e-09	22940.7	2.17745e-09	26888.1	2.51746e-09	1841.35	1.40776e-12	16240.5	1.75612e-11	22940.3	4.54167e-11	26888.5	8.14286e-11	1841.42	6.44771e-13	16240.6	3.93591e-13	22940.4	1.1266e-12
409.052	2.79862e-08	409.058	1.78922e-08	409.062	3.23685e-09	409.082	2.75543e-10					1843.46	4.43162e-09	16241	1.31494e-09	22941.6	3.57341e-09	26889	1.3507e-09	1842.54	-7.03784e-10	16240.9	-1.27799e-10	22941.5	-8.31488e-10	26889.5	-3.54218e-10	1842.6	1.82554e-09	16241	1.94592e-09	22941.5	2.1766e-09	26888.9	2.51425e-09	1842.16	9.19211e-13	16241.3	9.92415e-12	22941.1	4.53314e-11	26889.3	8.15602e-11	1842.23	6.34987e-13	16241.4	4.07935e-13	22941.2	7.26789e-13
409.073	2.79992e-08	409.08	1.78969e-08	409.084	3.24317e-09	409.103	2.743e-10					1844.26	4.32981e-09	16241.8	1.29525e-09	22942.4	3.48659e-09	26889.8	1.33106e-09	1843.34	-6.91314e-10	16241.7	-1.22605e-10	22942.3	-8.2311e-10	26890.3	-3.66726e-10	1843.4	1.82402e-09	16241.8	1.9443e-09	22942.3	2.17645e-09	26889.7	2.51431e-09	1842.96	1.11747e-12	16242.1	1.77803e-11	22941.9	4.52672e-11	26890.1	8.09455e-11	1843.03	6.54859e-13	16242.2	4.06592e-13	22942	1.11572e-12
409.095	2.80092e-08	409.101	1.79047e-08	409.105	3.24081e-09	409.125	2.74766e-10					1845.06	4.23325e-09	16242.6	1.27828e-09	22943.2	3.40199e-09	26890.6	1.30992e-09	1844.14	-6.97986e-10	16242.5	-9.45841e-11	22943.1	-7.88336e-10	26891.1	-3.48783e-10	1844.2	1.82722e-09	16242.6	1.94708e-09	22943.1	2.17703e-09	26890.5	2.51278e-09	1843.77	9.23596e-13	16242.9	1.78753e-11	22942.7	4.51485e-11	26890.9	8.10133e-11	1843.83	6.37209e-13	16243	3.94801e-13	22942.8	1.11906e-12
409.116	2.8015e-08	409.123	1.79011e-08	409.127	3.23837e-09	409.146	2.75597e-10					1845.86	4.13761e-09	16243.4	1.25953e-09	22944	3.32065e-09	26891.4	1.2921e-09	1844.93	-6.80933e-10	16243.3	-1.0824e-10	22943.9	-7.8745e-10	26891.9	-3.28741e-10	1844.99	1.83066e-09	16243.4	1.94497e-09	22943.9	2.17399e-09	26891.3	2.51021e-09	1844.56	1.09377e-12	16243.7	1.75264e-11	22943.5	4.44818e-11	26891.7	8.04627e-11	1844.63	6.09313e-13	16243.8	4.13143e-13	22943.6	1.09972e-12
409.138	2.80006e-08	409.144	1.79003e-08	409.148	3.23883e-09	409.168	2.75233e-10					1846.67	4.04009e-09	16244.2	1.24316e-09	22944.8	3.23799e-09	26892.2	1.27438e-09	1845.74	-6.41897e-10	16244.1	-9.05789e-11	22944.7	-7.37627e-10	26892.7	-3.32222e-10	1845.8	1.82816e-09	16244.2	1.94497e-09	22944.7	2.17332e-09	26892.1	2.512e-09	1845.37	9.12929e-13	16244.5	1.75038e-11	22944.3	4.4453e-11	26892.5	8.09458e-11	1845.43	6.67413e-13	16244.6	3.79441e-13	22944.4	7.12607e-13
409.159	2.79921e-08	409.166	1.7898e-08	409.17	3.23799e-09	409.189	2.75095e-10					1847.47	3.94067e-09	16245	1.22528e-09	22945.6	3.16063e-09	26893	1.25506e-09	1846.54	-6.31059e-10	16244.9	-9.0842e-11	22945.5	-7.49233e-10	26893.5	-3.44409e-10	1846.61	1.82967e-09	16245	1.94568e-09	22945.5	2.17477e-09	26892.9	2.50904e-09	1846.17	9.38838e-13	16245.3	1.75549e-11	22945.1	4.45871e-11	26893.3	8.08046e-11	1846.24	6.52695e-13	16245.4	3.821e-13	22945.2	1.0801e-12
409.181	2.79983e-08	409.187	1.78993e-08	409.191	3.2399e-09	409.211	2.74599e-10					1848.28	3.84957e-09	16245.8	1.209e-09	22946.4	3.08042e-09	26893.8	1.23972e-09	1847.35	-6.04286e-10	16245.7	-8.26011e-11	22946.3	-7.33571e-10	26894.3	-3.09793e-10	1847.41	1.82772e-09	16245.8	1.94416e-09	22946.3	2.17361e-09	26893.7	2.50973e-09	1846.98	9.29561e-13	16246.1	1.70942e-11	22945.9	4.43895e-11	26894.1	8.03675e-11	1847.05	6.51494e-13	16246.2	3.72286e-13	22945.9	1.10196e-12
409.202	2.80008e-08	409.209	1.7901e-08	409.213	3.24164e-09	409.232	2.74514e-10					1849.08	3.7634e-09	16246.6	1.19223e-09	22947.2	3.00588e-09	26894.6	1.22293e-09	1848.15	-5.9721e-10	16246.5	-8.11303e-11	22947	-7.30714e-10	26895.1	-3.1915e-10	1848.22	1.82774e-09	16246.6	1.94478e-09	22947.1	2.17283e-09	26894.5	2.51096e-09	1847.78	9.13364e-13	16246.9	1.75468e-11	22946.7	4.43781e-11	26894.9	8.02787e-11	1847.85	6.53484e-13	16247	3.77296e-13	22946.7	1.08813e-12
409.224	2.79994e-08	409.23	1.79008e-08	409.234	3.24202e-09	409.254	2.74765e-10					1849.89	3.67418e-09	16247.4	1.18046e-09	22948	2.93268e-09	26895.4	1.20556e-09	1848.96	-5.6103e-10	16247.3	-7.92559e-11	22947.8	-7.0582e-10	26895.9	-3.16968e-10	1849.02	1.83045e-09	16247.4	1.94346e-09	22947.9	2.17169e-09	26895.3	2.50962e-09	1848.59	9.09886e-13	16247.7	1.75007e-11	22947.5	4.43716e-11	26895.7	8.06971e-11	1848.66	6.65715e-13	16247.8	3.84893e-13	22947.5	1.10452e-12
409.245	2.79925e-08	409.252	1.78979e-08	409.256	3.23946e-09	409.275	2.7533e-10					1850.7	3.58671e-09	16248.2	1.1635e-09	22948.8	2.86294e-09	26896.2	1.19107e-09	1849.77	-5.62446e-10	16248.1	-8.54555e-11	22948.6	-6.82367e-10	26896.7	-2.94394e-10	1849.83	1.82979e-09	16248.1	1.94278e-09	22948.7	2.17116e-09	26896.1	2.50919e-09	1849.39	9.26704e-13	16248.5	1.75486e-11	22948.3	4.40393e-11	26896.5	8.03915e-11	1849.46	6.57492e-13	16248.6	3.65276e-13	22948.3	1.07702e-12
409.267	2.79975e-08	409.273	1.78917e-08	409.277	3.24264e-09	409.297	2.75345e-10					1851.51	3.50043e-09	16249	1.14881e-09	22949.6	2.79599e-09	26897	1.17302e-09	1850.58	-5.47329e-10	16248.9	-6.37951e-11	22949.4	-6.70208e-10	26897.5	-2.96716e-10	1850.64	1.83129e-09	16248.9	1.94451e-09	22949.5	2.16834e-09	26896.9	2.50783e-09	1850.21	1.32091e-12	16249.3	1.73542e-11	22949.1	4.39181e-11	26897.3	7.99566e-11	1850.28	6.66195e-13	16249.4	3.85443e-13	22949.1	1.07871e-12
409.288	2.8006e-08	409.295	1.79052e-08	409.299	3.23949e-09	409.318	2.74356e-10					1852.32	3.41611e-09	16249.8	1.13555e-09	22950.4	2.72987e-09	26897.8	1.1599e-09	1851.39	-5.03467e-10	16249.7	-4.18843e-11	22950.2	-6.35147e-10	26898.3	-2.88793e-10	1851.45	1.8321e-09	16249.7	1.94455e-09	22950.3	2.17401e-09	26897.7	2.50706e-09	1851.02	1.22546e-12	16250.1	1.75418e-11	22949.9	4.35614e-11	26898.1	8.02598e-11	1851.09	6.70543e-13	16250.2	4.02524e-13	22949.9	1.06639e-12
409.31	2.80067e-08	409.316	1.79086e-08	409.32	3.2429e-09	409.34	2.74968e-10					1853.12	3.34144e-09	16250.6	1.12281e-09	22951.1	2.66576e-09	26898.6	1.14459e-09	1852.2	-4.83587e-10	16250.5	-2.77539e-11	22951	-6.2927e-10	26899.1	-2.73172e-10	1852.26	1.82979e-09	16250.5	1.94293e-09	22951.1	2.17213e-09	26898.5	2.50587e-09	1851.83	9.14724e-13	16250.9	9.94774e-12	22950.7	4.36394e-11	26898.9	8.05183e-11	1851.89	6.45654e-13	16251	4.14489e-13	22950.7	1.10373e-12
409.331	2.79999e-08	409.338	1.7907e-08	409.342	3.24052e-09	409.361	2.74611e-10					1853.92	3.26491e-09	16251.4	1.10643e-09	22952	2.59846e-09	26899.4	1.12956e-09	1852.99	-4.66417e-10	16251.3	-3.3517e-11	22951.8	-6.33656e-10	26899.9	-2.66242e-10	1853.05	1.8319e-09	16251.3	1.9442e-09	22951.9	2.17049e-09	26899.3	2.504e-09	1852.62	1.05199e-12	16251.7	1.73724e-11	22951.5	4.37986e-11	26899.7	8.0091e-11	1852.69	6.55375e-13	16251.8	3.91508e-13	22951.5	7.633e-13
409.353	2.80058e-08	409.359	1.78899e-08	409.363	3.23629e-09	409.383	2.73832e-10					1854.73	3.19082e-09	16252.2	1.09316e-09	22952.8	2.53781e-09	26900.2	1.11565e-09	1853.8	-4.57708e-10	16252.1	-9.43958e-12	22952.6	-6.31578e-10	26900.7	-2.64723e-10	1853.86	1.83291e-09	16252.1	1.94327e-09	22952.7	2.17228e-09	26900.1	2.50418e-09	1853.43	1.28419e-12	16252.5	1.73815e-11	22952.3	4.37666e-11	26900.5	7.9744e-11	1853.49	6.66951e-13	16252.6	3.76039e-13	22952.3	1.08658e-12
409.374	2.79853e-08	409.381	1.7902e-08	409.385	3.24422e-09	409.404	2.74907e-10					1855.53	3.11603e-09	16253	1.08071e-09	22953.5	2.47895e-09	26901	1.10297e-09	1854.6	-4.52952e-10	16252.9	-2.29952e-11	22953.4	-5.84377e-10	26901.5	-2.61567e-10	1854.66	1.8324e-09	16252.9	1.94434e-09	22953.5	2.16926e-09	26900.9	2.50302e-09	1854.23	9.07686e-13	16253.3	1.79046e-11	22953.1	4.34563e-11	26901.3	7.96273e-11	1854.3	6.47244e-13	16253.4	4.07926e-13	22953.1	1.07856e-12
409.396	2.80016e-08	409.402	1.78937e-08	409.406	3.23828e-09	409.426	2.75338e-10					1856.33	3.04712e-09	16253.8	1.07074e-09	22954.3	2.42201e-09	26901.8	1.08872e-09	1855.41	-4.4149e-10	16253.7	-2.03674e-11	22954.2	-5.96763e-10	26902.3	-2.61621e-10	1855.47	1.8315e-09	16253.7	1.94284e-09	22954.3	2.16723e-09	26901.7	2.49988e-09	1855.04	8.83708e-13	16254.1	1.74563e-11	22953.9	4.36236e-11	26902.1	7.94879e-11	1855.11	6.26289e-13	16254.2	3.94623e-13	22953.9	7.31878e-13
409.417	2.79918e-08	409.424	1.79031e-08	409.428	3.24202e-09	409.447	2.7424e-10					1857.13	2.97949e-09	16254.6	1.05915e-09	22955.1	2.36349e-09	26902.6	1.07605e-09	1856.2	-4.16416e-10	16254.5	-2.2657e-11	22955	-5.79261e-10	26903.1	-2.55745e-10	1856.26	1.83298e-09	16254.5	1.94369e-09	22955.1	2.16768e-09	26902.5	2.49954e-09	1855.83	9.68175e-13	16254.9	1.73309e-11	22954.7	4.36256e-11	26902.9	7.93853e-11	1855.9	6.31172e-13	16255	3.89491e-13	22954.7	7.4914e-13
409.439	2.79979e-08	409.445	1.78991e-08	409.449	3.23872e-09	409.469	2.74085e-10					1857.93	2.91062e-09	16255.4	1.04592e-09	22955.9	2.30907e-09	26903.4	1.06281e-09	1857.01	-4.08133e-10	16255.3	-1.21592e-11	22955.8	-5.60257e-10	26903.9	-2.24282e-10	1857.07	1.83463e-09	16255.3	1.94303e-09	22955.9	2.167e-09	26903.3	2.50075e-09	1856.64	9.29938e-13	16255.7	1.76462e-11	22955.5	4.30722e-11	26903.7	7.93981e-11	1856.7	6.36591e-13	16255.8	3.95972e-13	22955.5	7.36873e-13
409.46	2.80135e-08	409.467	1.79082e-08	409.471	3.24351e-09	409.49	2.75222e-10					1858.73	2.84448e-09	16256.2	1.03405e-09	22956.7	2.25679e-09	26904.2	1.05208e-09	1857.81	-4.18375e-10	16256.1	-1.3147e-11	22956.6	-5.77086e-10	26904.7	-2.2584e-10	1857.87	1.83406e-09	16256.1	1.94452e-09	22956.7	2.16766e-09	26904.1	2.50041e-09	1857.44	1.04088e-12	16256.5	1.6897e-11	22956.2	4.28834e-11	26904.5	7.94943e-11	1857.5	6.29825e-13	16256.6	3.53024e-13	22956.3	7.10179e-13
409.482	2.80145e-08	409.488	1.79043e-08	409.492	3.24396e-09	409.512	2.75451e-10					1859.54	2.78394e-09	16257	1.02248e-09	22957.5	2.20595e-09	26905	1.04062e-09	1858.61	-3.79827e-10	16256.9	-4.80834e-12	22957.4	-5.59955e-10	26905.5	-2.2214e-10	1858.67	1.83321e-09	16256.9	1.94287e-09	22957.5	2.16743e-09	26904.9	2.50041e-09	1858.24	9.13608e-13	16257.3	1.73874e-11	22957	4.31767e-11	26905.3	7.93441e-11	1858.31	6.58427e-13	16257.4	3.68313e-13	22957.1	1.02302e-12
409.503	2.80044e-08	409.51	1.78969e-08	409.514	3.24423e-09	409.533	2.7514e-10					1860.34	2.72146e-09	16257.8	1.01098e-09	22958.3	2.15691e-09	26905.8	1.02695e-09	1859.42	-3.7371e-10	16257.7	-3.05208e-12	22958.2	-5.30672e-10	26906.3	-2.31125e-10	1859.48	1.83514e-09	16257.7	1.94233e-09	22958.3	2.16852e-09	26905.7	2.5e-09	1859.05	9.23018e-13	16258.1	1.7393e-11	22957.8	4.27055e-11	26906.1	7.9179e-11	1859.11	6.34715e-13	16258.2	3.65394e-13	22957.9	7.31626e-13
409.525	2.80145e-08	409.531	1.79124e-08	409.535	3.24481e-09	409.555	2.74817e-10					1861.14	2.66246e-09	16258.6	1.00041e-09	22959.1	2.1082e-09	26906.6	1.01696e-09	1860.22	-3.7436e-10	16258.5	-2.29208e-11	22959	-5.04903e-10	26907.1	-2.20702e-10	1860.28	1.8337e-09	16258.5	1.94318e-09	22959.1	2.16704e-09	26906.5	2.49435e-09	1859.85	1.0832e-12	16258.9	1.73495e-11	22958.6	4.27976e-11	26906.9	7.91045e-11	1859.91	6.32767e-13	16258.9	3.78368e-13	22958.7	1.07891e-12
409.546	2.80187e-08	409.553	1.79157e-08	409.557	3.24311e-09	409.576	2.74992e-10					1861.95	2.60763e-09	16259.4	9.90752e-10	22959.9	2.06403e-09	26907.4	1.00481e-09	1861.02	-3.54514e-10	16259.2	9.10721e-13	22959.8	-5.2469e-10	26907.9	-2.16987e-10	1861.08	1.83403e-09	16259.3	1.94232e-09	22959.9	2.16438e-09	26907.3	2.49822e-09	1860.65	9.01829e-13	16259.7	1.74257e-11	22959.4	4.28655e-11	26907.7	7.90447e-11	1860.72	6.66893e-13	16259.7	3.99494e-13	22959.5	1.06793e-12
409.568	2.80073e-08	409.574	1.79087e-08	409.578	3.24181e-09	409.598	2.7448e-10					1862.76	2.55028e-09	16260.2	9.78998e-10	22960.7	2.01924e-09	26908.2	9.93404e-10	1861.83	-3.31168e-10	16260	-1.87331e-11	22960.6	-5.15674e-10	26908.7	-1.91151e-10	1861.89	1.83458e-09	16260.1	1.94109e-09	22960.7	2.16386e-09	26908.1	2.49606e-09	1861.46	9.13151e-13	16260.5	1.75057e-11	22960.2	4.28064e-11	26908.5	7.89208e-11	1861.52	6.41657e-13	16260.5	3.61519e-13	22960.3	7.32282e-13
409.589	2.8001e-08	409.596	1.791e-08	409.6	3.24512e-09	409.619	2.745e-10					1863.56	2.49873e-09	16261	9.69806e-10	22961.5	1.9739e-09	26908.9	9.83717e-10	1862.63	-3.39971e-10	16260.8	-1.44268e-11	22961.4	-4.93888e-10	26909.5	-1.99318e-10	1862.69	1.83664e-09	16260.9	1.94278e-09	22961.5	2.16579e-09	26908.9	2.49529e-09	1862.26	9.12608e-13	16261.3	1.76221e-11	22961	4.28705e-11	26909.3	7.89342e-11	1862.33	6.54111e-13	16261.3	4.0012e-13	22961.1	1.04971e-12
409.611	2.80232e-08	409.617	1.79137e-08	409.621	3.24638e-09	409.641	2.74674e-10					1864.36	2.44777e-09	16261.8	9.58238e-10	22962.3	1.93206e-09	26909.7	9.72555e-10	1863.44	-3.23869e-10	16261.6	-4.3556e-13	22962.2	-4.72009e-10	26910.3	-2.01515e-10	1863.5	1.83577e-09	16261.7	1.94232e-09	22962.3	2.16314e-09	26909.7	2.49572e-09	1863.07	9.01307e-13	16262.1	1.73752e-11	22961.8	4.24989e-11	26910	7.86979e-11	1863.13	6.6371e-13	16262.1	3.81393e-13	22961.9	1.04702e-12
409.632	2.80179e-08	409.639	1.7906e-08	409.643	3.24488e-09	409.662	2.74099e-10					1865.16	2.39399e-09	16262.6	9.48709e-10	22963.1	1.89337e-09	26910.5	9.62623e-10	1864.24	-3.22193e-10	16262.4	-8.77424e-12	22963	-4.54121e-10	26911.1	-1.77533e-10	1864.3	1.83477e-09	16262.5	1.94418e-09	22963.1	2.16324e-09	26910.5	2.49506e-09	1863.87	9.20145e-13	16262.9	1.75308e-11	22962.6	4.2419e-11	26910.8	7.89778e-11	1863.94	6.36966e-13	16262.9	3.88856e-13	22962.7	7.24232e-13
409.654	2.80164e-08	409.66	1.79056e-08	409.664	3.24225e-09	409.684	2.74192e-10					1865.97	2.34885e-09	16263.4	9.40887e-10	22963.9	1.85413e-09	26911.3	9.53864e-10	1865.04	-2.87881e-10	16263.2	-6.71798e-12	22963.8	-4.39355e-10	26911.9	-1.9291e-10	1865.1	1.83677e-09	16263.3	1.94313e-09	22963.9	2.16426e-09	26911.3	2.49555e-09	1864.67	1.00053e-12	16263.7	1.73464e-11	22963.4	4.234e-11	26911.6	7.84724e-11	1864.73	6.19312e-13	16263.7	3.72546e-13	22963.5	7.39466e-13
409.675	2.80225e-08	409.682	1.79087e-08	409.686	3.24276e-09	409.705	2.74564e-10					1866.77	2.3e-09	16264.2	9.30649e-10	22964.7	1.81449e-09	26912.1	9.43078e-10	1865.85	-2.75651e-10	16264	-1.97567e-11	22964.6	-4.49669e-10	26912.7	-1.80146e-10	1865.91	1.83794e-09	16264.1	1.94317e-09	22964.7	2.16435e-09	26912.1	2.49533e-09	1865.47	9.1252e-13	16264.5	1.72678e-11	22964.2	4.20889e-11	26912.4	7.83546e-11	1865.54	6.47212e-13	16264.5	3.87776e-13	22964.3	7.11156e-13
409.697	2.80324e-08	409.703	1.79107e-08	409.707	3.24223e-09	409.727	2.74924e-10					1867.56	2.25551e-09	16265	9.22466e-10	22965.5	1.77876e-09	26912.9	9.33555e-10	1866.64	-2.46222e-10	16264.8	-1.37604e-11	22965.4	-4.3521e-10	26913.5	-1.76826e-10	1866.7	1.83892e-09	16264.9	1.94006e-09	22965.5	2.16512e-09	26912.9	2.49399e-09	1866.27	1.03872e-12	16265.3	1.73131e-11	22965	4.23509e-11	26913.2	7.82667e-11	1866.34	6.63259e-13	16265.3	3.8372e-13	22965.1	1.02539e-12
409.718	2.80292e-08	409.724	1.79039e-08	409.729	3.24731e-09	409.748	2.74752e-10					1868.36	2.20926e-09	16265.8	9.13292e-10	22966.3	1.74381e-09	26913.7	9.24365e-10	1867.44	-2.62278e-10	16265.6	-5.73924e-12	22966.2	-4.19986e-10	26914.3	-1.6563e-10	1867.5	1.83904e-09	16265.7	1.94087e-09	22966.3	2.16085e-09	26913.7	2.49498e-09	1867.07	9.87068e-13	16266.1	1.72572e-11	22965.8	4.20696e-11	26914	7.85313e-11	1867.13	6.47054e-13	16266.1	3.85201e-13	22965.9	6.99926e-13
409.74	2.80393e-08	409.746	1.79194e-08	409.75	3.24092e-09	409.77	2.75254e-10					1869.16	2.16781e-09	16266.6	9.05363e-10	22967.1	1.70901e-09	26914.5	9.14263e-10	1868.23	-2.69052e-10	16266.4	-3.748e-12	22967	-4.4043e-10	26915.1	-1.75176e-10	1868.3	1.83797e-09	16266.5	1.94364e-09	22967.1	2.16393e-09	26914.5	2.49324e-09	1867.86	1.02679e-12	16266.9	1.69947e-11	22966.6	4.2033e-11	26914.8	7.835e-11	1867.93	6.37512e-13	16266.9	3.76837e-13	22966.7	7.28222e-13
409.761	2.80392e-08	409.768	1.79122e-08	409.772	3.24714e-09	409.791	2.7573e-10					1869.97	2.12521e-09	16267.4	8.95886e-10	22967.9	1.67471e-09	26915.3	9.0597e-10	1869.04	-2.69886e-10	16267.2	1.64083e-11	22967.8	-4.29737e-10	26915.9	-1.7505e-10	1869.1	1.8386e-09	16267.3	1.94168e-09	22967.9	2.16086e-09	26915.3	2.49112e-09	1868.67	9.21807e-13	16267.7	1.77272e-11	22967.4	4.19872e-11	26915.6	7.82194e-11	1868.73	6.47673e-13	16267.7	4.13108e-13	22967.5	7.25133e-13
409.783	2.80374e-08	409.789	1.7909e-08	409.793	3.24486e-09	409.813	2.75429e-10					1870.76	2.08527e-09	16268.2	8.88549e-10	22968.7	1.64318e-09	26916.1	8.97183e-10	1869.84	-2.5691e-10	16268	-1.54104e-11	22968.6	-4.24096e-10	26916.7	-1.32081e-10	1869.9	1.83791e-09	16268.1	1.94454e-09	22968.7	2.15991e-09	26916.1	2.49186e-09	1869.47	8.98193e-13	16268.5	1.73163e-11	22968.2	4.20916e-11	26916.4	7.8097e-11	1869.54	6.30229e-13	16268.5	3.68318e-13	22968.3	7.02694e-13
409.804	2.80309e-08	409.81	1.79155e-08	409.815	3.24809e-09	409.834	2.7445e-10					1871.57	2.04859e-09	16269	8.78586e-10	22969.5	1.61363e-09	26916.9	8.87944e-10	1870.64	-2.67828e-10	16268.8	-1.39542e-11	22969.4	-3.98842e-10	26917.5	-1.38665e-10	1870.7	1.83768e-09	16268.9	1.94396e-09	22969.5	2.15891e-09	26916.9	2.49067e-09	1870.27	1.00331e-12	16269.3	1.72369e-11	22969	4.17624e-11	26917.2	7.81342e-11	1870.34	6.46518e-13	16269.3	4.00651e-13	22969.1	7.56574e-13
409.826	2.8045e-08	409.832	1.79194e-08	409.836	3.24704e-09	409.856	2.7589e-10					1872.38	2.00783e-09	16269.8	8.72055e-10	22970.3	1.58353e-09	26917.7	8.79334e-10	1871.45	-2.30168e-10	16269.6	3.83708e-12	22970.2	-3.97851e-10	26918.3	-1.39422e-10	1871.51	1.83926e-09	16269.7	1.94155e-09	22970.3	2.1583e-09	26917.7	2.49161e-09	1871.08	9.03949e-13	16270.1	1.72602e-11	22969.8	4.17999e-11	26918	7.81598e-11	1871.14	6.65675e-13	16270.1	3.65437e-13	22969.9	7.15024e-13
409.847	2.80331e-08	409.854	1.79129e-08	409.858	3.24457e-09	409.877	2.75683e-10					1873.18	1.97231e-09	16270.5	8.63902e-10	22971.1	1.55218e-09	26918.5	8.70995e-10	1872.26	-2.31932e-10	16270.4	-7.02666e-12	22971	-3.8011e-10	26919.1	-1.17899e-10	1872.32	1.83893e-09	16270.5	1.94305e-09	22971.1	2.15995e-09	26918.5	2.49587e-09	1871.88	8.88854e-13	16270.9	1.7392e-11	22970.6	4.17599e-11	26918.8	7.80131e-11	1871.95	6.47283e-13	16270.9	4.24684e-13	22970.7	7.30611e-13
409.869	2.80502e-08	409.875	1.79141e-08	409.879	3.24165e-09	409.899	2.75883e-10					1873.98	1.93904e-09	16271.4	8.53821e-10	22971.9	1.52642e-09	26919.3	8.63512e-10	1873.06	-2.31849e-10	16271.2	1.41596e-11	22971.8	-3.58255e-10	26919.9	-1.36874e-10	1873.12	1.83561e-09	16271.3	1.9438e-09	22971.9	2.15847e-09	26919.3	2.49089e-09	1872.69	9.07363e-13	16271.7	1.71874e-11	22971.4	4.18772e-11	26919.6	7.78095e-11	1872.76	6.2287e-13	16271.7	3.61713e-13	22971.5	7.53672e-13
409.89	2.80298e-08	409.896	1.79169e-08	409.901	3.24338e-09	409.92	2.76382e-10					1874.79	1.90624e-09	16272.1	8.4678e-10	22972.7	1.49575e-09	26920.1	8.55689e-10	1873.86	-2.23765e-10	16272	4.3108e-12	22972.6	-3.9182e-10	26920.7	-1.56897e-10	1873.92	1.8407e-09	16272.1	1.94219e-09	22972.7	2.15673e-09	26920.1	2.48947e-09	1873.49	9.88112e-13	16272.5	1.71354e-11	22972.2	4.1584e-11	26920.4	7.80491e-11	1873.55	6.62721e-13	16272.5	4.13181e-13	22972.3	1.05571e-12
409.911	2.80369e-08	409.918	1.79174e-08	409.922	3.24656e-09	409.942	2.74948e-10					1875.59	1.87154e-09	16273	8.40529e-10	22973.5	1.47146e-09	26920.9	8.46442e-10	1874.66	-2.18083e-10	16272.8	7.3671e-12	22973.4	-3.68332e-10	26921.5	-1.0699e-10	1874.72	1.83879e-09	16272.9	1.94246e-09	22973.5	2.15768e-09	26920.9	2.48817e-09	1874.29	9.23966e-13	16273.3	1.71673e-11	22973	4.17054e-11	26921.2	7.80939e-11	1874.36	6.72754e-13	16273.3	4.12478e-13	22973.1	7.34252e-13
409.933	2.80174e-08	409.939	1.79056e-08	409.944	3.24461e-09	409.963	2.74544e-10					1876.39	1.83924e-09	16273.8	8.33894e-10	22974.3	1.44777e-09	26921.7	8.40123e-10	1875.46	-2.13837e-10	16273.6	2.42534e-11	22974.2	-3.49921e-10	26922.3	-1.03562e-10	1875.52	1.83846e-09	16273.7	1.94242e-09	22974.3	2.15756e-09	26921.7	2.49105e-09	1875.1	9.37651e-13	16274.1	1.72928e-11	22973.8	4.16248e-11	26922	7.78022e-11	1875.16	6.53144e-13	16274.1	3.44211e-13	22973.9	1.02403e-12
409.955	2.80339e-08	409.961	1.79167e-08	409.965	3.24591e-09	409.985	2.75565e-10					1877.19	1.80629e-09	16274.5	8.2754e-10	22975.1	1.42057e-09	26922.5	8.33033e-10	1876.27	-1.80048e-10	16274.4	-2.03038e-12	22975	-3.4582e-10	26923.1	-1.27e-10	1876.33	1.83893e-09	16274.5	1.94207e-09	22975.1	2.15727e-09	26922.5	2.48828e-09	1875.9	1.2297e-12	16274.9	1.69355e-11	22974.6	4.16107e-11	26922.8	7.78141e-11	1875.96	6.82225e-13	16274.9	3.5793e-13	22974.7	1.04137e-12
409.976	2.80164e-08	409.983	1.79079e-08	409.987	3.24304e-09	410.006	2.74831e-10					1878	1.7764e-09	16275.3	8.18847e-10	22975.9	1.40009e-09	26923.3	8.23617e-10	1877.07	-1.62334e-10	16275.2	9.62576e-12	22975.8	-3.6741e-10	26923.9	-1.11994e-10	1877.13	1.83613e-09	16275.3	1.94191e-09	22975.9	2.15992e-09	26923.3	2.48619e-09	1876.7	9.0119e-13	16275.7	1.70492e-11	22975.4	4.12546e-11	26923.6	7.75024e-11	1876.77	6.62561e-13	16275.7	3.92829e-13	22975.5	7.42259e-13
409.998	2.8029e-08	410.004	1.79065e-08	410.008	3.2447e-09	410.028	2.75388e-10					1878.8	1.7477e-09	16276.1	8.12675e-10	22976.7	1.37379e-09	26924.1	8.17229e-10	1877.88	-1.60898e-10	16276	1.53672e-11	22976.6	-3.36599e-10	26924.7	-1.18271e-10	1877.94	1.8382e-09	16276.1	1.94279e-09	22976.7	2.15788e-09	26924.1	2.48684e-09	1877.51	9.14903e-13	16276.5	1.73152e-11	22976.2	4.14141e-11	26924.4	7.74485e-11	1877.57	6.60337e-13	16276.5	4.00511e-13	22976.3	1.02922e-12
410.019	2.80093e-08	410.026	1.78999e-08	410.03	3.24263e-09	410.049	2.75135e-10					1879.61	1.71686e-09	16276.9	8.05723e-10	22977.5	1.35214e-09	26924.9	8.11256e-10	1878.68	-1.59018e-10	16276.8	2.70285e-11	22977.4	-3.43913e-10	26925.5	-9.03683e-11	1878.74	1.8387e-09	16276.9	1.94263e-09	22977.5	2.15655e-09	26924.9	2.48979e-09	1878.31	1.20308e-12	16277.3	1.71412e-11	22977	4.16435e-11	26925.2	7.78931e-11	1878.38	6.41591e-13	16277.3	3.62623e-13	22977.1	7.21122e-13
410.041	2.80115e-08	410.047	1.79084e-08	410.051	3.24665e-09	410.071	2.76342e-10					1880.41	1.69187e-09	16277.7	8.00626e-10	22978.3	1.33098e-09	26925.7	8.03748e-10	1879.48	-1.56335e-10	16277.6	-3.50322e-13	22978.2	-3.17428e-10	26926.3	-8.61993e-11	1879.55	1.83594e-09	16277.7	1.94227e-09	22978.3	2.1584e-09	26925.7	2.48941e-09	1879.12	8.9434e-13	16278.1	1.75202e-11	22977.8	4.15637e-11	26926	7.79374e-11	1879.18	6.58026e-13	16278.1	3.84907e-13	22977.9	1.01736e-12
410.062	2.8007e-08	410.069	1.78967e-08	410.073	3.24578e-09	410.092	2.75824e-10					1881.22	1.66489e-09	16278.5	7.94116e-10	22979.1	1.31055e-09	26926.5	7.96429e-10	1880.29	-1.41297e-10	16278.4	9.11096e-12	22979	-3.07673e-10	26927.1	-1.02335e-10	1880.35	1.83619e-09	16278.5	1.94291e-09	22979.1	2.15873e-09	26926.5	2.48583e-09	1879.92	9.24504e-13	16278.9	1.72099e-11	22978.6	4.1442e-11	26926.8	7.7616e-11	1879.98	6.80884e-13	16278.9	3.70925e-13	22978.7	1.04459e-12
410.084	2.80143e-08	410.09	1.79122e-08	410.094	3.24462e-09	410.114	2.75126e-10					1882.03	1.64003e-09	16279.3	7.86644e-10	22979.9	1.28929e-09	26927.3	7.89717e-10	1881.09	-1.55733e-10	16279.2	3.50722e-11	22979.8	-3.27253e-10	26927.9	-1.02036e-10	1881.15	1.837e-09	16279.3	1.94136e-09	22979.9	2.15729e-09	26927.3	2.48518e-09	1880.72	8.84524e-13	16279.6	1.76492e-11	22979.4	4.13136e-11	26927.6	7.74301e-11	1880.79	6.58582e-13	16279.7	3.95241e-13	22979.5	6.95674e-13
410.105	2.79948e-08	410.112	1.79011e-08	410.116	3.23901e-09	410.135	2.74123e-10					1882.83	1.61458e-09	16280.1	7.79151e-10	22980.7	1.27088e-09	26928.1	7.83769e-10	1881.9	-1.38985e-10	16280	-3.2415e-12	22980.6	-3.19009e-10	26928.7	-9.54638e-11	1881.96	1.83655e-09	16280.1	1.9431e-09	22980.7	2.1568e-09	26928.1	2.48504e-09	1881.54	9.37e-13	16280.4	1.72558e-11	22980.2	4.10204e-11	26928.4	7.75903e-11	1881.6	6.77749e-13	16280.5	3.67707e-13	22980.3	7.23022e-13
410.127	2.7996e-08	410.133	1.78914e-08	410.137	3.2405e-09	410.157	2.74997e-10					1883.64	1.59019e-09	16280.9	7.74249e-10	22981.5	1.25173e-09	26928.9	7.76703e-10	1882.71	-1.34321e-10	16280.8	3.66747e-11	22981.4	-2.92248e-10	26929.5	-8.4773e-11	1882.77	1.83719e-09	16280.9	1.9426e-09	22981.5	2.15701e-09	26928.9	2.48411e-09	1882.34	8.96984e-13	16281.2	1.73719e-11	22981	4.12362e-11	26929.2	7.71545e-11	1882.4	6.46859e-13	16281.3	3.72993e-13	22981.1	7.0287e-13
410.148	2.80097e-08	410.154	1.78978e-08	410.159	3.24431e-09	410.178	2.74751e-10					1884.44	1.56683e-09	16281.7	7.69457e-10	22982.3	1.23245e-09	26929.7	7.69509e-10	1883.51	-1.29198e-10	16281.6	1.65961e-11	22982.2	-2.71479e-10	26930.3	-6.09404e-11	1883.58	1.83869e-09	16281.7	1.94375e-09	22982.3	2.15571e-09	26929.7	2.48363e-09	1883.14	8.96011e-13	16282	1.75104e-11	22981.8	4.11479e-11	26930	7.72763e-11	1883.21	6.83665e-13	16282.1	3.9698e-13	22981.9	7.03806e-13
410.17	2.80106e-08	410.176	1.79046e-08	410.18	3.24243e-09	410.2	2.74542e-10					1885.24	1.54513e-09	16282.5	7.61647e-10	22983.1	1.2147e-09	26930.5	7.6509e-10	1884.32	-1.18866e-10	16282.4	2.49624e-11	22983	-2.91398e-10	26931.1	-8.65542e-11	1884.38	1.84166e-09	16282.5	1.94518e-09	22983.1	2.15457e-09	26930.5	2.48512e-09	1883.95	9.2415e-13	16282.8	1.75036e-11	22982.6	4.12589e-11	26930.8	7.7525e-11	1884.01	6.251e-13	16282.9	3.53646e-13	22982.7	7.13885e-13
410.191	2.80082e-08	410.198	1.78981e-08	410.202	3.24155e-09	410.221	2.74502e-10					1886.05	1.52242e-09	16283.3	7.56061e-10	22983.9	1.19888e-09	26931.3	7.57716e-10	1885.12	-1.1466e-10	16283.2	3.07358e-12	22983.8	-2.71722e-10	26931.9	-5.58552e-11	1885.18	1.8432e-09	16283.3	1.94345e-09	22983.9	2.15799e-09	26931.3	2.48466e-09	1884.75	9.17503e-13	16283.6	1.70366e-11	22983.4	4.10779e-11	26931.6	7.70553e-11	1884.82	6.49647e-13	16283.7	4.14722e-13	22983.5	1.03712e-12
410.213	2.80166e-08	410.219	1.79006e-08	410.223	3.23975e-09	410.243	2.75188e-10					1886.86	1.49855e-09	16284.1	7.50119e-10	22984.7	1.17984e-09	26932.1	7.52756e-10	1885.93	-1.05787e-10	16284	1.16398e-11	22984.6	-2.6777e-10	26932.7	-6.68161e-11	1885.99	1.83961e-09	16284.1	1.94346e-09	22984.7	2.15714e-09	26932	2.4851e-09	1885.56	9.11103e-13	16284.4	1.69393e-11	22984.2	4.1012e-11	26932.4	7.70846e-11	1885.62	6.62069e-13	16284.5	3.7723e-13	22984.3	1.04111e-12
410.234	2.79893e-08	410.241	1.78979e-08	410.245	3.24147e-09	410.264	2.74041e-10					1887.66	1.48084e-09	16284.9	7.43942e-10	22985.5	1.16225e-09	26932.9	7.46878e-10	1886.73	-8.64249e-11	16284.8	1.4216e-11	22985.4	-2.77079e-10	26933.5	-9.51017e-11	1886.8	1.83979e-09	16284.9	1.94215e-09	22985.5	2.15523e-09	26932.8	2.48393e-09	1886.37	9.30264e-13	16285.2	1.7594e-11	22985	4.09063e-11	26933.2	7.71664e-11	1886.43	6.40459e-13	16285.3	3.78113e-13	22985.1	1.03092e-12
410.256	2.79887e-08	410.262	1.78874e-08	410.266	3.23848e-09	410.286	2.75419e-10					1888.47	1.45941e-09	16285.7	7.39705e-10	22986.3	1.14757e-09	26933.7	7.40059e-10	1887.54	-1.02649e-10	16285.6	1.40023e-11	22986.2	-2.62718e-10	26934.3	-8.14556e-11	1887.6	1.83924e-09	16285.7	1.94284e-09	22986.2	2.15594e-09	26933.7	2.48298e-09	1887.17	8.91772e-13	16286	1.6854e-11	22985.8	4.09877e-11	26934	7.69884e-11	1887.24	6.55493e-13	16286.1	4.0304e-13	22985.9	7.22561e-13
410.277	2.79876e-08	410.284	1.78928e-08	410.288	3.24183e-09	410.307	2.74344e-10					1889.27	1.44072e-09	16286.5	7.33961e-10	22987.1	1.13033e-09	26934.5	7.34748e-10	1888.34	-9.20696e-11	16286.4	2.92334e-11	22987	-2.69137e-10	26935.1	-8.07095e-11	1888.4	1.83996e-09	16286.5	1.94364e-09	22987	2.15541e-09	26934.5	2.48435e-09	1887.97	9.09719e-13	16286.8	1.71826e-11	22986.6	4.07404e-11	26934.8	7.70767e-11	1888.04	6.58729e-13	16286.9	3.65004e-13	22986.7	6.99792e-13
410.299	2.79997e-08	410.305	1.7907e-08	410.309	3.24096e-09	410.329	2.7465e-10					1890.08	1.42056e-09	16287.3	7.27435e-10	22987.9	1.11593e-09	26935.3	7.29255e-10	1889.15	-8.25255e-11	16287.2	3.34797e-11	22987.8	-2.53233e-10	26935.9	-6.34351e-11	1889.21	1.84239e-09	16287.3	1.9407e-09	22987.9	2.15474e-09	26935.2	2.48282e-09	1888.78	8.93681e-13	16287.7	1.71816e-11	22987.4	4.07122e-11	26935.6	7.6819e-11	1888.84	6.55983e-13	16287.7	3.8897e-13	22987.5	7.54328e-13
410.32	2.79934e-08	410.326	1.78894e-08	410.331	3.24017e-09	410.35	2.72942e-10					1890.88	1.40273e-09	16288.1	7.24301e-10	22988.7	1.1012e-09	26936.1	7.22244e-10	1889.96	-6.41158e-11	16288	1.6471e-11	22988.6	-2.57409e-10	26936.7	-3.79125e-11	1890.02	1.83879e-09	16288.1	1.94285e-09	22988.6	2.15716e-09	26936.1	2.4819e-09	1889.58	9.05685e-13	16288.5	1.70717e-11	22988.2	4.11024e-11	26936.4	7.69589e-11	1889.65	6.70162e-13	16288.5	3.98533e-13	22988.3	6.60712e-13
410.342	2.79863e-08	410.348	1.78925e-08	410.352	3.24113e-09	410.372	2.75442e-10					1891.69	1.38146e-09	16288.9	7.19174e-10	22989.5	1.08721e-09	26936.9	7.17583e-10	1890.76	-6.12102e-11	16288.8	4.5174e-12	22989.4	-2.45854e-10	26937.5	-5.06234e-11	1890.82	1.84145e-09	16288.9	1.94345e-09	22989.4	2.15741e-09	26936.9	2.4804e-09	1890.39	8.96352e-13	16289.2	1.76476e-11	22989	4.06077e-11	26937.2	7.69152e-11	1890.45	6.37604e-13	16289.3	3.80133e-13	22989.1	1.01706e-12
410.363	2.79815e-08	410.37	1.7891e-08	410.374	3.24341e-09	410.393	2.7435e-10					1892.49	1.36539e-09	16289.7	7.12593e-10	22990.3	1.07195e-09	26937.7	7.12666e-10	1891.57	-6.93365e-11	16289.6	2.28286e-11	22990.2	-2.43702e-10	26938.3	-6.06438e-11	1891.63	1.84395e-09	16289.7	1.94076e-09	22990.2	2.15507e-09	26937.7	2.48002e-09	1891.19	9.05227e-13	16290	1.67224e-11	22989.8	4.09558e-11	26938	7.66085e-11	1891.26	6.8518e-13	16290.1	4.00007e-13	22989.9	6.94681e-13
410.385	2.79987e-08	410.391	1.78894e-08	410.395	3.23741e-09	410.415	2.75253e-10					1893.3	1.34844e-09	16290.5	7.08726e-10	22991.1	1.05889e-09	26938.5	7.08504e-10	1892.37	-5.62347e-11	16290.4	2.01748e-11	22991	-2.42444e-10	26939.1	-3.43394e-11	1892.43	1.84011e-09	16290.5	1.94109e-09	22991	2.15426e-09	26938.4	2.48145e-09	1892	9.15719e-13	16290.8	1.7269e-11	22990.6	4.05522e-11	26938.8	7.71102e-11	1892.07	6.52666e-13	16290.9	3.75748e-13	22990.7	9.98434e-13
410.406	2.79993e-08	410.413	1.78943e-08	410.417	3.24267e-09	410.436	2.75747e-10					1894.11	1.33103e-09	16291.3	7.02979e-10	22991.9	1.04644e-09	26939.3	7.02893e-10	1893.18	-6.01647e-11	16291.2	2.51662e-11	22991.8	-2.31703e-10	26939.9	-5.48168e-11	1893.24	1.84281e-09	16291.3	1.94158e-09	22991.8	2.15398e-09	26939.3	2.47929e-09	1892.81	8.99218e-13	16291.6	1.70835e-11	22991.4	4.07497e-11	26939.6	7.65843e-11	1892.88	6.37916e-13	16291.7	4.08019e-13	22991.5	7.21803e-13
410.428	2.80005e-08	410.434	1.78884e-08	410.438	3.24087e-09	410.458	2.74349e-10					1894.91	1.31578e-09	16292.1	6.77027e-10	22992.7	1.0328e-09	26940.1	6.75117e-10	1893.98	-5.02691e-11	16292	1.21774e-11	22992.6	-2.15247e-10	26940.7	-3.87465e-11	1894.05	1.84196e-09	16292.1	1.94299e-09	22992.6	2.15347e-09	26940.1	2.48383e-09	1893.61	8.75762e-13	16292.4	1.71332e-11	22992.2	4.03778e-11	26940.4	7.66921e-11	1893.68	6.83018e-13	16292.5	3.93967e-13	22992.3	6.91575e-13
410.449	2.80013e-08	410.455	1.78912e-08	410.46	3.2429e-09	410.479	2.75449e-10					1895.73	1.29838e-09	16292.9	6.72759e-10	22993.5	1.02099e-09	26940.9	6.71153e-10	1894.79	-3.88533e-11	16292.8	1.29736e-11	22993.4	-2.01701e-10	26941.5	-4.23604e-11	1894.85	1.84084e-09	16292.9	1.94092e-09	22993.4	2.15552e-09	26940.9	2.48021e-09	1894.42	8.88983e-13	16293.2	1.70277e-11	22993	4.05415e-11	26941.2	7.69116e-11	1894.48	6.42682e-13	16293.3	3.62638e-13	22993.1	7.07666e-13
410.471	2.79767e-08	410.477	1.78821e-08	410.481	3.23831e-09	410.501	2.75088e-10					1896.53	1.28212e-09	16293.7	6.6783e-10	22994.3	1.00806e-09	26941.7	6.65403e-10	1895.61	-3.62673e-11	16293.6	6.52479e-12	22994.2	-1.96612e-10	26942.3	-4.32961e-11	1895.67	1.84037e-09	16293.7	1.94321e-09	22994.2	2.15396e-09	26941.7	2.48127e-09	1895.22	9.01034e-13	16294	1.72206e-11	22993.8	4.06362e-11	26942	7.68572e-11	1895.3	6.56197e-13	16294.1	3.69102e-13	22993.9	7.21845e-13
410.492	2.79949e-08	410.498	1.78991e-08	410.503	3.24346e-09	410.522	2.75506e-10					1897.34	1.26506e-09	16294.5	6.62849e-10	22995.1	9.95965e-10	26942.5	6.602e-10	1896.41	-2.84354e-11	16294.4	6.01176e-13	22995	-2.01121e-10	26943.1	-4.09799e-11	1896.47	1.84158e-09	16294.5	1.94079e-09	22995	2.15197e-09	26942.5	2.47952e-09	1896.04	9.0626e-13	16294.8	1.72983e-11	22994.6	4.04428e-11	26942.8	7.67852e-11	1896.11	6.58473e-13	16294.9	3.93645e-13	22994.7	7.21704e-13
410.514	2.79994e-08	410.52	1.79029e-08	410.524	3.24247e-09	410.544	2.74779e-10					1898.14	1.25081e-09	16295.3	6.5953e-10	22995.9	9.85172e-10	26943.3	6.56375e-10	1897.21	-3.74397e-11	16295.2	2.0674e-12	22995.8	-2.1788e-10	26943.9	-2.58038e-11	1897.28	1.84161e-09	16295.3	1.94203e-09	22995.8	2.15437e-09	26943.3	2.47806e-09	1896.84	9.00763e-13	16295.6	1.70651e-11	22995.4	4.03482e-11	26943.6	7.65282e-11	1896.91	6.48295e-13	16295.7	3.99933e-13	22995.5	1.00381e-12
410.535	2.8004e-08	410.541	1.78885e-08	410.546	3.24028e-09	410.565	2.75538e-10					1898.95	1.23838e-09	16296.1	6.55095e-10	22996.7	9.72736e-10	26944.1	6.5141e-10	1898.02	-1.7546e-11	16296	2.31855e-12	22996.6	-2.18557e-10	26944.7	-1.48277e-11	1898.08	1.84263e-09	16296.1	1.94296e-09	22996.6	2.1515e-09	26944.1	2.48004e-09	1897.65	9.30062e-13	16296.4	1.67326e-11	22996.2	4.05732e-11	26944.4	7.66924e-11	1897.72	6.51631e-13	16296.5	3.85448e-13	22996.3	7.21945e-13
410.557	2.79831e-08	410.563	1.78985e-08	410.567	3.23881e-09	410.587	2.73473e-10					1899.75	1.22466e-09	16296.9	6.50479e-10	22997.5	9.62154e-10	26944.9	6.46371e-10	1898.83	-1.17742e-11	16296.8	9.86494e-12	22997.4	-1.97076e-10	26945.5	-4.44015e-11	1898.89	1.84268e-09	16296.9	1.94259e-09	22997.4	2.15411e-09	26944.8	2.4811e-09	1898.46	9.12751e-13	16297.2	1.71785e-11	22997	4.04825e-11	26945.2	7.66131e-11	1898.52	6.12333e-13	16297.3	3.53555e-13	22997.1	9.87612e-13
410.578	2.79986e-08	410.584	1.79045e-08	410.589	3.2437e-09	410.608	2.74525e-10					1900.55	1.20876e-09	16297.7	6.45515e-10	22998.3	9.51858e-10	26945.7	6.42739e-10	1899.63	-2.85266e-11	16297.6	-4.18764e-13	22998.2	-1.77934e-10	26946.3	-1.43119e-11	1899.69	1.84028e-09	16297.7	1.93857e-09	22998.2	2.15332e-09	26945.7	2.47962e-09	1899.26	8.57746e-13	16298	1.73326e-11	22997.8	4.04353e-11	26946	7.64177e-11	1899.33	6.47145e-13	16298.1	3.76422e-13	22997.9	1.00383e-12
410.6	2.79999e-08	410.606	1.78894e-08	410.61	3.24223e-09	410.63	2.7559e-10					1901.36	1.19507e-09	16298.5	6.41636e-10	22999.1	9.39233e-10	26946.5	6.38287e-10	1900.43	-1.4177e-11	16298.4	1.40374e-11	22999	-1.8285e-10	26947.1	1.76427e-12	1900.49	1.84313e-09	16298.5	1.94356e-09	22999	2.15477e-09	26946.5	2.47719e-09	1900.06	9.12607e-13	16298.8	1.69653e-11	22998.6	4.04721e-11	26946.8	7.69585e-11	1900.12	6.45477e-13	16298.9	4.09611e-13	22998.7	9.70592e-13
410.621	2.79901e-08	410.628	1.79e-08	410.632	3.24387e-09	410.651	2.75264e-10					1902.16	1.18406e-09	16299.3	6.38111e-10	22999.9	9.30595e-10	26947.3	6.34464e-10	1901.24	-1.15252e-11	16299.2	6.41861e-12	22999.8	-1.62014e-10	26947.9	8.04687e-12	1901.3	1.8429e-09	16299.3	1.94109e-09	22999.8	2.15261e-09	26947.2	2.4818e-09	1900.86	9.05947e-13	16299.6	1.70902e-11	22999.4	4.01701e-11	26947.6	7.6556e-11	1900.93	6.46517e-13	16299.7	3.93328e-13	22999.5	1.01488e-12
410.643	2.79928e-08	410.649	1.78986e-08	410.653	3.23996e-09	410.673	2.75583e-10					1902.97	1.17085e-09	16300.1	6.33814e-10	23000.7	9.20132e-10	26948.1	6.3031e-10	1902.04	-2.39233e-11	16300	-1.23001e-11	23000.6	-1.64315e-10	26948.7	3.00359e-12	1902.1	1.84099e-09	16300.1	1.94352e-09	23000.6	2.1525e-09	26948	2.47871e-09	1901.67	8.88331e-13	16300.4	1.7549e-11	23000.2	4.02932e-11	26948.4	7.64333e-11	1901.74	6.42373e-13	16300.5	3.97982e-13	23000.3	6.92136e-13
410.664	2.8001e-08	410.671	1.78981e-08	410.675	3.24435e-09	410.694	2.74113e-10					1903.77	1.15904e-09	16300.9	6.29616e-10	23001.5	9.10148e-10	26948.9	6.26144e-10	1902.85	-1.25736e-11	16300.8	-6.73727e-12	23001.4	-1.69147e-10	26949.5	-1.65238e-11	1902.91	1.84335e-09	16300.9	1.94246e-09	23001.4	2.15328e-09	26948.8	2.47767e-09	1902.47	9.10575e-13	16301.2	1.71221e-11	23001	4.03988e-11	26949.2	7.62563e-11	1902.54	6.58428e-13	16301.3	3.71022e-13	23001.1	7.1753e-13
410.686	2.80059e-08	410.692	1.7892e-08	410.696	3.24049e-09	410.716	2.75293e-10					1904.58	1.14281e-09	16301.7	6.25349e-10	23002.3	9.00513e-10	26949.7	6.21132e-10	1903.65	-1.13352e-11	16301.6	-1.44444e-11	23002.2	-1.78474e-10	26950.3	-9.14415e-12	1903.71	1.84381e-09	16301.7	1.94309e-09	23002.2	2.14955e-09	26949.6	2.47867e-09	1903.28	9.15407e-13	16302	1.71313e-11	23001.8	4.0149e-11	26950	7.63014e-11	1903.35	6.36806e-13	16302.1	3.91168e-13	23001.9	9.93731e-13
410.707	2.80028e-08	410.713	1.79024e-08	410.718	3.24413e-09	410.737	2.74234e-10					1905.39	1.13122e-09	16302.5	6.21612e-10	23003.1	8.91927e-10	26950.5	6.16553e-10	1904.46	-7.53937e-12	16302.4	-1.84807e-11	23003	-1.77783e-10	26951.1	1.05132e-11	1904.52	1.84084e-09	16302.5	1.94065e-09	23003	2.1507e-09	26950.4	2.47777e-09	1904.09	9.03438e-13	16302.8	1.70776e-11	23002.6	4.03113e-11	26950.8	7.63295e-11	1904.15	6.57704e-13	16302.9	3.87556e-13	23002.7	9.65954e-13
410.729	2.80006e-08	410.735	1.78998e-08	410.739	3.24265e-09	410.759	2.74837e-10					1906.18	1.12112e-09	16303.3	6.19294e-10	23003.9	8.83735e-10	26951.3	6.14745e-10	1905.27	-5.52714e-12	16303.2	-2.47172e-11	23003.8	-1.80604e-10	26951.8	1.48155e-11	1905.33	1.84405e-09	16303.3	1.94189e-09	23003.8	2.15278e-09	26951.2	2.47597e-09	1904.89	8.87942e-13	16303.6	1.71619e-11	23003.4	4.02215e-11	26951.6	7.61995e-11	1904.96	6.38109e-13	16303.7	3.74543e-13	23003.5	7.0231e-13
410.75	2.80056e-08	410.757	1.79065e-08	410.761	3.24691e-09	410.78	2.74565e-10					1906.99	1.11035e-09	16304.1	6.14846e-10	23004.7	8.74402e-10	26952.1	6.08713e-10	1906.06	-2.93856e-12	16304	-2.24938e-11	23004.6	-1.34903e-10	26952.7	-6.01069e-12	1906.12	1.8443e-09	16304.1	1.94282e-09	23004.6	2.14957e-09	26952	2.47665e-09	1905.69	9.9497e-13	16304.4	1.70321e-11	23004.2	4.04666e-11	26952.4	7.60664e-11	1905.76	6.35382e-13	16304.5	3.83043e-13	23004.3	9.74164e-13
410.772	2.80055e-08	410.778	1.79015e-08	410.782	3.23989e-09	410.802	2.73827e-10					1907.79	1.09848e-09	16304.9	6.11279e-10	23005.5	8.65642e-10	26952.9	6.06286e-10	1906.87	8.92095e-12	16304.8	7.69781e-13	23005.4	-1.52449e-10	26953.5	3.80378e-12	1906.93	1.84416e-09	16304.9	1.94337e-09	23005.4	2.15004e-09	26952.8	2.47715e-09	1906.49	8.91596e-13	16305.2	1.72383e-11	23005	4.03844e-11	26953.2	7.60746e-11	1906.56	6.56313e-13	16305.3	4.1578e-13	23005.1	6.9878e-13
410.793	2.80096e-08	410.8	1.79116e-08	410.804	3.24655e-09	410.823	2.75235e-10					1908.6	1.08793e-09	16305.7	6.06657e-10	23006.3	8.55818e-10	26953.7	6.02598e-10	1907.67	1.33241e-11	16305.6	5.60366e-12	23006.2	-1.46172e-10	26954.3	-4.20317e-12	1907.73	1.84073e-09	16305.7	1.94181e-09	23006.2	2.15054e-09	26953.6	2.47346e-09	1907.3	9.22546e-13	16306	1.74625e-11	23005.8	4.00317e-11	26954	7.61109e-11	1907.37	6.46043e-13	16306.1	3.92698e-13	23005.9	1.0065e-12
410.815	2.79901e-08	410.821	1.78988e-08	410.825	3.24212e-09	410.845	2.73349e-10					1909.4	1.07685e-09	16306.5	6.0306e-10	23007.1	8.48678e-10	26954.5	5.97731e-10	1908.47	-2.7121e-11	16306.4	5.5971e-12	23007	-1.40672e-10	26955.1	-5.23393e-12	1908.54	1.84471e-09	16306.4	1.94102e-09	23007	2.15112e-09	26954.4	2.47491e-09	1908.11	8.51624e-13	16306.8	1.73829e-11	23006.6	4.02529e-11	26954.8	7.62074e-11	1908.17	6.31955e-13	16306.9	4.23796e-13	23006.7	6.95979e-13
410.836	2.80112e-08	410.843	1.79011e-08	410.847	3.24359e-09	410.866	2.74909e-10					1910.21	1.06632e-09	16307.3	5.99738e-10	23007.9	8.39278e-10	26955.3	5.93762e-10	1909.28	5.51762e-12	16307.2	-1.74992e-11	23007.8	-1.19536e-10	26955.9	7.45945e-14	1909.34	1.84311e-09	16307.2	1.94322e-09	23007.8	2.15033e-09	26955.2	2.47501e-09	1908.91	8.81795e-13	16307.6	1.69467e-11	23007.4	4.01511e-11	26955.6	7.63139e-11	1908.97	6.28878e-13	16307.7	3.56611e-13	23007.5	6.87262e-13
410.858	2.80022e-08	410.864	1.78929e-08	410.868	3.24178e-09	410.888	2.74285e-10					1911.01	1.05676e-09	16308.1	5.96576e-10	23008.7	8.33122e-10	26956.1	5.91188e-10	1910.09	-2.69653e-12	16308	1.18048e-11	23008.6	-1.20385e-10	26956.7	-1.74926e-12	1910.14	1.84262e-09	16308	1.94212e-09	23008.6	2.15142e-09	26956	2.47817e-09	1909.71	8.82116e-13	16308.4	1.69279e-11	23008.2	4.00122e-11	26956.4	7.60933e-11	1909.78	6.42578e-13	16308.5	3.64398e-13	23008.3	9.56147e-13
410.879	2.80059e-08	410.886	1.79053e-08	410.89	3.24377e-09	410.909	2.75313e-10					1911.81	1.04471e-09	16308.9	5.93689e-10	23009.5	8.25262e-10	26956.9	5.87223e-10	1910.89	5.64388e-12	16308.8	2.72483e-11	23009.4	-1.18794e-10	26957.5	-2.72217e-11	1910.95	1.84418e-09	16308.8	1.94055e-09	23009.4	2.15155e-09	26956.8	2.47478e-09	1910.52	8.98866e-13	16309.2	1.71206e-11	23009	4.02151e-11	26957.2	7.58228e-11	1910.58	6.46153e-13	16309.3	3.93171e-13	23009.1	9.67925e-13
410.901	2.80052e-08	410.907	1.78999e-08	410.911	3.23952e-09	410.931	2.74804e-10					1912.62	1.03457e-09	16309.7	5.88846e-10	23010.3	8.15945e-10	26957.7	5.84331e-10	1911.69	1.03507e-11	16309.6	-6.13813e-12	23010.2	-1.03766e-10	26958.3	-3.04363e-11	1911.75	1.84426e-09	16309.6	1.9399e-09	23010.2	2.15187e-09	26957.6	2.473e-09	1911.32	8.73681e-13	16310	1.71188e-11	23009.8	4.02273e-11	26958	7.60334e-11	1911.39	6.56563e-13	16310.1	3.95238e-13	23009.9	7.02277e-13
410.922	2.80109e-08	410.929	1.79032e-08	410.933	3.24393e-09	410.952	2.74918e-10					1913.42	1.02566e-09	16310.5	5.86447e-10	23011.1	8.09047e-10	26958.5	5.80202e-10	1912.5	-1.79165e-12	16310.4	4.67546e-12	23011	-1.0167e-10	26959	-1.17308e-11	1912.56	1.84104e-09	16310.4	1.9403e-09	23011	2.15233e-09	26958.4	2.47515e-09	1912.13	9.0585e-13	16310.8	1.7099e-11	23010.6	3.98444e-11	26958.8	7.59804e-11	1912.19	6.39345e-13	16310.9	3.65979e-13	23010.7	1.01118e-12
410.944	2.80211e-08	410.95	1.79094e-08	410.954	3.24039e-09	410.974	2.75283e-10					1914.23	1.01693e-09	16311.3	5.83418e-10	23011.9	8.00202e-10	26959.3	5.75728e-10	1913.3	-1.4343e-11	16311.2	-8.43066e-12	23011.8	-9.4074e-11	26959.8	-1.17016e-11	1913.36	1.84533e-09	16311.2	1.93996e-09	23011.8	2.14997e-09	26959.2	2.47175e-09	1912.93	8.96698e-13	16311.6	1.7481e-11	23011.4	4.00629e-11	26959.6	7.59348e-11	1913	6.4752e-13	16311.7	4.23925e-13	23011.5	6.80492e-13
410.965	2.80121e-08	410.971	1.79012e-08	410.976	3.24562e-09	410.995	2.75254e-10					1915.04	1.00547e-09	16312.1	5.79602e-10	23012.7	7.93899e-10	26960.1	5.73437e-10	1914.11	-5.79173e-12	16312	4.27234e-12	23012.6	-9.8727e-11	26960.6	-2.25762e-11	1914.17	1.84315e-09	16312	1.94187e-09	23012.6	2.15056e-09	26960	2.47437e-09	1913.74	8.8337e-13	16312.4	1.72824e-11	23012.2	4.03025e-11	26960.4	7.57734e-11	1913.8	6.49308e-13	16312.5	3.73068e-13	23012.3	6.80338e-13
410.986	2.80248e-08	410.993	1.79103e-08	410.997	3.2438e-09	411.017	2.75794e-10					1915.84	9.96182e-10	16312.9	5.77506e-10	23013.5	7.87477e-10	26960.9	5.69703e-10	1914.91	1.80923e-11	16312.8	-2.94079e-13	23013.4	-1.01819e-10	26961.4	-7.33073e-12	1914.97	1.84196e-09	16312.8	1.94153e-09	23013.4	2.15167e-09	26960.8	2.47307e-09	1914.54	8.98377e-13	16313.2	1.72423e-11	23013	4.00156e-11	26961.2	7.61363e-11	1914.61	6.62599e-13	16313.3	3.69614e-13	23013.1	6.79134e-13
411.008	2.80197e-08	411.014	1.78941e-08	411.019	3.24166e-09	411.038	2.73972e-10					1916.65	9.8769e-10	16313.7	5.72648e-10	23014.3	7.80442e-10	26961.7	5.66367e-10	1915.72	2.246e-11	16313.6	-6.33035e-12	23014.2	-1.03585e-10	26962.2	6.24851e-12	1915.78	1.84423e-09	16313.6	1.94003e-09	23014.2	2.15081e-09	26961.6	2.47338e-09	1915.35	8.82676e-13	16314	1.66115e-11	23013.8	3.99382e-11	26962	7.56391e-11	1915.41	6.67751e-13	16314.1	3.78897e-13	23013.9	7.07966e-13
411.029	2.80017e-08	411.036	1.78847e-08	411.04	3.24434e-09	411.06	2.74836e-10					1917.45	9.78375e-10	16314.5	5.70362e-10	23015.1	7.72323e-10	26962.5	5.63451e-10	1916.53	-1.98506e-12	16314.4	7.43338e-12	23015	-7.62696e-11	26963	-1.04915e-12	1916.59	1.84363e-09	16314.4	1.94057e-09	23015	2.1475e-09	26962.4	2.47153e-09	1916.15	8.70181e-13	16314.8	9.75184e-12	23014.6	4.01419e-11	26962.8	7.57496e-11	1916.22	6.57915e-13	16314.8	3.75034e-13	23014.7	6.70707e-13
411.051	2.80096e-08	411.057	1.79029e-08	411.062	3.24589e-09	411.081	2.74813e-10					1918.25	9.71631e-10	16315.3	5.68351e-10	23015.9	7.66045e-10	26963.3	5.59284e-10	1917.33	-1.77147e-11	16315.2	2.38257e-11	23015.8	-9.07438e-11	26963.8	2.49699e-12	1917.39	1.84234e-09	16315.2	1.94246e-09	23015.8	2.14864e-09	26963.2	2.47024e-09	1916.96	9.03935e-13	16315.6	1.70036e-11	23015.4	4.01742e-11	26963.6	7.62367e-11	1917.03	6.33523e-13	16315.6	3.63207e-13	23015.5	9.77793e-13
411.072	2.80168e-08	411.079	1.79044e-08	411.083	3.2428e-09	411.103	2.75282e-10					1919.06	9.62184e-10	16316.1	5.65187e-10	23016.7	7.60029e-10	26964.1	5.56682e-10	1918.13	7.13937e-12	16315.9	1.19095e-11	23016.6	-7.69856e-11	26964.6	4.62171e-12	1918.19	1.84488e-09	16316	1.94172e-09	23016.6	2.14946e-09	26964	2.4713e-09	1917.76	8.73814e-13	16316.4	1.70751e-11	23016.2	4.04336e-11	26964.4	7.58378e-11	1917.83	6.35898e-13	16316.4	3.82297e-13	23016.3	1.00443e-12
411.094	2.80121e-08	411.1	1.79043e-08	411.105	3.24669e-09	411.124	2.74566e-10					1919.86	9.54056e-10	16316.9	5.61054e-10	23017.5	7.53055e-10	26964.9	5.53526e-10	1918.94	1.30052e-11	16316.8	3.78234e-11	23017.4	-8.02922e-11	26965.4	-7.22854e-13	1919	1.8438e-09	16316.8	1.94117e-09	23017.4	2.14978e-09	26964.8	2.47419e-09	1918.57	8.9892e-13	16317.2	1.75421e-11	23017	3.98401e-11	26965.2	7.5731e-11	1918.63	6.51458e-13	16317.2	4.04372e-13	23017.1	9.93441e-13
411.115	2.80177e-08	411.122	1.7889e-08	411.126	3.2405e-09	411.146	2.75444e-10					1920.66	9.4435e-10	16317.7	5.57993e-10	23018.3	7.47213e-10	26965.7	5.51519e-10	1919.74	-1.14365e-13	16317.5	1.33468e-11	23018.2	-5.40963e-11	26966.2	1.39264e-11	1919.8	1.8423e-09	16317.6	1.94246e-09	23018.2	2.14992e-09	26965.6	2.47263e-09	1919.37	8.88133e-13	16318	1.69513e-11	23017.8	4.00598e-11	26966	7.58693e-11	1919.44	6.31436e-13	16318	3.90609e-13	23017.9	9.79157e-13
411.137	2.79999e-08	411.143	1.79072e-08	411.148	3.24606e-09	411.167	2.74425e-10					1921.47	9.37895e-10	16318.5	5.5575e-10	23019.1	7.41475e-10	26966.5	5.48097e-10	1920.54	2.16579e-11	16318.3	2.04307e-11	23019	-6.66735e-11	26967	1.1618e-11	1920.6	1.8438e-09	16318.4	1.94295e-09	23019	2.15188e-09	26966.4	2.47137e-09	1920.17	9.08854e-13	16318.8	1.70568e-11	23018.6	4.00525e-11	26966.8	7.54141e-11	1920.23	6.32238e-13	16318.8	3.77764e-13	23018.7	6.72686e-13
411.158	2.80123e-08	411.165	1.78943e-08	411.169	3.2389e-09	411.189	2.74198e-10					1922.27	9.28187e-10	16319.3	5.51719e-10	23019.9	7.35991e-10	26967.3	5.4511e-10	1921.34	-4.76355e-12	16319.1	2.32645e-11	23019.8	-6.56606e-11	26967.8	-2.13346e-12	1921.4	1.84385e-09	16319.2	1.9416e-09	23019.8	2.1491e-09	26967.2	2.47259e-09	1920.97	8.99505e-13	16319.6	1.71525e-11	23019.4	3.97224e-11	26967.6	7.56919e-11	1921.04	6.50111e-13	16319.6	3.64563e-13	23019.5	6.92492e-13
411.18	2.79989e-08	411.186	1.7889e-08	411.191	3.24059e-09	411.21	2.75486e-10					1923.08	9.21866e-10	16320.1	5.48899e-10	23020.7	7.30277e-10	26968.1	5.4199e-10	1922.15	1.10123e-11	16319.9	3.06782e-11	23020.6	-4.42472e-11	26968.6	-3.72422e-12	1922.21	1.84356e-09	16320	1.94259e-09	23020.6	2.15013e-09	26968	2.47295e-09	1921.78	9.12516e-13	16320.4	9.82712e-12	23020.2	3.97101e-11	26968.4	7.54948e-11	1921.85	6.44217e-13	16320.4	3.84887e-13	23020.3	9.61601e-13
411.201	2.79994e-08	411.208	1.78962e-08	411.212	3.24116e-09	411.231	2.74553e-10					1923.88	9.16335e-10	16320.9	5.4771e-10	23021.5	7.22897e-10	26968.8	5.39641e-10	1922.96	7.29089e-12	16320.7	1.27309e-11	23021.4	-6.65643e-11	26969.4	-1.57688e-11	1923.02	1.84594e-09	16320.8	1.9399e-09	23021.4	2.14913e-09	26968.8	2.46901e-09	1922.59	8.74855e-13	16321.2	1.68068e-11	23021	3.98267e-11	26969.2	7.54389e-11	1922.65	6.36607e-13	16321.2	3.73235e-13	23021.1	9.869e-13
411.223	2.8006e-08	411.229	1.78985e-08	411.234	3.23969e-09	411.253	2.75114e-10					1924.69	9.08003e-10	16321.7	5.43493e-10	23022.3	7.16934e-10	26969.6	5.36257e-10	1923.76	9.93119e-13	16321.5	1.97638e-11	23022.2	-6.74738e-11	26970.2	1.60588e-11	1923.82	1.84503e-09	16321.6	1.94245e-09	23022.2	2.14785e-09	26969.6	2.47411e-09	1923.39	9.00217e-13	16322	1.7213e-11	23021.8	3.97699e-11	26970	7.55732e-11	1923.46	6.45504e-13	16322	3.74185e-13	23021.9	6.72467e-13
411.244	2.79978e-08	411.251	1.78877e-08	411.255	3.2433e-09	411.275	2.75036e-10					1925.49	9.00018e-10	16322.5	5.43105e-10	23023.1	7.08863e-10	26970.5	5.34249e-10	1924.56	-7.53737e-12	16322.3	2.0367e-11	23023	-5.62709e-11	26971	8.99421e-12	1924.62	1.84229e-09	16322.4	1.94218e-09	23023	2.14971e-09	26970.4	2.47213e-09	1924.19	8.54751e-13	16322.8	1.71327e-11	23022.6	3.97636e-11	26970.8	7.54327e-11	1924.26	6.27901e-13	16322.8	3.97016e-13	23022.7	6.95391e-13
411.266	2.80045e-08	411.272	1.78964e-08	411.277	3.24348e-09	411.296	2.75156e-10					1926.3	8.92437e-10	16323.3	5.38988e-10	23023.9	7.05964e-10	26971.2	5.31531e-10	1925.37	-5.38424e-12	16323.1	1.32202e-11	23023.8	-4.72251e-11	26971.8	1.60196e-11	1925.43	1.84345e-09	16323.2	1.942e-09	23023.8	2.15008e-09	26971.2	2.46958e-09	1925	8.84455e-13	16323.6	1.73413e-11	23023.4	3.97749e-11	26971.6	7.56852e-11	1925.07	6.71311e-13	16323.6	3.96022e-13	23023.5	9.49533e-13
411.287	2.80018e-08	411.294	1.78857e-08	411.298	3.24027e-09	411.318	2.75111e-10					1927.1	8.87004e-10	16324.1	5.36383e-10	23024.7	6.78212e-10	26972	5.27839e-10	1926.17	-2.76656e-12	16323.9	3.26378e-12	23024.6	-5.80293e-11	26972.6	-5.44802e-12	1926.23	1.84555e-09	16324	1.94357e-09	23024.6	2.149e-09	26972	2.47331e-09	1925.8	8.91747e-13	16324.4	9.78326e-12	23024.2	3.98499e-11	26972.3	7.54831e-11	1925.87	6.58313e-13	16324.4	3.7953e-13	23024.3	6.73279e-13
411.309	2.79954e-08	411.315	1.7899e-08	411.32	3.2404e-09	411.339	2.74541e-10					1927.9	8.79175e-10	16324.8	5.33611e-10	23025.5	6.73308e-10	26972.8	5.24437e-10	1926.98	-6.72432e-12	16324.7	4.60736e-12	23025.4	-2.44264e-11	26973.4	-2.34995e-11	1927.04	1.84431e-09	16324.8	1.94148e-09	23025.4	2.1482e-09	26972.8	2.46885e-09	1926.61	8.65453e-13	16325.2	1.72493e-11	23025	3.98921e-11	26973.1	7.57206e-11	1926.67	6.63192e-13	16325.2	3.55196e-13	23025.1	6.85849e-13
411.33	2.80028e-08	411.337	1.78834e-08	411.341	3.24153e-09	411.361	2.75658e-10					1928.71	8.73749e-10	16325.7	5.31643e-10	23026.3	6.68754e-10	26973.6	5.2351e-10	1927.78	-6.73299e-12	16325.5	3.41237e-13	23026.2	-2.52426e-11	26974.2	5.97454e-14	1927.84	1.84391e-09	16325.6	1.9382e-09	23026.2	2.14711e-09	26973.6	2.47029e-09	1927.41	8.7881e-13	16326	1.68582e-11	23025.8	3.99271e-11	26973.9	7.52417e-11	1927.48	6.62137e-13	16326	3.96799e-13	23025.9	6.9092e-13
411.352	2.80022e-08	411.358	1.78907e-08	411.363	3.24121e-09	411.382	2.75504e-10					1929.51	8.65731e-10	16326.5	5.28933e-10	23027.1	6.63061e-10	26974.4	5.2087e-10	1928.59	-2.7968e-11	16326.3	1.44053e-11	23027	-4.21869e-11	26975	8.59422e-12	1928.65	1.84443e-09	16326.4	1.94061e-09	23027	2.14721e-09	26974.4	2.46877e-09	1928.22	8.96949e-13	16326.8	9.83179e-12	23026.6	3.95648e-11	26974.7	7.54328e-11	1928.28	6.28069e-13	16326.8	3.76517e-13	23026.7	7.16249e-13
411.374	2.79791e-08	411.38	1.78918e-08	411.384	3.24235e-09	411.404	2.75848e-10					1930.32	8.59041e-10	16327.3	5.2563e-10	23027.9	6.5804e-10	26975.2	5.15881e-10	1929.39	-3.06531e-11	16327.1	1.09088e-11	23027.8	-3.07209e-11	26975.8	-2.77204e-11	1929.45	1.84547e-09	16327.2	1.9407e-09	23027.8	2.14773e-09	26975.2	2.46831e-09	1929.02	8.83938e-13	16327.6	1.72588e-11	23027.4	3.97873e-11	26975.5	7.5496e-11	1929.09	6.38866e-13	16327.6	3.57e-13	23027.5	9.61104e-13
411.395	2.80041e-08	411.401	1.788e-08	411.406	3.24258e-09	411.425	2.73712e-10					1931.12	8.53452e-10	16328	5.23648e-10	23028.7	6.53032e-10	26976	5.15291e-10	1930.19	-2.07263e-11	16327.9	2.18624e-11	23028.6	2.61417e-12	26976.6	-3.89492e-12	1930.26	1.84308e-09	16328	1.93867e-09	23028.6	2.14672e-09	26976	2.4678e-09	1929.82	8.85184e-13	16328.4	9.85987e-12	23028.2	3.99458e-11	26976.3	7.52005e-11	1929.89	6.42426e-13	16328.4	3.88719e-13	23028.3	9.85817e-13
411.416	2.79866e-08	411.423	1.78769e-08	411.427	3.23934e-09	411.447	2.73849e-10					1931.93	8.45556e-10	16328.9	5.21864e-10	23029.5	6.48867e-10	26976.8	5.13198e-10	1931	-3.50953e-12	16328.7	1.44153e-11	23029.4	-1.39191e-11	26977.4	2.64243e-11	1931.06	1.84374e-09	16328.8	1.94172e-09	23029.4	2.14776e-09	26976.8	2.46993e-09	1930.63	8.47088e-13	16329.2	1.70664e-11	23029	3.9754e-11	26977.1	7.53578e-11	1930.69	6.40449e-13	16329.2	3.92047e-13	23029.1	6.98451e-13
411.438	2.7974e-08	411.444	1.78859e-08	411.449	3.24054e-09	411.468	2.74464e-10					1932.73	8.39641e-10	16329.6	5.18205e-10	23030.3	6.44759e-10	26977.6	5.09911e-10	1931.81	-2.13219e-11	16329.5	3.3719e-11	23030.2	-1.24128e-11	26978.2	-8.33025e-12	1931.87	1.84584e-09	16329.6	1.9419e-09	23030.2	2.14779e-09	26977.6	2.47e-09	1931.43	9.05887e-13	16330	1.68131e-11	23029.8	3.95814e-11	26977.9	7.54008e-11	1931.5	6.32469e-13	16330	3.97026e-13	23029.9	9.52082e-13
411.459	2.79958e-08	411.466	1.78868e-08	411.47	3.2389e-09	411.49	2.74578e-10					1933.54	8.34715e-10	16330.4	5.15927e-10	23031.1	6.3858e-10	26978.4	5.07101e-10	1932.61	-1.72805e-11	16330.3	2.92713e-11	23031	-7.86673e-12	26979	1.59504e-11	1932.67	1.8464e-09	16330.4	1.93967e-09	23031	2.1488e-09	26978.4	2.46861e-09	1932.24	8.81996e-13	16330.7	1.72259e-11	23030.6	3.94652e-11	26978.7	7.52711e-11	1932.31	6.50712e-13	16330.8	3.67483e-13	23030.7	6.91317e-13
411.481	2.79902e-08	411.487	1.78734e-08	411.492	3.24003e-09	411.511	2.73857e-10					1934.35	8.29069e-10	16331.2	5.13201e-10	23031.9	6.34744e-10	26979.2	5.04996e-10	1933.42	1.26076e-12	16331.1	2.64449e-11	23031.8	-2.91043e-11	26979.8	5.19204e-12	1933.48	1.84242e-09	16331.2	1.94255e-09	23031.8	2.14823e-09	26979.2	2.46843e-09	1933.05	8.95145e-13	16331.5	1.65982e-11	23031.4	3.96344e-11	26979.5	7.4725e-11	1933.11	6.41706e-13	16331.6	3.71002e-13	23031.5	9.89479e-13
411.503	2.79718e-08	411.509	1.78701e-08	411.513	3.23699e-09	411.533	2.74668e-10					1935.15	8.2095e-10	16332	5.12115e-10	23032.7	6.29183e-10	26980	5.02186e-10	1934.22	-2.91334e-11	16331.9	9.97889e-12	23032.6	-1.88279e-11	26980.6	1.27313e-11	1934.29	1.84435e-09	16332	1.94047e-09	23032.6	2.14933e-09	26980	2.466e-09	1933.85	9.04709e-13	16332.4	1.69066e-11	23032.2	3.96272e-11	26980.3	7.52515e-11	1933.92	6.31378e-13	16332.4	3.68533e-13	23032.3	9.85784e-13
411.524	2.79732e-08	411.53	1.78684e-08	411.535	3.23699e-09	411.554	2.74825e-10					1935.95	8.16463e-10	16332.8	5.09903e-10	23033.5	6.25395e-10	26980.8	4.9944e-10	1935.03	1.02525e-11	16332.7	3.70204e-12	23033.4	-7.96288e-12	26981.4	3.32696e-11	1935.09	1.84411e-09	16332.8	1.94006e-09	23033.4	2.14651e-09	26980.8	2.46835e-09	1934.66	8.80489e-13	16333.2	1.71702e-11	23033	3.94765e-11	26981.1	7.5326e-11	1934.73	6.58083e-13	16333.2	3.83658e-13	23033.1	9.80424e-13
411.545	2.7978e-08	411.552	1.78731e-08	411.556	3.23724e-09	411.576	2.7474e-10					1936.76	8.11754e-10	16333.6	5.07469e-10	23034.3	6.21651e-10	26981.6	4.98439e-10	1935.83	-1.00308e-11	16333.5	2.75533e-12	23034.2	-1.21481e-11	26982.2	2.26012e-11	1935.89	1.8452e-09	16333.6	1.94251e-09	23034.2	2.14714e-09	26981.6	2.46859e-09	1935.46	9.49396e-13	16333.9	1.6943e-11	23033.8	3.96297e-11	26981.9	7.53333e-11	1935.52	6.38792e-13	16334	3.66558e-13	23033.9	9.80833e-13
411.567	2.79737e-08	411.573	1.78794e-08	411.578	3.24094e-09	411.597	2.75042e-10					1937.55	8.04679e-10	16334.4	5.04246e-10	23035.1	6.16852e-10	26982.4	4.96124e-10	1936.63	-1.6984e-11	16334.3	1.64285e-11	23035	-2.12021e-11	26983	1.88875e-12	1936.69	1.8431e-09	16334.4	1.93829e-09	23035	2.14674e-09	26982.4	2.46957e-09	1936.26	8.9665e-13	16334.8	1.68142e-11	23034.6	3.94469e-11	26982.7	7.52173e-11	1936.33	6.48623e-13	16334.8	3.74542e-13	23034.7	6.64887e-13
411.589	2.79866e-08	411.595	1.78743e-08	411.599	3.23856e-09	411.619	2.74835e-10					1938.35	7.987e-10	16335.2	5.02837e-10	23035.9	6.12438e-10	26983.2	4.93135e-10	1937.43	-3.41631e-12	16335.1	1.42816e-11	23035.8	-3.27157e-11	26983.8	7.92489e-12	1937.49	1.84516e-09	16335.2	1.93948e-09	23035.8	2.14655e-09	26983.2	2.46702e-09	1937.06	9.36711e-13	16335.6	1.67612e-11	23035.4	3.97715e-11	26983.5	7.51639e-11	1937.13	5.96171e-13	16335.6	3.84236e-13	23035.5	7.066e-13
411.61	2.79905e-08	411.616	1.78839e-08	411.621	3.24062e-09	411.64	2.74142e-10					1939.16	7.93392e-10	16336	5.00483e-10	23036.7	6.09093e-10	26984	4.9085e-10	1938.23	-9.46045e-12	16335.9	8.82507e-12	23036.6	-4.57307e-11	26984.6	-1.08754e-12	1938.29	1.84309e-09	16336	1.94008e-09	23036.6	2.14608e-09	26984	2.46624e-09	1937.86	8.99182e-13	16336.3	1.72394e-11	23036.2	3.97069e-11	26984.3	7.48749e-11	1937.92	6.40291e-13	16336.4	3.65053e-13	23036.3	6.80947e-13
411.631	2.79797e-08	411.638	1.78751e-08	411.642	3.23943e-09	411.661	2.7428e-10					1939.96	7.88832e-10	16336.8	4.97548e-10	23037.5	6.05386e-10	26984.8	4.88784e-10	1939.04	8.41085e-12	16336.7	4.08792e-12	23037.4	-3.6865e-11	26985.4	3.06279e-11	1939.1	1.84369e-09	16336.8	1.94066e-09	23037.4	2.14739e-09	26984.8	2.46796e-09	1938.66	8.91277e-13	16337.1	1.7106e-11	23037	3.98064e-11	26985.1	7.50638e-11	1938.73	6.35852e-13	16337.2	3.98646e-13	23037.1	9.58748e-13
411.653	2.7982e-08	411.659	1.78822e-08	411.664	3.24093e-09	411.683	2.75132e-10					1940.77	7.82722e-10	16337.6	4.95843e-10	23038.3	6.01055e-10	26985.6	4.8606e-10	1939.84	-1.15333e-11	16337.5	2.48115e-11	23038.2	-2.63096e-11	26986.2	2.77233e-11	1939.9	1.84414e-09	16337.6	1.94018e-09	23038.2	2.14382e-09	26985.6	2.46733e-09	1939.47	8.72749e-13	16338	1.69762e-11	23037.8	3.98135e-11	26985.9	7.50485e-11	1939.54	6.55931e-13	16338	3.79913e-13	23037.9	6.96702e-13
411.674	2.79704e-08	411.681	1.78685e-08	411.685	3.23873e-09	411.705	2.75273e-10					1941.57	7.77127e-10	16338.4	4.9383e-10	23039.1	5.96488e-10	26986.4	4.84819e-10	1940.65	-5.61923e-12	16338.3	8.0248e-12	23039	-2.83955e-11	26987	2.33726e-11	1940.71	1.84183e-09	16338.4	1.93964e-09	23039	2.14703e-09	26986.4	2.46646e-09	1940.28	9.18043e-13	16338.7	1.71494e-11	23038.6	3.95609e-11	26986.7	7.52134e-11	1940.34	6.53271e-13	16338.8	3.62798e-13	23038.7	6.87346e-13
411.696	2.79664e-08	411.702	1.78706e-08	411.707	3.23638e-09	411.726	2.75094e-10					1942.38	7.71517e-10	16339.2	4.92509e-10	23039.9	5.92698e-10	26987.2	4.827e-10	1941.45	-1.11879e-11	16339.1	-6.66161e-12	23039.8	-3.80695e-11	26987.8	2.28449e-11	1941.51	1.84403e-09	16339.2	1.94056e-09	23039.8	2.14542e-09	26987.2	2.46814e-09	1941.07	9.62691e-13	16339.5	1.66218e-11	23039.4	3.95342e-11	26987.5	7.5181e-11	1941.14	6.29688e-13	16339.6	3.96158e-13	23039.5	7.00849e-13
411.717	2.7978e-08	411.724	1.78673e-08	411.728	3.24291e-09	411.747	2.75587e-10					1943.19	7.67046e-10	16340	4.89022e-10	23040.7	5.89045e-10	26988	4.80137e-10	1942.26	-1.98766e-11	16339.9	-1.78759e-12	23040.6	-2.25544e-11	26988.6	1.49866e-12	1942.32	1.8438e-09	16340	1.94076e-09	23040.6	2.14617e-09	26988	2.46644e-09	1941.88	8.89121e-13	16340.3	9.84791e-12	23040.2	3.95462e-11	26988.3	7.48538e-11	1941.95	6.63249e-13	16340.4	3.7203e-13	23040.3	9.82285e-13
411.739	2.79638e-08	411.745	1.78755e-08	411.75	3.23953e-09	411.769	2.74209e-10					1943.99	7.62074e-10	16340.8	4.88046e-10	23041.5	5.85445e-10	26988.8	4.77687e-10	1943.07	-5.73256e-12	16340.7	-3.03342e-12	23041.4	-2.88581e-11	26989.4	2.57055e-11	1943.13	1.84015e-09	16340.8	1.94162e-09	23041.4	2.14662e-09	26988.8	2.46736e-09	1942.69	8.69269e-13	16341.1	1.6947e-11	23041	3.9438e-11	26989.1	7.49359e-11	1942.76	6.23149e-13	16341.2	3.83263e-13	23041.1	7.04553e-13
411.76	2.79727e-08	411.767	1.7878e-08	411.771	3.24086e-09	411.79	2.74498e-10					1944.8	7.56553e-10	16341.6	4.84714e-10	23042.3	5.83128e-10	26989.6	4.75267e-10	1943.87	-1.60713e-11	16341.5	-8.17969e-12	23042.2	-1.31314e-11	26990.2	2.88548e-11	1943.93	1.8438e-09	16341.6	1.94147e-09	23042.2	2.14564e-09	26989.6	2.46838e-09	1943.5	8.63127e-13	16341.9	1.65981e-11	23041.8	3.97111e-11	26989.9	7.50073e-11	1943.56	6.51948e-13	16342	3.92344e-13	23041.9	6.63889e-13
411.782	2.79776e-08	411.788	1.78789e-08	411.793	3.23808e-09	411.812	2.75846e-10					1945.61	7.51035e-10	16342.4	4.83289e-10	23043.1	5.78879e-10	26990.4	4.73896e-10	1944.67	-2.45272e-11	16342.3	1.43037e-11	23043	-3.26953e-11	26991	1.65371e-11	1944.74	1.84291e-09	16342.4	1.94016e-09	23043	2.14562e-09	26990.4	2.46936e-09	1944.3	8.85378e-13	16342.7	1.72306e-11	23042.6	3.95291e-11	26990.7	7.49991e-11	1944.37	6.58806e-13	16342.8	3.76014e-13	23042.7	9.76523e-13
411.803	2.79858e-08	411.81	1.78892e-08	411.814	3.23948e-09	411.833	2.75414e-10					1946.41	7.49197e-10	16343.2	4.8223e-10	23043.9	5.74911e-10	26991.2	4.72268e-10	1945.49	-2.08632e-11	16343.1	1.76775e-11	23043.7	-2.66983e-11	26991.8	2.90425e-11	1945.55	1.84568e-09	16343.2	1.94052e-09	23043.8	2.145e-09	26991.2	2.46516e-09	1945.11	8.51608e-13	16343.5	1.67114e-11	23043.4	3.94745e-11	26991.5	7.52228e-11	1945.18	6.16339e-13	16343.6	3.62174e-13	23043.4	6.78828e-13
411.825	2.79649e-08	411.831	1.78676e-08	411.836	3.24324e-09	411.855	2.74429e-10					1947.21	7.41823e-10	16344	4.80013e-10	23044.7	5.72018e-10	26992	4.70132e-10	1946.29	-1.79001e-11	16343.9	3.52699e-11	23044.5	3.35904e-12	26992.6	7.73176e-12	1946.35	1.8433e-09	16344	1.94094e-09	23044.6	2.14516e-09	26992	2.46854e-09	1945.92	8.72324e-13	16344.3	1.72086e-11	23044.2	3.95418e-11	26992.3	7.51203e-11	1945.98	6.54948e-13	16344.4	3.50103e-13	23044.2	9.72366e-13
411.846	2.79746e-08	411.853	1.78759e-08	411.857	3.23917e-09	411.876	2.75389e-10					1948.02	7.37944e-10	16344.8	4.79064e-10	23045.5	5.68163e-10	26992.8	4.67465e-10	1947.09	-4.96148e-12	16344.7	4.05929e-11	23045.3	-2.46243e-11	26993.4	-1.45921e-11	1947.15	1.844e-09	16344.8	1.93972e-09	23045.4	2.14651e-09	26992.8	2.46255e-09	1946.72	9.0956e-13	16345.1	1.70869e-11	23045	3.95668e-11	26993.1	7.47851e-11	1946.79	6.45492e-13	16345.2	3.76657e-13	23045	9.82233e-13
411.868	2.7986e-08	411.874	1.78852e-08	411.879	3.24015e-09	411.898	2.74431e-10					1948.82	7.34248e-10	16345.6	4.76347e-10	23046.3	5.6453e-10	26993.6	4.6593e-10	1947.89	-7.84731e-13	16345.5	1.11565e-11	23046.1	-3.29605e-11	26994.2	4.92953e-12	1947.95	1.8436e-09	16345.6	1.94168e-09	23046.2	2.14593e-09	26993.5	2.46608e-09	1947.52	8.69905e-13	16345.9	1.71298e-11	23045.8	3.93571e-11	26993.9	7.49096e-11	1947.59	6.47062e-13	16346	3.91598e-13	23045.8	6.70567e-13
411.889	2.79847e-08	411.896	1.78776e-08	411.9	3.23989e-09	411.919	2.74294e-10					1949.62	7.30188e-10	16346.4	4.75214e-10	23047.1	5.62025e-10	26994.4	4.63892e-10	1948.69	4.75205e-12	16346.3	-1.02605e-11	23046.9	1.48565e-11	26995	4.63186e-12	1948.76	1.84709e-09	16346.4	1.94171e-09	23047	2.14949e-09	26994.3	2.46511e-09	1948.32	8.88582e-13	16346.7	1.69907e-11	23046.6	3.95826e-11	26994.7	7.49887e-11	1948.39	6.96347e-13	16346.8	4.02122e-13	23046.6	6.74286e-13
411.911	2.7988e-08	411.917	1.788e-08	411.922	3.24017e-09	411.941	2.74297e-10					1950.43	7.24082e-10	16347.2	4.71826e-10	23047.9	5.57485e-10	26995.2	4.62416e-10	1949.5	5.79519e-12	16347.1	-2.74693e-12	23047.7	-5.06868e-11	26995.8	3.7811e-12	1949.56	1.8463e-09	16347.2	1.94117e-09	23047.8	2.14663e-09	26995.1	2.46548e-09	1949.13	8.57032e-13	16347.5	1.69324e-11	23047.4	3.95718e-11	26995.5	7.50604e-11	1949.19	6.39411e-13	16347.6	3.863e-13	23047.4	9.6252e-13
411.932	2.7975e-08	411.939	1.78825e-08	411.943	3.23493e-09	411.962	2.74293e-10					1951.24	7.21731e-10	16348	4.71847e-10	23048.7	5.54775e-10	26996	4.59999e-10	1950.31	1.02492e-11	16347.9	-1.10941e-11	23048.5	-1.46804e-11	26996.6	2.11177e-12	1950.37	1.84351e-09	16348	1.94044e-09	23048.6	2.14705e-09	26995.9	2.46393e-09	1949.93	8.65743e-13	16348.3	1.69597e-11	23048.2	3.94015e-11	26996.3	7.5033e-11	1950	6.25045e-13	16348.4	3.62432e-13	23048.2	6.64746e-13
411.954	2.79691e-08	411.96	1.78823e-08	411.965	3.23827e-09	411.984	2.72772e-10					1952.04	7.16054e-10	16348.8	4.69197e-10	23049.5	5.51712e-10	26996.8	4.57847e-10	1951.12	1.5636e-11	16348.7	1.41497e-11	23049.3	-2.22341e-11	26997.4	2.24741e-11	1951.18	1.84555e-09	16348.8	1.94287e-09	23049.4	2.14785e-09	26996.7	2.46424e-09	1950.74	8.77864e-13	16349.1	1.69959e-11	23049	3.9446e-11	26997.1	7.47506e-11	1950.81	6.41407e-13	16349.2	3.67686e-13	23049	6.9037e-13
411.975	2.7968e-08	411.982	1.78742e-08	411.986	3.24135e-09	412.005	2.75113e-10					1952.85	7.12349e-10	16349.6	4.66691e-10	23050.3	5.48799e-10	26997.6	4.55991e-10	1951.92	-9.55725e-12	16349.5	2.10927e-11	23050.1	-1.90487e-11	26998.2	9.31953e-12	1951.98	1.84293e-09	16349.6	1.94038e-09	23050.2	2.14603e-09	26997.5	2.46375e-09	1951.55	8.82154e-13	16349.9	1.73431e-11	23049.8	3.9364e-11	26997.9	7.47668e-11	1951.62	6.31866e-13	16350	3.24074e-13	23049.8	6.90587e-13
411.997	2.79773e-08	412.003	1.78797e-08	412.008	3.23873e-09	412.027	2.7338e-10					1953.65	7.07905e-10	16350.4	4.65833e-10	23051.1	5.45457e-10	26998.4	4.54487e-10	1952.72	-8.25591e-12	16350.3	-5.79332e-12	23050.9	-2.2822e-11	26999	5.71401e-12	1952.78	1.84481e-09	16350.4	1.94037e-09	23051	2.14669e-09	26998.3	2.46439e-09	1952.35	8.56396e-13	16350.7	1.70974e-11	23050.6	3.95783e-11	26998.7	7.49182e-11	1952.42	6.72331e-13	16350.8	3.58382e-13	23050.6	6.57374e-13
412.018	2.7982e-08	412.025	1.78842e-08	412.029	3.23735e-09	412.048	2.74384e-10					1954.45	7.04245e-10	16351.2	4.63602e-10	23051.9	5.42773e-10	26999.2	4.52741e-10	1953.53	3.35267e-12	16351.1	-5.25061e-12	23051.7	5.35274e-12	26999.8	3.04894e-11	1953.59	1.84484e-09	16351.2	1.9404e-09	23051.8	2.14713e-09	26999.1	2.46357e-09	1953.16	8.97631e-13	16351.6	1.70002e-11	23051.4	3.91114e-11	26999.5	7.48001e-11	1953.22	6.45926e-13	16351.6	3.77032e-13	23051.4	7.02596e-13
412.04	2.79708e-08	412.046	1.78705e-08	412.051	3.24236e-09	412.07	2.74287e-10					1955.26	6.78362e-10	16352	4.61379e-10	23052.7	5.39528e-10	27000	4.51691e-10	1954.33	1.3494e-11	16351.9	6.61195e-12	23052.5	-7.9109e-12	27000.6	1.0678e-11	1954.39	1.84547e-09	16352	1.94152e-09	23052.6	2.14657e-09	26999.9	2.46543e-09	1953.96	8.53598e-13	16352.4	1.71007e-11	23052.2	3.94902e-11	27000.3	7.47436e-11	1954.03	6.36698e-13	16352.4	4.22571e-13	23052.2	6.60732e-13
412.061	2.7975e-08	412.068	1.78742e-08	412.072	3.24072e-09	412.091	2.75223e-10					1956.07	6.73578e-10	16352.9	4.60369e-10	23053.5	5.38255e-10	27000.8	4.49274e-10	1955.14	1.06098e-11	16352.7	1.72539e-12	23053.3	3.26613e-12	27001.3	1.22965e-11	1955.2	1.84579e-09	16352.8	1.94005e-09	23053.4	2.14643e-09	27000.7	2.46299e-09	1954.76	8.73333e-13	16353.2	1.68023e-11	23053	3.94817e-11	27001.1	7.47107e-11	1954.83	6.68113e-13	16353.2	3.66319e-13	23053	6.79213e-13
412.083	2.79834e-08	412.089	1.78767e-08	412.093	3.24193e-09	412.113	2.7571e-10					1956.87	6.70632e-10	16353.7	4.59331e-10	23054.3	5.33923e-10	27001.6	4.4788e-10	1955.94	2.18157e-11	16353.5	6.99825e-12	23054.1	-2.25475e-11	27002.1	5.28573e-12	1956.01	1.84421e-09	16353.6	1.94204e-09	23054.2	2.14559e-09	27001.5	2.46377e-09	1955.57	8.95284e-13	16354	1.68715e-11	23053.8	3.96046e-11	27001.9	7.47979e-11	1955.64	6.26503e-13	16354	3.95034e-13	23053.8	6.80207e-13
412.104	2.7976e-08	412.111	1.78712e-08	412.115	3.24051e-09	412.134	2.74549e-10					1957.68	6.67179e-10	16354.5	4.56729e-10	23055.1	5.30828e-10	27002.4	4.45999e-10	1956.75	7.67427e-12	16354.3	2.25299e-11	23054.9	-1.45211e-11	27002.9	1.97126e-11	1956.81	1.84759e-09	16354.4	1.93956e-09	23055	2.14846e-09	27002.3	2.46439e-09	1956.38	8.65892e-13	16354.8	1.69161e-11	23054.6	3.93427e-11	27002.7	7.45486e-11	1956.44	6.4122e-13	16354.8	3.84155e-13	23054.6	6.52693e-13
412.126	2.79677e-08	412.132	1.78741e-08	412.136	3.23986e-09	412.156	2.74963e-10					1958.49	6.61941e-10	16355.2	4.54156e-10	23055.8	5.2709e-10	27003.2	4.44268e-10	1957.56	3.89012e-12	16355.1	1.92928e-11	23055.7	-1.20412e-12	27003.7	1.4008e-11	1957.62	1.8441e-09	16355.2	1.9386e-09	23055.8	2.14594e-09	27003.1	2.46404e-09	1957.18	8.79676e-13	16355.6	1.69192e-11	23055.4	3.94173e-11	27003.5	7.4352e-11	1957.25	6.5289e-13	16355.6	3.81208e-13	23055.4	6.95437e-13
412.147	2.79724e-08	412.154	1.78715e-08	412.158	3.23594e-09	412.177	2.73803e-10					1959.29	6.58468e-10	16356.1	4.53433e-10	23056.6	5.23712e-10	27004	4.43204e-10	1958.37	1.0336e-11	16355.9	3.00558e-11	23056.5	-5.44808e-12	27004.5	-1.23964e-12	1958.43	1.8451e-09	16356	1.94288e-09	23056.6	2.14701e-09	27003.9	2.46635e-09	1957.99	8.83e-13	16356.4	1.73949e-11	23056.2	3.91152e-11	27004.3	7.48801e-11	1958.06	6.35564e-13	16356.4	3.50032e-13	23056.2	9.65572e-13
412.169	2.7979e-08	412.175	1.78724e-08	412.179	3.2398e-09	412.199	2.7492e-10					1960.1	6.56543e-10	16356.9	4.51358e-10	23057.4	5.23184e-10	27004.8	4.4099e-10	1959.17	7.46511e-12	16356.7	2.39879e-12	23057.3	1.78983e-11	27005.3	1.30172e-11	1959.23	1.84439e-09	16356.8	1.93962e-09	23057.4	2.14663e-09	27004.7	2.46426e-09	1958.8	8.49161e-13	16357.2	1.73299e-11	23057	3.94924e-11	27005.1	7.45086e-11	1958.87	6.37877e-13	16357.2	3.864e-13	23057	6.65286e-13
412.19	2.7974e-08	412.197	1.78774e-08	412.201	3.24097e-09	412.22	2.75661e-10					1960.9	6.50996e-10	16357.7	4.5108e-10	23058.2	5.19343e-10	27005.6	4.39138e-10	1959.98	4.36058e-12	16357.5	6.58165e-12	23058.1	-7.79534e-12	27006.1	4.70574e-12	1960.04	1.84612e-09	16357.6	1.93806e-09	23058.2	2.14605e-09	27005.5	2.46447e-09	1959.6	8.95049e-13	16358	1.64286e-11	23057.7	3.94542e-11	27005.9	7.46447e-11	1959.67	6.46966e-13	16358	3.58293e-13	23057.8	6.82603e-13
412.212	2.79766e-08	412.218	1.78823e-08	412.222	3.24051e-09	412.242	2.74789e-10					1961.71	6.48486e-10	16358.5	4.49435e-10	23059	5.16753e-10	27006.4	4.36621e-10	1960.78	9.37542e-12	16358.3	8.88348e-12	23058.9	3.72617e-11	27006.9	-1.03888e-11	1960.84	1.84585e-09	16358.4	1.93914e-09	23059	2.14862e-09	27006.3	2.46521e-09	1960.41	8.66036e-13	16358.8	1.7031e-11	23058.5	3.9485e-11	27006.7	7.47156e-11	1960.47	6.46345e-13	16358.8	3.7949e-13	23058.6	9.53181e-13
412.233	2.79663e-08	412.24	1.78736e-08	412.244	3.23666e-09	412.263	2.74828e-10					1962.51	6.45081e-10	16359.3	4.47741e-10	23059.8	5.13458e-10	27007.2	4.36129e-10	1961.59	2.04109e-11	16359.1	8.62692e-12	23059.7	1.2448e-11	27007.7	1.51366e-11	1961.65	1.84551e-09	16359.2	1.94188e-09	23059.8	2.146e-09	27007.1	2.46497e-09	1961.21	8.62648e-13	16359.6	1.68724e-11	23059.3	3.9262e-11	27007.5	7.46636e-11	1961.28	6.32131e-13	16359.6	3.80759e-13	23059.4	6.58485e-13
412.255	2.79605e-08	412.261	1.78794e-08	412.266	3.23651e-09	412.285	2.74658e-10					1963.32	6.41262e-10	16360.1	4.45497e-10	23060.6	5.11032e-10	27008	4.34686e-10	1962.39	-8.51428e-12	16359.9	1.41195e-11	23060.5	2.16444e-11	27008.5	-1.30344e-12	1962.45	1.84561e-09	16360	1.94165e-09	23060.6	2.14414e-09	27007.9	2.46406e-09	1962.02	8.65419e-13	16360.4	1.70763e-11	23060.1	3.93426e-11	27008.3	7.45361e-11	1962.09	6.56044e-13	16360.4	3.72137e-13	23060.2	6.88871e-13
412.276	2.79752e-08	412.283	1.78773e-08	412.287	3.24159e-09	412.306	2.7563e-10					1964.12	6.38425e-10	16360.9	4.43993e-10	23061.4	5.08739e-10	27008.8	4.3306e-10	1963.2	-1.63775e-11	16360.7	9.13234e-12	23061.3	5.61106e-13	27009.3	1.27032e-12	1963.26	1.84654e-09	16360.8	1.93901e-09	23061.4	2.14521e-09	27008.7	2.46392e-09	1962.83	8.56178e-13	16361.2	1.69123e-11	23060.9	3.93794e-11	27009.1	7.45702e-11	1962.89	6.35777e-13	16361.2	4.01853e-13	23061	7.02381e-13
412.298	2.79969e-08	412.304	1.78855e-08	412.309	3.24129e-09	412.328	2.76204e-10					1964.93	6.33949e-10	16361.7	4.4219e-10	23062.2	5.0601e-10	27009.6	4.30931e-10	1964	-8.12397e-12	16361.5	-2.28466e-12	23062.1	-5.91187e-12	27010.1	2.54357e-11	1964.06	1.84451e-09	16361.6	1.94154e-09	23062.2	2.14554e-09	27009.5	2.46434e-09	1963.63	8.69851e-13	16362	9.86918e-12	23061.7	3.92562e-11	27009.9	7.46923e-11	1963.7	6.40876e-13	16362	3.78778e-13	23061.8	9.54612e-13
412.319	2.79947e-08	412.326	1.7884e-08	412.33	3.24251e-09	412.349	2.7434e-10					1965.73	6.31458e-10	16362.5	4.41244e-10	23063	5.03852e-10	27010.4	4.28819e-10	1964.81	-1.43085e-11	16362.3	-3.94151e-12	23062.9	-4.21518e-12	27010.9	2.40268e-11	1964.87	1.84448e-09	16362.4	1.93795e-09	23063	2.14418e-09	27010.3	2.46623e-09	1964.43	8.87112e-13	16362.8	1.71673e-11	23062.5	3.9255e-11	27010.7	7.42782e-11	1964.5	6.14633e-13	16362.8	4.23967e-13	23062.6	6.83478e-13
412.341	2.79897e-08	412.347	1.7884e-08	412.352	3.24246e-09	412.371	2.74233e-10					1966.54	6.27215e-10	16363.3	4.40127e-10	23063.8	5.00095e-10	27011.2	4.29024e-10	1965.61	-2.34975e-11	16363.1	-3.7888e-12	23063.7	1.86053e-12	27011.7	7.09028e-12	1965.67	1.84672e-09	16363.2	1.94098e-09	23063.8	2.14427e-09	27011.1	2.46688e-09	1965.24	8.30365e-13	16363.6	1.70399e-11	23063.3	3.93195e-11	27011.5	7.45253e-11	1965.31	6.3847e-13	16363.6	3.50071e-13	23063.4	6.83973e-13
412.362	2.79796e-08	412.369	1.78791e-08	412.373	3.23693e-09	412.392	2.74514e-10					1967.34	6.24462e-10	16364.1	4.3822e-10	23064.6	4.98805e-10	27012	4.25922e-10	1966.42	-1.12326e-11	16363.9	4.63376e-12	23064.5	-4.41277e-12	27012.5	1.14541e-11	1966.48	1.8464e-09	16364	1.93972e-09	23064.6	2.14398e-09	27011.9	2.46304e-09	1966.05	8.48694e-13	16364.4	1.67218e-11	23064.1	3.93525e-11	27012.3	7.4797e-11	1966.11	6.51936e-13	16364.4	3.79287e-13	23064.2	9.56221e-13
412.384	2.7993e-08	412.39	1.78899e-08	412.395	3.24043e-09	412.414	2.74295e-10					1968.14	6.2116e-10	16364.9	4.37563e-10	23065.4	4.95091e-10	27012.8	4.25516e-10	1967.22	-1.47072e-11	16364.7	-3.92294e-12	23065.3	7.0636e-12	27013.3	4.37761e-12	1967.28	1.84369e-09	16364.8	1.9388e-09	23065.4	2.14598e-09	27012.7	2.46472e-09	1966.85	8.87306e-13	16365.2	9.80979e-12	23064.9	3.9148e-11	27013.1	7.45702e-11	1966.91	6.39534e-13	16365.2	3.50108e-13	23065	6.53987e-13
412.405	2.79843e-08	412.412	1.78743e-08	412.416	3.24357e-09	412.435	2.74367e-10					1968.95	6.18784e-10	16365.7	4.35872e-10	23066.2	4.94089e-10	27013.6	4.22781e-10	1968.02	7.81767e-12	16365.6	1.55909e-11	23066.1	8.67963e-12	27014.1	3.1511e-11	1968.08	1.84519e-09	16365.6	1.93841e-09	23066.2	2.14668e-09	27013.5	2.46237e-09	1967.65	8.51741e-13	16366	1.68536e-11	23065.7	3.9355e-11	27013.9	7.46275e-11	1967.72	6.51123e-13	16366	3.50048e-13	23065.8	9.71292e-13
412.427	2.79725e-08	412.433	1.78729e-08	412.438	3.24194e-09	412.457	2.74513e-10					1969.75	6.14677e-10	16366.5	4.33969e-10	23067	4.90887e-10	27014.4	4.22975e-10	1968.83	-1.67413e-11	16366.4	-5.66358e-13	23066.9	1.95457e-11	27014.9	2.34242e-11	1968.89	1.84698e-09	16366.4	1.93946e-09	23067	2.14315e-09	27014.3	2.46369e-09	1968.45	8.36819e-13	16366.8	1.69815e-11	23066.5	3.90678e-11	27014.7	7.44631e-11	1968.52	6.38038e-13	16366.8	3.73035e-13	23066.6	6.9806e-13
412.448	2.79658e-08	412.455	1.78795e-08	412.459	3.23793e-09	412.478	2.75148e-10					1970.56	6.13561e-10	16367.3	4.32511e-10	23067.8	4.8818e-10	27015.2	4.2073e-10	1969.63	-1.53671e-11	16367.1	3.36643e-13	23067.7	1.89427e-11	27015.7	2.7908e-11	1969.69	1.84542e-09	16367.2	1.93892e-09	23067.8	2.14382e-09	27015.1	2.46692e-09	1969.26	8.70134e-13	16367.6	1.69131e-11	23067.3	3.93607e-11	27015.5	7.4239e-11	1969.33	6.46597e-13	16367.6	3.78127e-13	23067.4	6.9835e-13
412.47	2.79789e-08	412.476	1.78736e-08	412.481	3.23956e-09	412.5	2.74337e-10					1971.36	6.09192e-10	16368.1	4.31607e-10	23068.6	4.85685e-10	27016	4.18885e-10	1970.43	-1.77305e-11	16368	-1.00511e-11	23068.5	2.19394e-11	27016.5	9.30073e-12	1970.5	1.84636e-09	16368	1.93833e-09	23068.6	2.14286e-09	27015.9	2.46416e-09	1970.07	8.38609e-13	16368.4	1.7037e-11	23068.1	3.89149e-11	27016.3	7.48955e-11	1970.13	6.4707e-13	16368.4	3.98445e-13	23068.2	7.08766e-13
412.491	2.79821e-08	412.498	1.78735e-08	412.502	3.23758e-09	412.521	2.74906e-10					1972.17	6.05503e-10	16368.9	4.29681e-10	23069.4	4.8405e-10	27016.8	4.18325e-10	1971.24	-2.91257e-11	16368.8	1.32119e-11	23069.3	-3.96392e-12	27017.3	4.00637e-11	1971.3	1.84447e-09	16368.8	1.93965e-09	23069.4	2.14491e-09	27016.7	2.46337e-09	1970.87	8.90315e-13	16369.2	1.68373e-11	23068.9	3.93139e-11	27017.1	7.44671e-11	1970.93	6.64358e-13	16369.2	3.77705e-13	23069	9.61867e-13
412.513	2.79813e-08	412.519	1.78727e-08	412.524	3.24015e-09	412.543	2.75374e-10					1972.97	6.03762e-10	16369.7	4.27624e-10	23070.2	4.82072e-10	27017.6	4.15775e-10	1972.05	-2.75546e-11	16369.6	2.84846e-11	23070.1	2.24725e-11	27018.1	2.13751e-12	1972.11	1.84452e-09	16369.6	1.93864e-09	23070.2	2.14217e-09	27017.5	2.46589e-09	1971.67	8.82695e-13	16370	1.66579e-11	23069.7	3.91205e-11	27017.9	7.45582e-11	1971.74	6.13225e-13	16370	3.84483e-13	23069.8	6.92433e-13
412.534	2.79749e-08	412.541	1.78749e-08	412.545	3.24128e-09	412.564	2.74508e-10					1973.77	6.00376e-10	16370.5	4.25923e-10	23071	4.79934e-10	27018.4	4.14515e-10	1972.85	-6.07042e-12	16370.4	3.84661e-12	23070.9	3.17915e-12	27018.9	5.66134e-12	1972.91	1.84429e-09	16370.4	1.94135e-09	23071	2.14454e-09	27018.3	2.46131e-09	1972.48	8.43317e-13	16370.8	1.67246e-11	23070.5	3.9154e-11	27018.7	7.43992e-11	1972.55	6.339e-13	16370.8	3.87037e-13	23070.6	6.7952e-13
412.556	2.79868e-08	412.562	1.78832e-08	412.567	3.24332e-09	412.586	2.73899e-10					1974.57	5.96265e-10	16371.3	4.24692e-10	23071.8	4.78134e-10	27019.2	4.13666e-10	1973.64	5.22441e-12	16371.2	-1.36025e-12	23071.7	1.99855e-11	27019.7	2.25848e-11	1973.71	1.84806e-09	16371.2	1.93939e-09	23071.8	2.14337e-09	27019.1	2.4635e-09	1973.28	8.4609e-13	16371.6	1.70509e-11	23071.3	3.91065e-11	27019.5	7.46145e-11	1973.34	6.62509e-13	16371.6	4.0048e-13	23071.4	9.75091e-13
412.577	2.7987e-08	412.584	1.78752e-08	412.588	3.24091e-09	412.607	2.74523e-10					1975.38	5.94623e-10	16372.1	4.23969e-10	23072.6	4.75617e-10	27020	4.11879e-10	1974.45	1.32354e-12	16372	-3.08754e-12	23072.5	2.45219e-11	27020.5	1.90684e-11	1974.51	1.84308e-09	16372	1.94265e-09	23072.6	2.14399e-09	27019.9	2.46313e-09	1974.08	8.47788e-13	16372.4	1.67665e-11	23072.1	3.88972e-11	27020.3	7.49108e-11	1974.15	6.19316e-13	16372.5	3.52811e-13	23072.2	6.75434e-13
412.599	2.79733e-08	412.605	1.78832e-08	412.609	3.23993e-09	412.629	2.74931e-10					1976.18	5.91542e-10	16372.9	4.23453e-10	23073.4	4.73804e-10	27020.8	4.1101e-10	1975.26	-2.1128e-11	16372.8	2.26542e-11	23073.3	8.8989e-12	27021.3	-7.53773e-12	1975.32	1.84246e-09	16372.8	1.94299e-09	23073.4	2.14346e-09	27020.7	2.4641e-09	1974.89	8.43108e-13	16373.2	9.87706e-12	23072.9	3.91485e-11	27021.1	7.47354e-11	1974.95	6.49307e-13	16373.3	3.97986e-13	23073	6.69797e-13
412.62	2.79725e-08	412.627	1.78752e-08	412.631	3.24002e-09	412.65	2.73658e-10					1976.98	5.88747e-10	16373.7	4.20994e-10	23074.2	4.71299e-10	27021.6	4.09789e-10	1976.06	-7.14629e-12	16373.6	-6.27017e-14	23074.1	4.0256e-12	27022.1	8.17642e-12	1976.12	1.84623e-09	16373.6	1.94021e-09	23074.2	2.1431e-09	27021.5	2.46394e-09	1975.69	8.82581e-13	16374	1.71928e-11	23073.7	3.91253e-11	27021.9	7.46391e-11	1975.76	6.22853e-13	16374.1	3.49986e-13	23073.8	9.27253e-13
412.642	2.79966e-08	412.648	1.7882e-08	412.652	3.2397e-09	412.672	2.73932e-10					1977.78	5.84958e-10	16374.5	4.19775e-10	23075	4.69868e-10	27022.3	4.08323e-10	1976.86	-8.77779e-12	16374.4	1.36707e-11	23074.9	1.10807e-11	27022.9	-1.02041e-12	1976.92	1.84368e-09	16374.4	1.93947e-09	23075	2.14699e-09	27022.3	2.46252e-09	1976.49	8.66633e-13	16374.8	1.70269e-11	23074.5	3.90647e-11	27022.7	7.45319e-11	1976.56	6.45672e-13	16374.9	3.81088e-13	23074.6	6.87472e-13
412.663	2.79816e-08	412.67	1.7881e-08	412.674	3.2413e-09	412.693	2.74245e-10					1978.58	5.82543e-10	16375.3	4.19653e-10	23075.8	4.66549e-10	27023.1	4.07154e-10	1977.66	-5.68232e-12	16375.2	1.66926e-11	23075.7	-4.45331e-12	27023.7	-3.96778e-12	1977.72	1.84533e-09	16375.2	1.9388e-09	23075.8	2.14438e-09	27023.1	2.46353e-09	1977.29	8.95498e-13	16375.6	1.663e-11	23075.3	3.89609e-11	27023.4	7.45106e-11	1977.36	6.45186e-13	16375.7	3.87113e-13	23075.4	6.76803e-13
412.685	2.79686e-08	412.691	1.7865e-08	412.696	3.24097e-09	412.715	2.75448e-10					1979.38	5.79958e-10	16376.1	4.17021e-10	23076.6	4.65111e-10	27024	4.05969e-10	1978.46	-2.68107e-11	16376	1.8945e-11	23076.5	5.28371e-12	27024.5	7.88464e-12	1978.52	1.84503e-09	16376	1.93836e-09	23076.6	2.14494e-09	27023.9	2.46175e-09	1978.09	8.89254e-13	16376.4	1.6541e-11	23076.1	3.93263e-11	27024.3	7.46451e-11	1978.15	6.44915e-13	16376.5	4.0431e-13	23076.2	9.58155e-13
412.706	2.79791e-08	412.713	1.78773e-08	412.717	3.23952e-09	412.736	2.74186e-10					1980.18	5.76066e-10	16376.9	4.17237e-10	23077.4	4.62392e-10	27024.8	4.04524e-10	1979.26	-1.53765e-11	16376.8	2.21981e-11	23077.3	3.14904e-11	27025.3	9.4477e-12	1979.32	1.84494e-09	16376.8	1.93886e-09	23077.4	2.14404e-09	27024.7	2.46387e-09	1978.89	8.62501e-13	16377.2	1.6917e-11	23076.9	3.92318e-11	27025.1	7.46044e-11	1978.95	6.27749e-13	16377.3	3.92569e-13	23077	6.60754e-13
412.728	2.79766e-08	412.734	1.78827e-08	412.738	3.23714e-09	412.758	2.74754e-10					1980.99	5.7583e-10	16377.7	4.15475e-10	23078.2	4.61547e-10	27025.6	4.02633e-10	1980.06	-2.31729e-11	16377.6	1.97298e-11	23078.1	8.07645e-12	27026.1	-9.29231e-13	1980.12	1.84605e-09	16377.6	1.93806e-09	23078.2	2.14485e-09	27025.5	2.46153e-09	1979.69	8.39202e-13	16378	1.67053e-11	23077.7	3.95184e-11	27025.9	7.46167e-11	1979.75	6.51234e-13	16378.1	3.93722e-13	23077.8	6.67891e-13
412.749	2.7968e-08	412.756	1.78717e-08	412.76	3.23404e-09	412.779	2.74392e-10					1981.79	5.74228e-10	16378.5	4.1471e-10	23079	4.59344e-10	27026.4	4.02319e-10	1980.87	-2.07932e-12	16378.4	5.30239e-12	23078.9	8.01249e-12	27026.9	1.76743e-11	1980.93	1.8468e-09	16378.4	1.93911e-09	23079	2.14438e-09	27026.3	2.46211e-09	1980.5	8.55246e-13	16378.8	1.70126e-11	23078.5	3.94787e-11	27026.7	7.40573e-11	1980.56	6.5602e-13	16378.9	3.63936e-13	23078.6	6.55333e-13
412.771	2.79678e-08	412.777	1.78749e-08	412.782	3.2359e-09	412.801	2.74851e-10					1982.6	5.71859e-10	16379.3	4.12659e-10	23079.8	4.56675e-10	27027.2	3.99952e-10	1981.67	-5.43145e-12	16379.2	-1.45449e-11	23079.7	2.18295e-11	27027.7	2.66581e-11	1981.73	1.84487e-09	16379.2	1.93687e-09	23079.8	2.14191e-09	27027.1	2.46285e-09	1981.3	8.59032e-13	16379.6	1.67255e-11	23079.3	3.88553e-11	27027.5	7.46251e-11	1981.37	6.24655e-13	16379.7	3.66191e-13	23079.4	7.13547e-13
412.792	2.79545e-08	412.799	1.78677e-08	412.803	3.2425e-09	412.822	2.74694e-10					1983.4	5.67252e-10	16380.1	4.12423e-10	23080.7	4.55921e-10	27028	4.00292e-10	1982.48	-2.10749e-11	16380	2.25271e-11	23080.5	1.40246e-11	27028.5	3.4701e-11	1982.54	1.84549e-09	16380.1	1.93848e-09	23080.6	2.14619e-09	27027.9	2.4633e-09	1982.11	8.67765e-13	16380.4	1.69947e-11	23080.2	3.88162e-11	27028.3	7.41236e-11	1982.17	6.34936e-13	16380.5	3.98222e-13	23080.2	7.01455e-13
412.814	2.79597e-08	412.82	1.78583e-08	412.825	3.23729e-09	412.844	2.74567e-10					1984.2	5.64907e-10	16380.9	4.0972e-10	23081.5	4.53623e-10	27028.8	3.98777e-10	1983.28	-1.29645e-11	16380.8	2.64902e-11	23081.3	-9.95104e-12	27029.3	2.4784e-11	1983.34	1.84497e-09	16380.9	1.93868e-09	23081.4	2.14192e-09	27028.7	2.46285e-09	1982.91	8.54292e-13	16381.2	1.70816e-11	23081	3.91294e-11	27029.1	7.43233e-11	1982.97	6.47551e-13	16381.3	3.55828e-13	23081	9.39321e-13
412.835	2.7971e-08	412.842	1.78635e-08	412.846	3.2361e-09	412.865	2.74259e-10					1985	5.62637e-10	16381.7	4.09563e-10	23082.3	4.51518e-10	27029.6	3.96505e-10	1984.08	-6.14772e-12	16381.6	2.24731e-11	23082.1	2.87435e-12	27030.1	1.33074e-11	1984.14	1.84428e-09	16381.7	1.93889e-09	23082.2	2.14432e-09	27029.5	2.4622e-09	1983.71	8.86418e-13	16382	1.70546e-11	23081.8	3.87274e-11	27029.9	7.46541e-11	1983.77	6.55899e-13	16382.1	3.62843e-13	23081.8	6.78587e-13
412.857	2.79607e-08	412.863	1.78783e-08	412.868	3.23679e-09	412.887	2.75858e-10					1985.81	5.60551e-10	16382.5	4.07387e-10	23083.1	4.49476e-10	27030.4	3.95171e-10	1984.88	-2.14111e-11	16382.4	2.29458e-11	23082.9	5.02104e-12	27030.9	1.61809e-11	1984.94	1.84717e-09	16382.5	1.93882e-09	23083	2.14583e-09	27030.3	2.46217e-09	1984.51	8.62255e-13	16382.8	1.68627e-11	23082.6	3.92135e-11	27030.7	7.45179e-11	1984.58	6.33078e-13	16382.9	3.72788e-13	23082.6	6.69455e-13
412.878	2.79516e-08	412.885	1.78666e-08	412.889	3.23691e-09	412.908	2.74901e-10					1986.61	5.59e-10	16383.3	4.07197e-10	23083.9	4.47446e-10	27031.2	3.94483e-10	1985.69	-2.05314e-11	16383.2	1.18189e-11	23083.7	-8.21227e-12	27031.7	2.05939e-11	1985.75	1.84796e-09	16383.3	1.94136e-09	23083.8	2.13939e-09	27031.1	2.46525e-09	1985.32	8.31378e-13	16383.6	1.69735e-11	23083.4	3.91289e-11	27031.5	7.4203e-11	1985.38	6.45767e-13	16383.7	3.67076e-13	23083.4	7.12577e-13
412.9	2.79535e-08	412.906	1.78692e-08	412.911	3.24055e-09	412.93	2.74507e-10					1987.42	5.55235e-10	16384.1	4.05329e-10	23084.7	4.45767e-10	27032	3.92948e-10	1986.49	-1.14329e-11	16384	6.94165e-12	23084.6	1.46951e-12	27032.5	3.13469e-11	1986.55	1.84608e-09	16384.1	1.94044e-09	23084.6	2.14371e-09	27031.9	2.46232e-09	1986.12	8.44626e-13	16384.4	1.68887e-11	23084.2	3.91312e-11	27032.3	7.4368e-11	1986.19	6.56219e-13	16384.5	3.93287e-13	23084.2	6.50575e-13
412.921	2.79595e-08	412.928	1.78727e-08	412.932	3.23749e-09	412.951	2.74652e-10					1988.22	5.52845e-10	16384.9	4.04747e-10	23085.5	4.43544e-10	27032.8	3.91621e-10	1987.3	-3.2012e-12	16384.8	1.57435e-11	23085.4	1.26662e-11	27033.3	2.233e-11	1987.36	1.84521e-09	16384.9	1.93558e-09	23085.4	2.14509e-09	27032.7	2.46493e-09	1986.93	8.8959e-13	16385.2	1.70006e-11	23085	3.9204e-11	27033.1	7.40547e-11	1986.99	6.33679e-13	16385.3	3.56932e-13	23085	6.79998e-13
412.943	2.79749e-08	412.949	1.78761e-08	412.954	3.23866e-09	412.973	2.7487e-10					1989.02	5.51858e-10	16385.7	4.03429e-10	23086.3	4.43018e-10	27033.6	3.90914e-10	1988.09	-1.03352e-11	16385.6	2.18634e-12	23086.2	1.57026e-11	27034.1	4.03698e-13	1988.15	1.84355e-09	16385.7	1.93883e-09	23086.2	2.14591e-09	27033.5	2.46405e-09	1987.72	8.8281e-13	16386	1.66562e-11	23085.8	3.92042e-11	27033.9	7.46096e-11	1987.79	6.14627e-13	16386.1	4.03143e-13	23085.9	6.69927e-13
412.964	2.79551e-08	412.971	1.78696e-08	412.975	3.23759e-09	412.994	2.74203e-10					1989.82	5.49501e-10	16386.5	4.02409e-10	23087.1	4.39693e-10	27034.4	3.89853e-10	1988.9	-1.42448e-11	16386.4	1.69493e-11	23087	2.49566e-11	27034.9	1.29663e-11	1988.96	1.84544e-09	16386.5	1.94026e-09	23087	2.14425e-09	27034.3	2.46481e-09	1988.53	8.55109e-13	16386.8	1.72065e-11	23086.6	3.87618e-11	27034.7	7.45286e-11	1988.59	6.38744e-13	16386.9	3.73228e-13	23086.7	9.61458e-13
412.986	2.79714e-08	412.992	1.78676e-08	412.997	3.23915e-09	413.016	2.74919e-10					1990.63	5.45562e-10	16387.3	4.01849e-10	23087.9	4.38208e-10	27035.2	3.88368e-10	1989.7	-8.1838e-12	16387.2	6.89074e-12	23087.8	2.7293e-11	27035.7	4.56796e-11	1989.76	1.84679e-09	16387.3	1.93977e-09	23087.8	2.14369e-09	27035.1	2.46453e-09	1989.33	8.22859e-13	16387.6	1.66981e-11	23087.4	3.92714e-11	27035.5	7.43055e-11	1989.4	6.32381e-13	16387.7	4.0579e-13	23087.5	6.69011e-13
413.007	2.79604e-08	413.014	1.78719e-08	413.018	3.24024e-09	413.037	2.74102e-10					1991.43	5.44022e-10	16388.1	3.99442e-10	23088.7	4.37654e-10	27036	3.86885e-10	1990.51	-4.84721e-11	16388	6.32272e-12	23088.6	1.61997e-11	27036.5	9.80224e-12	1990.57	1.84541e-09	16388.1	1.93878e-09	23088.6	2.14211e-09	27035.9	2.46241e-09	1990.14	8.69347e-13	16388.4	1.68198e-11	23088.2	3.92238e-11	27036.3	7.46918e-11	1990.2	6.4898e-13	16388.5	3.88134e-13	23088.3	9.28077e-13
413.029	2.79793e-08	413.035	1.7875e-08	413.04	3.23844e-09	413.059	2.74282e-10					1992.24	5.43345e-10	16388.9	3.99331e-10	23089.5	4.35186e-10	27036.8	3.86408e-10	1991.31	-2.18473e-11	16388.8	5.43455e-12	23089.4	4.31476e-12	27037.3	2.77653e-11	1991.37	1.8473e-09	16388.9	1.93714e-09	23089.4	2.14218e-09	27036.7	2.46226e-09	1990.94	8.54399e-13	16389.3	1.70871e-11	23089	3.91082e-11	27037.1	7.44314e-11	1991.01	6.3191e-13	16389.3	4.02914e-13	23089.1	9.46514e-13
413.05	2.79577e-08	413.057	1.78676e-08	413.061	3.23635e-09	413.08	2.74829e-10					1993.04	5.39134e-10	16389.8	3.9826e-10	23090.3	4.33954e-10	27037.6	3.85547e-10	1992.12	-2.18912e-11	16389.6	3.32676e-11	23090.2	2.62311e-11	27038.1	5.22827e-12	1992.18	1.84556e-09	16389.7	1.9403e-09	23090.2	2.14184e-09	27037.5	2.46222e-09	1991.74	8.77635e-13	16390.1	1.69885e-11	23089.8	3.92031e-11	27037.9	7.44068e-11	1991.81	6.71993e-13	16390.1	3.78878e-13	23089.9	6.80297e-13
413.072	2.79777e-08	413.078	1.7887e-08	413.083	3.23944e-09	413.102	2.73815e-10					1993.85	5.38299e-10	16390.6	3.97143e-10	23091.1	4.3293e-10	27038.4	3.83338e-10	1992.92	-1.78751e-11	16390.4	2.15201e-11	23091	6.81618e-12	27038.9	8.60681e-13	1992.98	1.84345e-09	16390.5	1.93906e-09	23091	2.14408e-09	27038.3	2.4647e-09	1992.55	8.34763e-13	16390.9	9.82707e-12	23090.6	3.90639e-11	27038.7	7.47443e-11	1992.62	6.25815e-13	16390.9	3.68932e-13	23090.7	9.46146e-13
413.093	2.79779e-08	413.1	1.78838e-08	413.104	3.24282e-09	413.123	2.74385e-10					1994.64	5.35707e-10	16391.4	3.95856e-10	23091.9	4.30559e-10	27039.2	3.83253e-10	1993.72	-2.63396e-11	16391.2	2.45336e-11	23091.8	1.01516e-11	27039.8	6.8731e-12	1993.79	1.84609e-09	16391.3	1.93913e-09	23091.8	2.14213e-09	27039.1	2.46347e-09	1993.36	8.1972e-13	16391.7	1.70306e-11	23091.4	3.89674e-11	27039.5	7.41561e-11	1993.42	6.54738e-13	16391.7	3.62383e-13	23091.4	6.73562e-13
413.115	2.79749e-08	413.121	1.78731e-08	413.126	3.23883e-09	413.145	2.76329e-10					1995.45	5.33483e-10	16392.2	3.9447e-10	23092.7	4.29257e-10	27040	3.81814e-10	1994.52	-3.19486e-11	16392	2.96467e-11	23092.6	1.95976e-11	27040.6	-8.39472e-14	1994.58	1.84545e-09	16392.1	1.93842e-09	23092.6	2.14324e-09	27039.9	2.46322e-09	1994.15	8.13292e-13	16392.5	1.67369e-11	23092.2	3.90838e-11	27040.3	7.41453e-11	1994.22	6.60062e-13	16392.5	3.67325e-13	23092.3	9.35228e-13
413.136	2.79569e-08	413.143	1.78768e-08	413.147	3.24081e-09	413.166	2.75194e-10					1996.26	5.30423e-10	16393	3.93608e-10	23093.5	4.27118e-10	27040.8	3.815e-10	1995.33	-4.20169e-11	16392.8	1.83293e-11	23093.4	2.35823e-11	27041.4	1.61292e-11	1995.39	1.8445e-09	16392.9	1.9389e-09	23093.4	2.14261e-09	27040.7	2.46058e-09	1994.96	8.64955e-13	16393.3	9.8541e-12	23093	3.90248e-11	27041.1	7.44251e-11	1995.02	6.80091e-13	16393.3	3.881e-13	23093.1	9.5947e-13
413.158	2.79833e-08	413.164	1.78761e-08	413.168	3.23749e-09	413.188	2.74272e-10					1997.06	5.30068e-10	16393.8	3.93325e-10	23094.3	4.25962e-10	27041.6	3.8035e-10	1996.13	-2.15702e-11	16393.7	3.09723e-11	23094.2	6.81903e-12	27042.2	1.91251e-12	1996.19	1.84406e-09	16393.7	1.93971e-09	23094.2	2.14201e-09	27041.5	2.46421e-09	1995.76	8.64577e-13	16394.1	1.70992e-11	23093.8	3.90875e-11	27041.9	7.42485e-11	1995.83	6.06353e-13	16394.1	3.68763e-13	23093.8	6.45779e-13
413.179	2.79694e-08	413.186	1.78657e-08	413.19	3.23915e-09	413.209	2.75263e-10					1997.86	5.27292e-10	16394.6	3.92185e-10	23095.1	4.24229e-10	27042.4	3.78562e-10	1996.94	-2.6526e-11	16394.5	1.7595e-11	23095	2.02438e-11	27043	8.77482e-12	1997	1.8457e-09	16394.5	1.93939e-09	23095	2.14079e-09	27042.3	2.45987e-09	1996.57	8.23375e-13	16394.9	1.66392e-11	23094.6	3.91887e-11	27042.7	7.42542e-11	1996.63	6.17457e-13	16394.9	3.83019e-13	23094.6	6.83819e-13
413.201	2.79666e-08	413.207	1.78749e-08	413.211	3.23599e-09	413.231	2.75503e-10					1998.67	5.2586e-10	16395.4	3.90728e-10	23095.9	4.22785e-10	27043.2	3.76983e-10	1997.74	-2.72788e-11	16395.3	2.0138e-11	23095.8	2.70282e-11	27043.8	2.63278e-11	1997.8	1.84584e-09	16395.3	1.93778e-09	23095.8	2.14013e-09	27043.2	2.46267e-09	1997.37	8.34594e-13	16395.7	9.79367e-12	23095.4	3.89502e-11	27043.5	7.4529e-11	1997.44	6.56284e-13	16395.8	3.69826e-13	23095.5	6.54131e-13
413.222	2.79629e-08	413.229	1.78599e-08	413.233	3.23942e-09	413.252	2.74907e-10					1999.48	5.23735e-10	16396.2	3.89391e-10	23096.7	4.20694e-10	27044	3.76612e-10	1998.55	-2.07628e-11	16396.1	2.3751e-11	23096.6	2.02353e-12	27044.6	2.824e-11	1998.61	1.84428e-09	16396.1	1.94098e-09	23096.6	2.14298e-09	27044	2.4612e-09	1998.18	8.7706e-13	16396.5	1.7277e-11	23096.2	3.90367e-11	27044.3	7.43918e-11	1998.24	6.46685e-13	16396.6	3.91565e-13	23096.3	6.90889e-13
413.244	2.79638e-08	413.25	1.7878e-08	413.254	3.2404e-09	413.274	2.74278e-10					2000.28	5.21087e-10	16397	3.89105e-10	23097.5	4.1844e-10	27044.8	3.76144e-10	1999.35	-2.81492e-11	16396.9	3.0634e-11	23097.4	3.50189e-11	27045.4	1.78335e-11	1999.41	1.84622e-09	16396.9	1.93987e-09	23097.4	2.1436e-09	27044.8	2.46345e-09	1998.98	8.59977e-13	16397.3	9.81251e-12	23097	3.89978e-11	27045.1	7.40815e-11	1999.05	6.46853e-13	16397.4	3.75116e-13	23097.1	6.75003e-13
413.265	2.79829e-08	413.272	1.78745e-08	413.276	3.24035e-09	413.295	2.74661e-10					2001.08	5.18226e-10	16397.8	3.87782e-10	23098.3	4.17974e-10	27045.6	3.74953e-10	2000.16	-2.52133e-11	16397.7	3.79467e-11	23098.2	-1.74636e-12	27046.2	2.69671e-11	2000.22	1.84453e-09	16397.7	1.93957e-09	23098.2	2.14233e-09	27045.6	2.46497e-09	1999.79	8.32331e-13	16398.1	1.70061e-11	23097.8	3.94245e-11	27045.9	7.44204e-11	1999.85	6.33523e-13	16398.2	3.70713e-13	23097.9	6.76473e-13
413.287	2.79777e-08	413.293	1.78769e-08	413.297	3.23924e-09	413.317	2.74025e-10					2001.89	5.17715e-10	16398.6	3.86941e-10	23099.1	4.15645e-10	27046.4	3.73967e-10	2000.96	-8.16223e-12	16398.5	4.15084e-11	23099	8.34903e-12	27047	1.21301e-11	2001.02	1.84666e-09	16398.5	1.93967e-09	23099	2.14126e-09	27046.4	2.46174e-09	2000.59	8.08334e-13	16398.9	1.66315e-11	23098.6	3.89405e-11	27046.7	7.39011e-11	2000.66	6.37346e-13	16399	3.75864e-13	23098.7	6.67109e-13
413.308	2.79777e-08	413.315	1.78724e-08	413.319	3.23394e-09	413.338	2.74357e-10					2002.7	5.15339e-10	16399.4	3.86352e-10	23099.9	4.15379e-10	27047.2	3.73625e-10	2001.77	-1.9048e-11	16399.3	1.93811e-11	23099.8	1.01044e-11	27047.8	2.64126e-11	2001.83	1.84679e-09	16399.3	1.93969e-09	23099.8	2.14242e-09	27047.2	2.46323e-09	2001.4	8.76833e-13	16399.7	1.69811e-11	23099.4	3.88131e-11	27047.5	7.45083e-11	2001.47	6.46555e-13	16399.8	3.74147e-13	23099.5	6.74111e-13
413.33	2.79725e-08	413.336	1.78795e-08	413.34	3.24171e-09	413.36	2.73714e-10					2003.5	5.1344e-10	16400.2	3.84828e-10	23100.7	4.13542e-10	27048	3.70787e-10	2002.58	-1.03857e-11	16400.1	1.06428e-11	23100.6	-2.12086e-11	27048.6	3.92958e-11	2002.64	1.84576e-09	16400.1	1.93983e-09	23100.6	2.14434e-09	27048	2.46275e-09	2002.2	8.61056e-13	16400.5	1.69554e-11	23100.2	3.87962e-11	27048.3	7.41417e-11	2002.27	6.30312e-13	16400.6	3.78436e-13	23100.3	9.23535e-13
413.351	2.79772e-08	413.358	1.78834e-08	413.362	3.24018e-09	413.381	2.74909e-10					2004.31	5.11324e-10	16401	3.83841e-10	23101.5	4.11714e-10	27048.8	3.71043e-10	2003.38	-2.22034e-11	16400.9	1.08053e-11	23101.4	-1.25898e-11	27049.4	3.4408e-11	2003.44	1.84501e-09	16400.9	1.93906e-09	23101.4	2.14259e-09	27048.8	2.4651e-09	2003.01	8.65254e-13	16401.3	1.68847e-11	23101	3.89163e-11	27049.1	7.44751e-11	2003.07	6.56233e-13	16401.4	3.90392e-13	23101.1	9.27527e-13
413.373	2.79784e-08	413.379	1.78869e-08	413.383	3.24223e-09	413.403	2.74711e-10					2005.1	5.10194e-10	16401.8	3.83157e-10	23102.3	4.10028e-10	27049.6	3.69089e-10	2004.18	-2.63292e-11	16401.7	-5.56326e-12	23102.2	-1.17427e-11	27050.2	4.21101e-11	2004.24	1.8461e-09	16401.7	1.94004e-09	23102.2	2.14568e-09	27049.6	2.46461e-09	2003.81	8.42875e-13	16402.1	1.64045e-11	23101.8	3.89859e-11	27049.9	7.43469e-11	2003.88	6.2341e-13	16402.2	3.7238e-13	23101.9	9.40624e-13
413.394	2.79822e-08	413.401	1.78889e-08	413.405	3.24305e-09	413.424	2.75218e-10					2005.91	5.07882e-10	16402.6	3.82666e-10	23103.1	4.09732e-10	27050.5	3.69219e-10	2004.98	-2.46312e-12	16402.5	6.91959e-12	23103	-2.76347e-11	27051	1.61734e-11	2005.04	1.84508e-09	16402.5	1.94114e-09	23103	2.14039e-09	27050.4	2.4639e-09	2004.61	8.68054e-13	16402.9	1.6543e-11	23102.6	3.88889e-11	27050.8	7.42848e-11	2004.68	6.38758e-13	16403	4.00192e-13	23102.7	9.57032e-13
413.416	2.79973e-08	413.422	1.78912e-08	413.426	3.24112e-09	413.446	2.7453e-10					2006.72	5.04832e-10	16403.4	3.81603e-10	23103.9	4.07701e-10	27051.2	3.68743e-10	2005.79	7.21085e-13	16403.3	3.50326e-11	23103.8	-8.66843e-12	27051.8	2.87071e-11	2005.85	1.84587e-09	16403.3	1.94154e-09	23103.8	2.14418e-09	27051.2	2.46182e-09	2005.41	8.58883e-13	16403.7	1.67444e-11	23103.4	3.89813e-11	27051.5	7.37717e-11	2005.48	6.285e-13	16403.8	3.74517e-13	23103.5	6.88203e-13
413.437	2.79637e-08	413.444	1.7875e-08	413.448	3.23894e-09	413.467	2.74203e-10					2007.53	5.04612e-10	16404.2	3.80719e-10	23104.7	4.06248e-10	27052	3.66371e-10	2006.6	-3.27479e-11	16404.1	8.28457e-12	23104.6	-1.19966e-12	27052.6	-3.19919e-13	2006.66	1.84548e-09	16404.1	1.94088e-09	23104.6	2.14079e-09	27052	2.46066e-09	2006.22	8.78858e-13	16404.5	9.82591e-12	23104.2	3.91482e-11	27052.4	7.42758e-11	2006.29	6.27227e-13	16404.6	3.5908e-13	23104.3	9.44628e-13
413.459	2.79811e-08	413.465	1.78791e-08	413.469	3.2414e-09	413.489	2.74263e-10					2008.33	5.02464e-10	16405	3.79442e-10	23105.5	4.05082e-10	27052.8	3.6535e-10	2007.41	-1.22913e-11	16404.9	2.12355e-11	23105.4	-3.26721e-11	27053.4	1.84631e-11	2007.47	1.84479e-09	16404.9	1.94153e-09	23105.5	2.14316e-09	27052.8	2.46153e-09	2007.03	8.70727e-13	16405.3	1.67313e-11	23105	3.90776e-11	27053.2	7.43228e-11	2007.1	6.53157e-13	16405.4	3.5521e-13	23105.1	6.8206e-13
413.48	2.79802e-08	413.487	1.78892e-08	413.491	3.24113e-09	413.51	2.75273e-10					2009.12	5.00658e-10	16405.8	3.78832e-10	23106.3	4.03997e-10	27053.7	3.64853e-10	2008.21	-3.51845e-11	16405.7	2.81182e-11	23106.2	-1.96499e-12	27054.2	1.18056e-11	2008.27	1.84476e-09	16405.7	1.94151e-09	23106.2	2.14274e-09	27053.6	2.46205e-09	2007.84	8.36922e-13	16406.1	1.69919e-11	23105.8	3.89466e-11	27054	7.44005e-11	2007.9	6.42889e-13	16406.2	4.10593e-13	23105.9	6.56584e-13
413.502	2.80012e-08	413.508	1.78923e-08	413.512	3.24271e-09	413.532	2.75556e-10					2009.93	4.99909e-10	16406.6	3.79161e-10	23107.1	4.03099e-10	27054.5	3.63424e-10	2009	-3.78792e-11	16406.5	1.48908e-11	23107	6.36419e-12	27055	1.60786e-11	2009.06	1.84466e-09	16406.6	1.94232e-09	23107.1	2.14122e-09	27054.4	2.46052e-09	2008.63	8.53437e-13	16406.9	1.66991e-11	23106.6	3.91303e-11	27054.8	7.44203e-11	2008.7	6.50502e-13	16407	4.05102e-13	23106.7	6.88317e-13
413.523	2.79771e-08	413.53	1.78772e-08	413.534	3.23803e-09	413.553	2.74278e-10					2010.74	4.98192e-10	16407.4	3.7788e-10	23107.9	4.00907e-10	27055.3	3.63341e-10	2009.81	-3.63582e-11	16407.3	1.11538e-11	23107.8	1.66001e-11	27055.8	2.69516e-11	2009.87	1.84945e-09	16407.4	1.9417e-09	23107.9	2.1408e-09	27055.2	2.45937e-09	2009.44	8.73516e-13	16407.7	1.67613e-11	23107.4	3.86919e-11	27055.6	7.42038e-11	2009.5	6.13776e-13	16407.8	4.05139e-13	23107.5	6.76051e-13
413.545	2.79885e-08	413.551	1.78845e-08	413.555	3.2381e-09	413.575	2.75199e-10					2011.53	4.95802e-10	16408.2	3.75855e-10	23108.7	4.00408e-10	27056.1	3.62036e-10	2010.62	-2.3184e-11	16408.1	5.71564e-12	23108.6	3.0596e-11	27056.6	4.75437e-11	2010.68	1.84618e-09	16408.2	1.94238e-09	23108.7	2.14146e-09	27056	2.46285e-09	2010.25	8.66972e-13	16408.5	1.67233e-11	23108.2	3.8688e-11	27056.4	7.40789e-11	2010.32	6.43824e-13	16408.6	3.77201e-13	23108.3	6.82771e-13
413.566	2.79847e-08	413.573	1.78808e-08	413.577	3.23878e-09	413.596	2.75645e-10					2012.34	4.92793e-10	16409	3.75548e-10	23109.5	3.98604e-10	27056.9	3.61449e-10	2011.41	-2.0873e-11	16408.9	1.51186e-11	23109.4	1.01235e-11	27057.4	1.7137e-11	2011.47	1.84497e-09	16409	1.94303e-09	23109.5	2.14125e-09	27056.8	2.46265e-09	2011.05	8.73892e-13	16409.3	1.68254e-11	23109	3.90519e-11	27057.2	7.40098e-11	2011.11	6.43249e-13	16409.4	3.64418e-13	23109.1	6.43676e-13
413.588	2.79946e-08	413.594	1.78868e-08	413.598	3.23611e-09	413.618	2.74569e-10					2013.15	4.92327e-10	16409.8	3.74457e-10	23110.3	3.97061e-10	27057.7	3.6054e-10	2012.21	-4.1397e-11	16409.7	5.17193e-12	23110.2	-8.78943e-13	27058.2	3.39901e-11	2012.28	1.84532e-09	16409.8	1.94033e-09	23110.3	2.13975e-09	27057.6	2.45882e-09	2011.85	8.17589e-13	16410.1	1.68421e-11	23109.8	3.87917e-11	27058	7.41632e-11	2011.91	6.57675e-13	16410.2	3.64393e-13	23109.9	6.89724e-13
413.609	2.79966e-08	413.616	1.7883e-08	413.62	3.24227e-09	413.639	2.74232e-10					2013.96	4.90605e-10	16410.6	3.73445e-10	23111.1	3.96782e-10	27058.5	3.59477e-10	2013.03	-2.57047e-11	16410.5	6.01523e-12	23111	1.2459e-11	27059	1.77732e-11	2013.09	1.84661e-09	16410.6	1.94208e-09	23111.1	2.1432e-09	27058.4	2.46169e-09	2012.65	8.73407e-13	16410.9	1.6462e-11	23110.6	3.90328e-11	27058.8	7.39786e-11	2012.72	6.34625e-13	16411	3.93047e-13	23110.7	9.32859e-13
413.631	2.79841e-08	413.637	1.78703e-08	413.641	3.24e-09	413.661	2.73964e-10					2014.75	4.88657e-10	16411.4	3.71774e-10	23111.9	3.95306e-10	27059.3	3.58463e-10	2013.84	-1.96037e-11	16411.3	1.10779e-11	23111.8	-3.66386e-12	27059.8	1.82765e-11	2013.9	1.84743e-09	16411.4	1.94136e-09	23111.9	2.1417e-09	27059.2	2.4617e-09	2013.46	8.04165e-13	16411.7	9.7371e-12	23111.4	3.90452e-11	27059.6	7.4041e-11	2013.53	6.14283e-13	16411.8	3.6914e-13	23111.5	6.86469e-13
413.652	2.79792e-08	413.659	1.78863e-08	413.663	3.24076e-09	413.682	2.74083e-10					2015.55	4.87534e-10	16412.2	3.72487e-10	23112.7	3.9421e-10	27060.1	3.57132e-10	2014.63	-4.03401e-11	16412.1	2.76911e-11	23112.6	1.65733e-11	27060.6	1.48397e-11	2014.69	1.84608e-09	16412.2	1.93866e-09	23112.7	2.14092e-09	27060	2.46029e-09	2014.26	8.3318e-13	16412.5	1.68067e-11	23112.2	3.87018e-11	27060.4	7.41895e-11	2014.33	6.5179e-13	16412.6	4.06736e-13	23112.3	6.51284e-13
413.674	2.79798e-08	413.68	1.78767e-08	413.684	3.24198e-09	413.704	2.74381e-10					2016.36	4.86132e-10	16413	3.71894e-10	23113.5	3.92701e-10	27060.9	3.57132e-10	2015.43	-3.41059e-11	16412.9	1.40441e-11	23113.4	9.74163e-12	27061.4	2.07227e-11	2015.49	1.84597e-09	16413	1.93947e-09	23113.5	2.13919e-09	27060.8	2.46016e-09	2015.06	8.70687e-13	16413.3	1.67244e-11	23113	3.89817e-11	27061.2	7.39577e-11	2015.12	6.37088e-13	16413.4	3.98101e-13	23113.1	9.09254e-13
413.695	2.79772e-08	413.702	1.78731e-08	413.706	3.24041e-09	413.725	2.75342e-10					2017.17	4.84454e-10	16413.8	3.70227e-10	23114.3	3.91462e-10	27061.7	3.56407e-10	2016.23	-2.86012e-11	16413.7	1.86665e-11	23114.2	3.48796e-11	27062.2	1.73857e-11	2016.3	1.84472e-09	16413.8	1.94052e-09	23114.3	2.14103e-09	27061.6	2.46094e-09	2015.86	8.83143e-13	16414.1	1.73311e-11	23113.8	3.87641e-11	27062	7.42461e-11	2015.93	6.45879e-13	16414.2	3.66456e-13	23113.9	6.72619e-13
413.717	2.79904e-08	413.723	1.78856e-08	413.727	3.2417e-09	413.747	2.74731e-10					2017.96	4.81695e-10	16414.6	3.69242e-10	23115.1	3.89092e-10	27062.5	3.5509e-10	2017.04	-3.23776e-11	16414.5	1.15089e-11	23115	4.13167e-11	27063	2.7299e-11	2017.11	1.84638e-09	16414.6	1.9405e-09	23115.1	2.1418e-09	27062.4	2.46232e-09	2016.67	8.038e-13	16414.9	1.69216e-11	23114.7	3.87419e-11	27062.8	7.40466e-11	2016.73	6.40135e-13	16415	3.6504e-13	23114.7	6.81352e-13
413.738	2.79808e-08	413.745	1.78768e-08	413.749	3.24514e-09	413.768	2.74876e-10					2018.76	4.813e-10	16415.4	3.68072e-10	23116	3.89058e-10	27063.3	3.54176e-10	2017.84	-3.7991e-11	16415.3	1.65616e-11	23115.8	-1.57411e-12	27063.8	2.89922e-11	2017.9	1.84502e-09	16415.4	1.94065e-09	23115.9	2.14051e-09	27063.2	2.45859e-09	2017.47	8.48248e-13	16415.7	1.64254e-11	23115.5	3.89353e-11	27063.6	7.4011e-11	2017.54	6.57792e-13	16415.8	3.6493e-13	23115.5	7.00858e-13
413.76	2.79871e-08	413.766	1.78784e-08	413.77	3.24494e-09	413.79	2.7569e-10					2019.57	4.79251e-10	16416.2	3.68082e-10	23116.8	3.87116e-10	27064.1	3.53237e-10	2018.64	-1.99813e-11	16416.1	3.09463e-12	23116.6	-6.07698e-12	27064.6	1.50753e-11	2018.7	1.84983e-09	16416.2	1.94019e-09	23116.7	2.13692e-09	27064	2.46281e-09	2018.27	8.79795e-13	16416.6	1.63582e-11	23116.3	3.86197e-11	27064.4	7.41316e-11	2018.33	6.3819e-13	16416.6	3.64494e-13	23116.3	6.76624e-13
413.781	2.79998e-08	413.788	1.78776e-08	413.792	3.24138e-09	413.811	2.76094e-10					2020.38	4.77973e-10	16417.1	3.66377e-10	23117.6	3.86346e-10	27064.9	3.53128e-10	2019.45	-1.4469e-11	16416.9	-1.7954e-11	23117.4	-1.77394e-11	27065.4	4.60484e-11	2019.51	1.8455e-09	16417	1.94189e-09	23117.5	2.13919e-09	27064.8	2.45981e-09	2019.07	8.44344e-13	16417.4	1.7155e-11	23117.1	3.89067e-11	27065.2	7.37815e-11	2019.14	6.39586e-13	16417.4	3.86097e-13	23117.1	6.4368e-13
413.803	2.79903e-08	413.809	1.78773e-08	413.813	3.24327e-09	413.833	2.75889e-10					2021.19	4.75704e-10	16417.9	3.6564e-10	23118.4	3.85762e-10	27065.7	3.51896e-10	2020.26	-2.7906e-11	16417.7	2.72918e-12	23118.2	-5.01901e-13	27066.2	2.67209e-11	2020.32	1.84597e-09	16417.8	1.94127e-09	23118.3	2.1383e-09	27065.6	2.4609e-09	2019.88	8.59808e-13	16418.2	1.67012e-11	23117.9	3.8989e-11	27066	7.42902e-11	2019.95	6.16862e-13	16418.2	3.86049e-13	23117.9	9.49451e-13
413.824	2.79735e-08	413.831	1.78733e-08	413.835	3.2405e-09	413.854	2.75091e-10					2021.99	4.75566e-10	16418.7	3.65751e-10	23119.2	3.84825e-10	27066.5	3.51227e-10	2021.07	-3.77637e-11	16418.5	1.28925e-11	23119	-4.97519e-12	27067.1	1.97633e-11	2021.13	1.84677e-09	16418.6	1.94133e-09	23119.1	2.14212e-09	27066.4	2.46153e-09	2020.69	8.34374e-13	16419	1.67419e-11	23118.7	3.87564e-11	27066.8	7.4296e-11	2020.76	6.30129e-13	16419	3.71208e-13	23118.7	9.34434e-13
413.846	2.79836e-08	413.852	1.7874e-08	413.856	3.24199e-09	413.876	2.75385e-10					2022.79	4.73957e-10	16419.5	3.64945e-10	23120	3.83486e-10	27067.3	3.51333e-10	2021.87	-2.99321e-11	16419.3	1.81258e-11	23119.8	-8.64929e-12	27067.9	5.02154e-11	2021.93	1.84718e-09	16419.4	1.94035e-09	23119.9	2.13831e-09	27067.2	2.46148e-09	2021.5	8.83821e-13	16419.8	1.68861e-11	23119.5	3.86505e-11	27067.6	7.40608e-11	2021.57	6.5968e-13	16419.8	3.87068e-13	23119.5	9.48401e-13
413.867	2.79703e-08	413.874	1.78769e-08	413.878	3.2393e-09	413.897	2.74002e-10					2023.6	4.72518e-10	16420.3	3.63703e-10	23120.8	3.81903e-10	27068.1	3.50303e-10	2022.67	-2.79404e-11	16420.1	-1.23427e-11	23120.6	-1.85722e-11	27068.7	4.62985e-11	2022.73	1.8497e-09	16420.2	1.93873e-09	23120.7	2.13872e-09	27068.1	2.46048e-09	2022.3	8.86769e-13	16420.6	1.67641e-11	23120.3	3.88202e-11	27068.4	7.42606e-11	2022.37	6.51271e-13	16420.6	3.86686e-13	23120.3	8.96697e-13
413.889	2.79859e-08	413.895	1.78741e-08	413.899	3.24404e-09	413.919	2.74435e-10					2024.4	4.71093e-10	16421.1	3.62805e-10	23121.6	3.81405e-10	27068.9	3.48559e-10	2023.48	-8.65746e-12	16420.9	-2.03969e-12	23121.4	-7.09504e-12	27069.5	5.29508e-11	2023.54	1.84822e-09	16421	1.94001e-09	23121.5	2.13891e-09	27068.9	2.4638e-09	2023.1	8.82e-13	16421.4	1.65841e-11	23121.1	3.89865e-11	27069.2	7.41397e-11	2023.17	6.20989e-13	16421.4	3.95441e-13	23121.1	9.22259e-13
413.91	2.79718e-08	413.917	1.78671e-08	413.921	3.24161e-09	413.94	2.74845e-10					2025.21	4.69227e-10	16421.9	3.629e-10	23122.4	3.80163e-10	27069.7	3.47979e-10	2024.28	-1.86252e-11	16421.7	-7.87655e-12	23122.2	-1.13979e-11	27070.3	3.71438e-11	2024.34	1.84797e-09	16421.8	1.93984e-09	23122.3	2.13977e-09	27069.7	2.46136e-09	2023.9	8.60002e-13	16422.2	1.66277e-11	23121.9	3.86947e-11	27070	7.42227e-11	2023.97	6.41252e-13	16422.2	3.63973e-13	23121.9	6.83361e-13
413.932	2.79728e-08	413.938	1.78814e-08	413.942	3.24129e-09	413.962	2.74324e-10					2026.02	4.67551e-10	16422.7	3.61838e-10	23123.2	3.79372e-10	27070.5	3.47156e-10	2025.09	2.60651e-12	16422.5	1.2026e-11	23123	-1.06112e-11	27071.1	2.97369e-11	2025.15	1.84488e-09	16422.6	1.94088e-09	23123.1	2.14261e-09	27070.5	2.46001e-09	2024.71	8.42632e-13	16423	1.69673e-11	23122.7	3.86249e-11	27070.8	7.40399e-11	2024.78	6.55989e-13	16423	3.72132e-13	23122.7	6.83535e-13
413.953	2.79692e-08	413.96	1.78756e-08	413.964	3.23891e-09	413.983	2.74396e-10					2026.83	4.66746e-10	16423.5	3.6026e-10	23124	3.78855e-10	27071.3	3.46041e-10	2025.9	-2.55856e-11	16423.3	1.90916e-12	23123.9	-1.13537e-11	27071.9	3.68902e-11	2025.96	1.84643e-09	16423.4	1.94003e-09	23123.9	2.13881e-09	27071.3	2.46108e-09	2025.52	8.36759e-13	16423.8	1.67826e-11	23123.5	3.88467e-11	27071.6	7.36916e-11	2025.59	6.53254e-13	16423.8	3.67265e-13	23123.5	6.42283e-13
413.975	2.79585e-08	413.981	1.78636e-08	413.985	3.23889e-09	414.005	2.74555e-10					2027.62	4.6478e-10	16424.3	3.59203e-10	23124.8	3.76235e-10	27072.1	3.46064e-10	2026.71	-2.21197e-11	16424.2	3.85187e-12	23124.7	-1.41349e-11	27072.7	2.17825e-11	2026.77	1.84763e-09	16424.2	1.94136e-09	23124.7	2.13835e-09	27072.1	2.46127e-09	2026.33	8.62069e-13	16424.6	1.70118e-11	23124.3	3.90536e-11	27072.4	7.41641e-11	2026.4	6.30942e-13	16424.6	3.71079e-13	23124.4	6.7242e-13
413.996	2.79549e-08	414.003	1.78744e-08	414.007	3.23866e-09	414.026	2.74191e-10					2028.44	4.64206e-10	16425.1	3.59465e-10	23125.6	3.7615e-10	27072.9	3.43606e-10	2027.5	-4.4337e-12	16425	1.40855e-11	23125.5	-3.70486e-11	27073.5	3.67946e-11	2027.56	1.84648e-09	16425	1.94036e-09	23125.5	2.14156e-09	27072.9	2.45964e-09	2027.14	8.34187e-13	16425.4	1.67805e-11	23125.1	3.88038e-11	27073.2	7.37773e-11	2027.2	6.49814e-13	16425.5	3.6586e-13	23125.2	6.28808e-13
414.018	2.79697e-08	414.024	1.78697e-08	414.028	3.23891e-09	414.048	2.74847e-10					2029.25	4.61749e-10	16425.9	3.57787e-10	23126.4	3.75282e-10	27073.7	3.44204e-10	2028.32	2.3986e-12	16425.8	1.37383e-11	23126.3	-8.22104e-12	27074.3	3.60268e-11	2028.38	1.84692e-09	16425.8	1.94085e-09	23126.3	2.14181e-09	27073.7	2.46088e-09	2027.94	8.72258e-13	16426.2	1.66571e-11	23125.9	3.88143e-11	27074.1	7.41334e-11	2028.01	6.33024e-13	16426.3	3.92247e-13	23126	6.64194e-13
414.039	2.7973e-08	414.045	1.78619e-08	414.05	3.24206e-09	414.069	2.74465e-10					2030.05	4.61003e-10	16426.7	3.57962e-10	23127.2	3.7434e-10	27074.6	3.43193e-10	2029.12	-6.2629e-12	16426.6	2.63113e-11	23127.1	-1.09039e-11	27075.1	4.38801e-11	2029.19	1.8486e-09	16426.6	1.94099e-09	23127.2	2.13975e-09	27074.5	2.46071e-09	2028.75	8.152e-13	16427	1.68862e-11	23126.7	3.85493e-11	27074.9	7.38703e-11	2028.82	6.51323e-13	16427.1	3.80761e-13	23126.8	6.63938e-13
414.061	2.79571e-08	414.067	1.78629e-08	414.071	3.23614e-09	414.091	2.74436e-10					2030.86	4.59122e-10	16427.5	3.57785e-10	23128	3.72974e-10	27075.4	3.43335e-10	2029.93	1.65876e-12	16427.4	4.67417e-12	23127.9	-4.4018e-11	27075.9	6.76732e-11	2029.99	1.84432e-09	16427.4	1.94229e-09	23128	2.13939e-09	27075.3	2.46351e-09	2029.55	8.45273e-13	16427.8	1.64141e-11	23127.5	3.88852e-11	27075.7	7.41273e-11	2029.62	6.33e-13	16427.9	3.64111e-13	23127.6	6.40529e-13
414.082	2.79476e-08	414.089	1.78621e-08	414.093	3.23865e-09	414.112	2.74216e-10					2031.67	4.57736e-10	16428.3	3.56624e-10	23128.8	3.71561e-10	27076.2	3.4226e-10	2030.74	3.1398e-12	16428.2	3.09376e-11	23128.7	-3.15513e-11	27076.7	4.97464e-11	2030.8	1.84482e-09	16428.2	1.94046e-09	23128.8	2.1408e-09	27076.1	2.45955e-09	2030.36	8.75269e-13	16428.6	1.67511e-11	23128.3	3.87934e-11	27076.5	7.41712e-11	2030.43	5.90969e-13	16428.7	3.87437e-13	23128.4	6.85341e-13
414.104	2.79733e-08	414.11	1.787e-08	414.114	3.23725e-09	414.134	2.74584e-10					2032.47	4.56231e-10	16429.1	3.55613e-10	23129.6	3.70886e-10	27077	3.41227e-10	2031.55	-1.93885e-11	16429	3.01394e-11	23129.5	-2.56146e-11	27077.5	3.36096e-11	2031.61	1.84832e-09	16429	1.94051e-09	23129.6	2.1389e-09	27076.9	2.46148e-09	2031.17	8.54971e-13	16429.4	9.76571e-12	23129.1	3.8594e-11	27077.3	7.3925e-11	2031.24	6.3269e-13	16429.5	3.68942e-13	23129.2	6.64844e-13
414.125	2.7951e-08	414.132	1.78592e-08	414.136	3.23923e-09	414.155	2.72926e-10					2033.27	4.5611e-10	16429.9	3.54413e-10	23130.4	3.69745e-10	27077.8	3.40364e-10	2032.35	-1.2937e-12	16429.8	1.56122e-11	23130.3	-3.94079e-11	27078.3	6.31328e-11	2032.41	1.84723e-09	16429.8	1.9401e-09	23130.4	2.13718e-09	27077.7	2.4613e-09	2031.97	8.03977e-13	16430.2	1.66823e-11	23129.9	3.87235e-11	27078.1	7.39217e-11	2032.04	6.17459e-13	16430.3	3.67884e-13	23130	6.5763e-13
414.147	2.79509e-08	414.153	1.78594e-08	414.157	3.23773e-09	414.177	2.75095e-10					2034.09	4.54378e-10	16430.7	3.54574e-10	23131.2	3.69029e-10	27078.6	3.3967e-10	2033.15	-1.13871e-11	16430.6	1.98153e-11	23131.1	-2.9782e-11	27079.1	4.83357e-11	2033.21	1.84746e-09	16430.6	1.94096e-09	23131.2	2.13986e-09	27078.5	2.46199e-09	2032.78	8.46555e-13	16431	1.6909e-11	23130.7	3.90283e-11	27078.9	7.3689e-11	2032.84	6.40884e-13	16431.1	3.74678e-13	23130.8	6.63061e-13
414.168	2.79476e-08	414.174	1.78597e-08	414.179	3.23956e-09	414.198	2.74967e-10					2034.9	4.52401e-10	16431.5	3.54631e-10	23132	3.68479e-10	27079.4	3.39401e-10	2033.96	-2.85967e-11	16431.4	1.06371e-11	23131.9	-3.13161e-11	27079.9	5.61688e-11	2034.03	1.84677e-09	16431.5	1.9401e-09	23132	2.13762e-09	27079.3	2.46146e-09	2033.59	8.75118e-13	16431.8	1.64975e-11	23131.5	3.87607e-11	27079.7	7.41882e-11	2033.65	6.39633e-13	16431.9	3.35935e-13	23131.6	7.02727e-13
414.19	2.7962e-08	414.196	1.78665e-08	414.2	3.23785e-09	414.22	2.74101e-10					2035.7	4.51914e-10	16432.3	3.53743e-10	23132.8	3.66709e-10	27080.2	3.38092e-10	2034.78	2.16496e-12	16432.2	1.83894e-11	23132.7	-2.0559e-11	27080.7	5.15519e-11	2034.84	1.84765e-09	16432.2	1.93991e-09	23132.8	2.13972e-09	27080.1	2.4637e-09	2034.4	8.95931e-13	16432.6	1.67398e-11	23132.3	3.8606e-11	27080.5	7.40176e-11	2034.47	6.44147e-13	16432.7	4.02797e-13	23132.4	6.40518e-13
414.211	2.79696e-08	414.218	1.78729e-08	414.222	3.24052e-09	414.241	2.75021e-10					2036.51	4.51188e-10	16433.1	3.51792e-10	23133.6	3.66685e-10	27081	3.37667e-10	2035.58	2.47679e-11	16433	2.36021e-11	23133.5	-2.05614e-11	27081.5	5.61351e-11	2035.64	1.84598e-09	16433	1.94174e-09	23133.6	2.14096e-09	27080.9	2.46052e-09	2035.21	8.07379e-13	16433.4	1.67416e-11	23133.1	3.88922e-11	27081.3	7.42331e-11	2035.28	6.15218e-13	16433.5	3.61965e-13	23133.2	6.72686e-13
414.233	2.79767e-08	414.239	1.78659e-08	414.243	3.2414e-09	414.263	2.73941e-10					2037.32	4.49336e-10	16433.9	3.51328e-10	23134.4	3.65261e-10	27081.8	3.36608e-10	2036.39	2.28322e-12	16433.8	1.13541e-12	23134.3	-2.66155e-11	27082.3	4.8598e-11	2036.45	1.84495e-09	16433.9	1.9413e-09	23134.4	2.1411e-09	27081.7	2.46041e-09	2036.01	8.58753e-13	16434.2	1.66515e-11	23133.9	3.88262e-11	27082.1	7.41177e-11	2036.08	6.32982e-13	16434.3	3.57746e-13	23134	6.84547e-13
414.254	2.79543e-08	414.26	1.78568e-08	414.265	3.23856e-09	414.284	2.75624e-10					2038.13	4.47608e-10	16434.7	3.51189e-10	23135.2	3.63644e-10	27082.6	3.35936e-10	2037.19	1.18224e-11	16434.6	-1.06173e-12	23135.1	-1.76188e-11	27083.1	4.9051e-11	2037.26	1.84815e-09	16434.7	1.94157e-09	23135.2	2.14246e-09	27082.5	2.46109e-09	2036.82	8.75528e-13	16435	1.68352e-11	23134.8	3.87581e-11	27082.9	7.36791e-11	2036.88	6.2034e-13	16435.1	3.8991e-13	23134.8	6.62853e-13
414.276	2.7955e-08	414.282	1.78679e-08	414.286	3.24084e-09	414.306	2.74739e-10					2038.93	4.47129e-10	16435.5	3.51145e-10	23136.1	3.63518e-10	27083.4	3.35279e-10	2038.01	1.81034e-11	16435.4	4.41083e-12	23135.9	-2.38217e-11	27083.9	6.47044e-11	2038.07	1.84789e-09	16435.5	1.93989e-09	23136	2.14006e-09	27083.3	2.46042e-09	2037.63	8.69817e-13	16435.8	1.65235e-11	23135.6	3.88097e-11	27083.7	7.38761e-11	2037.7	6.12101e-13	16435.9	3.91555e-13	23135.6	6.44527e-13
414.297	2.79812e-08	414.304	1.78636e-08	414.308	3.24003e-09	414.327	2.75086e-10					2039.74	4.4573e-10	16436.3	3.49386e-10	23136.9	3.621e-10	27084.2	3.34733e-10	2038.81	-7.17065e-12	16436.2	7.17383e-12	23136.7	-2.97458e-11	27084.7	6.23177e-11	2038.87	1.84816e-09	16436.3	1.94072e-09	23136.8	2.13958e-09	27084.1	2.45863e-09	2038.44	8.28603e-13	16436.6	1.68459e-11	23136.4	3.85914e-11	27084.5	7.37749e-11	2038.5	6.53797e-13	16436.7	3.94068e-13	23136.4	6.65603e-13
414.319	2.7975e-08	414.325	1.7873e-08	414.329	3.23554e-09	414.349	2.74638e-10					2040.56	4.44946e-10	16437.1	3.49091e-10	23137.7	3.61812e-10	27085	3.34068e-10	2039.62	7.2975e-13	16437	1.03665e-11	23137.5	1.39005e-11	27085.5	3.62907e-11	2039.68	1.84586e-09	16437.1	1.93986e-09	23137.6	2.13789e-09	27084.9	2.46245e-09	2039.25	8.28903e-13	16437.4	1.69833e-11	23137.2	3.87707e-11	27085.3	7.38051e-11	2039.31	6.49314e-13	16437.5	3.43647e-13	23137.2	6.43304e-13
414.34	2.79795e-08	414.347	1.78818e-08	414.351	3.2434e-09	414.37	2.74514e-10					2041.37	4.42851e-10	16437.9	3.48341e-10	23138.5	3.60416e-10	27085.8	3.33864e-10	2040.43	-4.95429e-12	16437.8	1.22792e-11	23138.4	7.47634e-13	27086.3	4.80336e-11	2040.5	1.84841e-09	16437.9	1.94167e-09	23138.4	2.13925e-09	27085.7	2.46305e-09	2040.06	8.69717e-13	16438.2	1.70392e-11	23138	3.88869e-11	27086.1	7.41393e-11	2040.13	6.24142e-13	16438.3	3.92313e-13	23138	6.82218e-13
414.362	2.79813e-08	414.368	1.78824e-08	414.372	3.23889e-09	414.392	2.75074e-10					2042.17	4.42143e-10	16438.7	3.4703e-10	23139.3	3.59124e-10	27086.6	3.32857e-10	2041.24	-1.53471e-11	16438.6	1.49621e-11	23139.2	-3.35565e-12	27087.1	4.2676e-11	2041.31	1.84569e-09	16438.7	1.94109e-09	23139.2	2.13898e-09	27086.5	2.46249e-09	2040.87	8.77658e-13	16439	1.65559e-11	23138.8	3.88368e-11	27086.9	7.41618e-11	2040.94	6.28496e-13	16439.1	3.57257e-13	23138.9	6.74923e-13
414.383	2.79803e-08	414.39	1.78743e-08	414.394	3.23862e-09	414.413	2.75077e-10					2042.97	4.40672e-10	16439.5	3.46882e-10	23140.1	3.59023e-10	27087.4	3.32059e-10	2042.05	-1.37539e-12	16439.4	5.31394e-12	23140	-1.57693e-11	27088	2.28481e-11	2042.11	1.85023e-09	16439.5	1.9388e-09	23140	2.13936e-09	27087.3	2.46265e-09	2041.67	8.43609e-13	16439.8	1.652e-11	23139.6	3.86998e-11	27087.7	7.40237e-11	2041.74	6.31559e-13	16439.9	4.1711e-13	23139.7	6.49005e-13
414.405	2.79899e-08	414.411	1.78917e-08	414.415	3.24295e-09	414.435	2.74505e-10					2043.78	4.40063e-10	16440.3	3.46176e-10	23140.9	3.57252e-10	27088.2	3.31271e-10	2042.85	2.68969e-11	16440.2	-5.20306e-12	23140.8	-1.58735e-11	27088.8	5.8061e-11	2042.91	1.84665e-09	16440.3	1.94201e-09	23140.8	2.14219e-09	27088.1	2.45954e-09	2042.47	8.65303e-13	16440.7	1.66016e-11	23140.4	3.84455e-11	27088.5	7.40923e-11	2042.54	6.40586e-13	16440.7	3.4446e-13	23140.5	6.52651e-13
414.426	2.79803e-08	414.433	1.78801e-08	414.437	3.2403e-09	414.456	2.7441e-10					2044.57	4.39706e-10	16441.2	3.45952e-10	23141.7	3.56896e-10	27089	3.31199e-10	2043.66	-2.77079e-12	16441	7.09796e-13	23141.6	-1.14155e-11	27089.6	6.6524e-11	2043.72	1.848e-09	16441.1	1.94184e-09	23141.6	2.13925e-09	27088.9	2.46136e-09	2043.28	8.1746e-13	16441.5	1.67439e-11	23141.2	3.87243e-11	27089.3	7.37987e-11	2043.35	6.47529e-13	16441.5	3.94177e-13	23141.3	6.58551e-13
414.448	2.79885e-08	414.454	1.78823e-08	414.458	3.2397e-09	414.478	2.74651e-10					2045.38	4.37615e-10	16442	3.45126e-10	23142.5	3.56505e-10	27089.8	3.30294e-10	2044.45	1.74811e-11	16441.8	5.48265e-12	23142.4	-8.00025e-13	27090.4	6.64274e-11	2044.51	1.84741e-09	16441.9	1.94048e-09	23142.4	2.14102e-09	27089.7	2.46061e-09	2044.08	7.97885e-13	16442.3	1.68159e-11	23142	3.85916e-11	27090.1	7.41578e-11	2044.14	6.51883e-13	16442.3	3.85625e-13	23142.1	6.62039e-13
414.469	2.79868e-08	414.475	1.78831e-08	414.48	3.24182e-09	414.499	2.75036e-10					2046.19	4.36695e-10	16442.8	3.44784e-10	23143.3	3.55281e-10	27090.6	3.29703e-10	2045.26	1.83553e-11	16442.6	-1.19446e-11	23143.2	-9.29331e-12	27091.2	5.70403e-11	2045.32	1.85142e-09	16442.7	1.93918e-09	23143.2	2.14127e-09	27090.5	2.46299e-09	2044.89	8.36609e-13	16443.1	1.64658e-11	23142.8	3.86558e-11	27090.9	7.43954e-11	2044.95	6.18115e-13	16443.1	3.91054e-13	23142.9	6.75622e-13
414.491	2.79683e-08	414.497	1.78744e-08	414.501	3.23542e-09	414.521	2.74209e-10					2047.01	4.3514e-10	16443.6	3.44201e-10	23144.1	3.5317e-10	27091.4	3.29801e-10	2046.07	1.37003e-11	16443.4	7.58851e-12	23144	-2.55758e-11	27092	3.34832e-11	2046.13	1.84542e-09	16443.5	1.94034e-09	23144.1	2.13918e-09	27091.3	2.46097e-09	2045.7	8.11734e-13	16443.9	1.67984e-11	23143.6	3.8865e-11	27091.7	7.38538e-11	2045.76	6.42697e-13	16443.9	3.59349e-13	23143.7	9.23303e-13
414.512	2.79762e-08	414.518	1.78712e-08	414.523	3.23915e-09	414.542	2.74703e-10					2047.82	4.3513e-10	16444.4	3.43194e-10	23144.9	3.532e-10	27092.2	3.28225e-10	2046.88	-1.78775e-12	16444.2	8.79122e-12	23144.8	-2.24874e-11	27092.8	5.24164e-11	2046.94	1.84742e-09	16444.3	1.94059e-09	23144.9	2.13951e-09	27092.2	2.46115e-09	2046.51	8.54236e-13	16444.7	1.68894e-11	23144.4	3.87823e-11	27092.5	7.40631e-11	2046.58	6.06824e-13	16444.7	3.87471e-13	23144.5	6.93572e-13
414.534	2.79732e-08	414.54	1.78709e-08	414.544	3.2443e-09	414.564	2.74287e-10					2048.62	4.32711e-10	16445.2	3.43398e-10	23145.7	3.52708e-10	27093	3.27898e-10	2047.69	-3.91506e-12	16445	2.74074e-13	23145.6	-1.90107e-11	27093.6	4.04396e-11	2047.75	1.84544e-09	16445.1	1.93973e-09	23145.7	2.13805e-09	27093	2.4618e-09	2047.32	8.931e-13	16445.5	1.68718e-11	23145.2	3.87406e-11	27093.3	7.38258e-11	2047.38	6.54014e-13	16445.5	3.86507e-13	23145.3	6.60946e-13
414.555	2.79681e-08	414.561	1.78728e-08	414.566	3.24093e-09	414.585	2.74238e-10					2049.43	4.32317e-10	16446	3.42276e-10	23146.5	3.51763e-10	27093.8	3.28209e-10	2048.49	-2.76313e-12	16445.9	-1.67426e-11	23146.4	-3.9624e-11	27094.4	5.73425e-11	2048.56	1.84711e-09	16445.9	1.94079e-09	23146.5	2.13942e-09	27093.8	2.4621e-09	2048.12	8.31858e-13	16446.3	1.66662e-11	23146	3.88494e-11	27094.1	7.38513e-11	2048.18	6.31703e-13	16446.3	3.84054e-13	23146.1	6.80856e-13
414.576	2.79734e-08	414.583	1.78685e-08	414.587	3.23679e-09	414.607	2.75284e-10					2050.24	4.30963e-10	16446.8	3.41996e-10	23147.3	3.51532e-10	27094.6	3.26626e-10	2049.31	-7.0843e-12	16446.7	1.22289e-11	23147.2	-2.66264e-11	27095.2	5.79146e-11	2049.37	1.84668e-09	16446.7	1.94159e-09	23147.3	2.13842e-09	27094.6	2.46193e-09	2048.93	8.5455e-13	16447.1	1.63419e-11	23146.8	3.8747e-11	27094.9	7.38127e-11	2049	6.39493e-13	16447.1	3.70227e-13	23146.9	6.88311e-13
414.598	2.79689e-08	414.604	1.78686e-08	414.609	3.2402e-09	414.628	2.75901e-10					2051.04	4.29528e-10	16447.6	3.40633e-10	23148.1	3.49807e-10	27095.4	3.26262e-10	2050.12	-8.80391e-12	16447.5	1.70916e-11	23148	-1.76293e-11	27096	3.37578e-11	2050.18	1.8451e-09	16447.5	1.94027e-09	23148.1	2.13927e-09	27095.4	2.46163e-09	2049.74	8.73984e-13	16447.9	1.72192e-11	23147.6	3.8536e-11	27095.7	7.37563e-11	2049.81	6.28036e-13	16448	3.91641e-13	23147.7	6.90389e-13
414.62	2.79772e-08	414.626	1.78805e-08	414.63	3.24132e-09	414.65	2.75756e-10					2051.84	4.29324e-10	16448.4	3.404e-10	23148.9	3.49605e-10	27096.2	3.25572e-10	2050.92	-8.27351e-12	16448.3	1.31245e-11	23148.8	-1.4563e-11	27096.8	3.79911e-11	2050.98	1.85017e-09	16448.3	1.93809e-09	23148.9	2.13958e-09	27096.2	2.46085e-09	2050.54	8.06596e-13	16448.7	1.67818e-11	23148.4	3.86642e-11	27096.5	7.40812e-11	2050.61	6.23491e-13	16448.8	3.66562e-13	23148.5	6.56015e-13
414.641	2.79827e-08	414.647	1.78758e-08	414.652	3.24297e-09	414.671	2.74986e-10					2052.65	4.27071e-10	16449.2	3.40091e-10	23149.7	3.48806e-10	27097	3.24242e-10	2051.72	1.44192e-11	16449.1	-1.54524e-11	23149.6	-1.77875e-11	27097.6	4.72431e-11	2051.78	1.84696e-09	16449.1	1.94123e-09	23149.7	2.13982e-09	27097	2.46145e-09	2051.35	8.2396e-13	16449.5	1.65528e-11	23149.2	3.84392e-11	27097.3	7.38708e-11	2051.42	6.28e-13	16449.6	3.53815e-13	23149.3	6.84776e-13
414.663	2.79784e-08	414.669	1.78765e-08	414.673	3.24147e-09	414.693	2.7472e-10					2053.45	4.26652e-10	16450	3.39417e-10	23150.6	3.47708e-10	27097.8	3.24445e-10	2052.52	-1.19574e-11	16449.9	-1.04094e-11	23150.4	-1.42304e-11	27098.4	2.6865e-11	2052.59	1.84844e-09	16449.9	1.94098e-09	23150.5	2.13885e-09	27097.8	2.46207e-09	2052.15	8.15334e-13	16450.3	1.68145e-11	23150.1	3.86208e-11	27098.1	7.43801e-11	2052.22	6.31094e-13	16450.4	3.85718e-13	23150.1	6.75018e-13
414.684	2.79636e-08	414.69	1.78769e-08	414.695	3.23979e-09	414.714	2.73978e-10					2054.26	4.25334e-10	16450.8	3.38214e-10	23151.4	3.46683e-10	27098.7	3.24168e-10	2053.33	5.46532e-12	16450.7	-1.39265e-11	23151.2	-2.92433e-11	27099.2	3.39083e-11	2053.39	1.84568e-09	16450.7	1.941e-09	23151.3	2.13795e-09	27098.6	2.46155e-09	2052.96	8.66866e-13	16451.1	9.77509e-12	23150.9	3.86847e-11	27099	7.41634e-11	2053.02	6.29848e-13	16451.2	3.53366e-13	23150.9	6.83111e-13
414.705	2.7968e-08	414.712	1.78778e-08	414.716	3.2399e-09	414.736	2.74699e-10					2055.08	4.24569e-10	16451.6	3.37737e-10	23152.2	3.46386e-10	27099.5	3.22656e-10	2054.14	1.29373e-11	16451.5	7.56625e-13	23152	-1.4227e-11	27100	5.47605e-11	2054.2	1.84607e-09	16451.5	1.93991e-09	23152.1	2.1406e-09	27099.4	2.46122e-09	2053.77	8.60244e-13	16451.9	1.67456e-11	23151.7	3.86156e-11	27099.8	7.41901e-11	2053.83	6.28348e-13	16452	3.95675e-13	23151.7	9.38973e-13
414.727	2.79801e-08	414.733	1.78714e-08	414.738	3.24254e-09	414.757	2.75406e-10					2055.88	4.23674e-10	16452.4	3.37727e-10	23153	3.45953e-10	27100.3	3.21642e-10	2054.95	2.41299e-11	16452.3	-1.77052e-12	23152.9	-2.98298e-11	27100.8	1.30034e-11	2055.01	1.84788e-09	16452.3	1.93858e-09	23152.9	2.14203e-09	27100.2	2.46265e-09	2054.58	8.24496e-13	16452.7	1.71583e-11	23152.5	3.87183e-11	27100.6	7.41987e-11	2054.64	6.40787e-13	16452.8	3.80917e-13	23152.5	6.99193e-13
414.749	2.79621e-08	414.755	1.78795e-08	414.759	3.24049e-09	414.779	2.73932e-10					2056.68	4.22849e-10	16453.2	3.36552e-10	23153.8	3.45279e-10	27101.1	3.2106e-10	2055.75	2.37034e-11	16453.1	9.97248e-12	23153.7	-4.3123e-12	27101.6	1.34255e-11	2055.82	1.8465e-09	16453.1	1.94056e-09	23153.7	2.14058e-09	27101	2.46181e-09	2055.38	8.32798e-13	16453.5	9.68121e-12	23153.3	3.86054e-11	27101.4	7.3943e-11	2055.45	6.23624e-13	16453.6	3.623e-13	23153.3	6.73906e-13
414.77	2.7985e-08	414.776	1.78775e-08	414.781	3.24106e-09	414.8	2.74429e-10					2057.49	4.21819e-10	16454	3.36214e-10	23154.6	3.44132e-10	27101.9	3.2132e-10	2056.55	-1.64877e-11	16453.9	1.09155e-11	23154.5	-4.2396e-11	27102.4	2.6698e-11	2056.62	1.84715e-09	16453.9	1.94044e-09	23154.5	2.14321e-09	27101.8	2.45968e-09	2056.18	8.52167e-13	16454.3	1.72266e-11	23154.1	3.85798e-11	27102.2	7.43171e-11	2056.25	6.26743e-13	16454.4	3.70613e-13	23154.1	9.37395e-13
414.792	2.79758e-08	414.798	1.78729e-08	414.802	3.23996e-09	414.822	2.74844e-10					2058.3	4.20495e-10	16454.8	3.35434e-10	23155.4	3.42783e-10	27102.7	3.20252e-10	2057.36	9.25648e-12	16454.7	7.68848e-12	23155.3	-5.71301e-11	27103.2	3.02201e-11	2057.43	1.849e-09	16454.7	1.94116e-09	23155.3	2.13972e-09	27102.6	2.46287e-09	2056.99	8.35995e-13	16455.1	1.65639e-11	23154.9	3.85793e-11	27103	7.39414e-11	2057.05	6.54179e-13	16455.2	3.61565e-13	23155	6.73715e-13
414.813	2.79784e-08	414.82	1.78837e-08	414.824	3.23989e-09	414.843	2.74981e-10					2059.1	4.19859e-10	16455.6	3.35404e-10	23156.2	3.42622e-10	27103.5	3.20221e-10	2058.18	1.539e-11	16455.5	-1.84866e-12	23156.1	-2.41354e-11	27104.1	4.7302e-11	2058.24	1.84941e-09	16455.5	1.9395e-09	23156.1	2.14012e-09	27103.4	2.4613e-09	2057.8	8.63426e-13	16455.9	1.65734e-11	23155.7	3.84279e-11	27103.8	7.41097e-11	2057.86	6.44119e-13	16456	3.89757e-13	23155.8	9.46954e-13
414.835	2.79827e-08	414.841	1.78764e-08	414.845	3.2396e-09	414.865	2.74927e-10					2059.9	4.18169e-10	16456.4	3.33918e-10	23157	3.41444e-10	27104.3	3.19649e-10	2058.98	1.30188e-11	16456.3	4.17193e-12	23156.9	-4.24891e-11	27104.9	4.55349e-11	2059.04	1.84706e-09	16456.3	1.93899e-09	23156.9	2.13937e-09	27104.2	2.46142e-09	2058.61	8.64034e-13	16456.7	1.61399e-11	23156.5	3.88e-11	27104.6	7.42578e-11	2058.68	6.10045e-13	16456.8	3.67427e-13	23156.6	6.46699e-13
414.856	2.79695e-08	414.863	1.78759e-08	414.867	3.24174e-09	414.886	2.74387e-10					2060.72	4.17963e-10	16457.2	3.34709e-10	23157.8	3.41408e-10	27105.1	3.18305e-10	2059.78	5.64767e-12	16457.1	6.01523e-12	23157.7	-4.44728e-11	27105.7	3.73581e-11	2059.84	1.84609e-09	16457.1	1.93929e-09	23157.7	2.13813e-09	27105.1	2.46154e-09	2059.41	8.44558e-13	16457.5	1.69001e-11	23157.3	3.85128e-11	27105.4	7.40186e-11	2059.47	6.35019e-13	16457.6	3.89606e-13	23157.4	9.40468e-13
414.878	2.79973e-08	414.884	1.78763e-08	414.888	3.24151e-09	414.908	2.75093e-10					2061.52	4.17424e-10	16458	3.32934e-10	23158.6	3.40793e-10	27105.9	3.17663e-10	2060.59	2.77681e-11	16457.9	2.10779e-11	23158.5	-4.73257e-11	27106.5	2.55208e-11	2060.66	1.84659e-09	16457.9	1.94033e-09	23158.5	2.14117e-09	27105.9	2.46094e-09	2060.22	8.68444e-13	16458.3	1.70643e-11	23158.1	3.87062e-11	27106.2	7.42136e-11	2060.28	6.47575e-13	16458.4	3.88361e-13	23158.2	6.95249e-13
414.899	2.79839e-08	414.905	1.78875e-08	414.91	3.24082e-09	414.929	2.75826e-10					2062.33	4.15422e-10	16458.8	3.31976e-10	23159.4	3.3964e-10	27106.7	3.1704e-10	2061.4	1.24831e-11	16458.7	4.76911e-11	23159.3	-2.39682e-11	27107.3	4.73229e-11	2061.46	1.84846e-09	16458.8	1.93704e-09	23159.3	2.14021e-09	27106.7	2.46096e-09	2061.03	8.7332e-13	16459.1	1.66419e-11	23158.9	3.89833e-11	27107	7.40349e-11	2061.09	6.54751e-13	16459.2	3.83454e-13	23159	6.34068e-13
414.921	2.79803e-08	414.927	1.78834e-08	414.931	3.23874e-09	414.951	2.75001e-10					2063.14	4.15643e-10	16459.6	3.32074e-10	23160.2	3.38564e-10	27107.5	3.1704e-10	2062.21	2.05039e-12	16459.5	1.40441e-11	23160.1	-2.31215e-11	27108.1	5.3306e-11	2062.27	1.84659e-09	16459.6	1.9383e-09	23160.1	2.1382e-09	27107.5	2.46427e-09	2061.84	8.48038e-13	16459.9	1.71088e-11	23159.7	3.86264e-11	27107.8	7.40928e-11	2061.9	6.31635e-13	16460	4.19771e-13	23159.8	6.66783e-13
414.942	2.79825e-08	414.948	1.78732e-08	414.953	3.23783e-09	414.972	2.75401e-10					2063.95	4.1324e-10	16460.4	3.32031e-10	23161	3.37926e-10	27108.3	3.16955e-10	2063.02	-1.01477e-11	16460.3	2.86665e-11	23160.9	-4.81547e-11	27108.9	5.60192e-11	2063.08	1.84609e-09	16460.4	1.93856e-09	23160.9	2.1382e-09	27108.3	2.46132e-09	2062.64	8.54102e-13	16460.7	1.66799e-11	23160.5	3.87013e-11	27108.6	7.40104e-11	2062.71	6.61849e-13	16460.8	3.57513e-13	23160.6	6.72584e-13
414.964	2.79791e-08	414.97	1.78816e-08	414.974	3.24389e-09	414.994	2.74052e-10					2064.75	4.12436e-10	16461.2	3.31078e-10	23161.8	3.37698e-10	27109.1	3.15833e-10	2063.83	7.67425e-12	16461.1	1.15089e-11	23161.7	-3.25976e-11	27109.7	3.4912e-11	2063.89	1.84716e-09	16461.2	1.93908e-09	23161.7	2.14133e-09	27109.1	2.46005e-09	2063.45	8.61964e-13	16461.5	1.65308e-11	23161.3	3.86762e-11	27109.4	7.40605e-11	2063.52	6.38697e-13	16461.6	3.97221e-13	23161.4	6.78072e-13
414.985	2.80011e-08	414.992	1.7882e-08	414.996	3.24199e-09	415.015	2.75884e-10					2065.56	4.11784e-10	16462	3.30731e-10	23162.6	3.36189e-10	27109.9	3.15644e-10	2064.63	2.76618e-12	16461.9	-3.65616e-11	23162.5	-2.64401e-11	27110.5	5.07151e-11	2064.69	1.84856e-09	16462	1.93768e-09	23162.5	2.13794e-09	27109.9	2.46312e-09	2064.26	8.42977e-13	16462.3	1.6601e-11	23162.1	3.85557e-11	27110.2	7.42969e-11	2064.32	6.08876e-13	16462.4	3.64924e-13	23162.2	9.35799e-13
415.007	2.80048e-08	415.013	1.78807e-08	415.017	3.2411e-09	415.037	2.75358e-10					2066.37	4.11529e-10	16462.8	3.29836e-10	23163.4	3.36497e-10	27110.7	3.15304e-10	2065.44	1.14197e-12	16462.7	3.09463e-12	23163.3	-3.6093e-11	27111.3	2.06981e-11	2065.5	1.8513e-09	16462.8	1.94165e-09	23163.3	2.14108e-09	27110.7	2.46363e-09	2065.06	8.26951e-13	16463.1	1.69883e-11	23162.9	3.87216e-11	27111	7.40883e-11	2065.13	6.5734e-13	16463.2	3.3766e-13	23163	6.61459e-13
415.028	2.79941e-08	415.034	1.78828e-08	415.039	3.23905e-09	415.058	2.75059e-10					2067.18	4.1132e-10	16463.6	3.29292e-10	23164.2	3.36057e-10	27111.5	3.13649e-10	2066.25	3.7039e-12	16463.5	-1.7954e-11	23164.1	-4.41966e-11	27112.1	2.38904e-11	2066.31	1.84756e-09	16463.6	1.93879e-09	23164.1	2.13997e-09	27111.5	2.46137e-09	2065.87	8.50414e-13	16463.9	1.65659e-11	23163.7	3.85496e-11	27111.8	7.37142e-11	2065.94	6.45454e-13	16464	3.72337e-13	23163.8	6.45147e-13
415.05	2.7987e-08	415.056	1.78764e-08	415.06	3.23801e-09	415.08	2.74439e-10					2067.98	4.08959e-10	16464.4	3.29649e-10	23165	3.35197e-10	27112.3	3.13502e-10	2067.05	2.07143e-11	16464.3	-1.61107e-11	23164.9	-4.46991e-11	27112.9	2.80126e-11	2067.12	1.84973e-09	16464.4	1.93779e-09	23164.9	2.13774e-09	27112.3	2.46147e-09	2066.68	8.56239e-13	16464.7	1.6833e-11	23164.5	3.85532e-11	27112.7	7.43403e-11	2066.75	6.01598e-13	16464.8	3.83635e-13	23164.6	9.32453e-13
415.071	2.7982e-08	415.078	1.7866e-08	415.082	3.23832e-09	415.101	2.74716e-10					2068.79	4.09002e-10	16465.2	3.29929e-10	23165.8	3.34291e-10	27113.2	3.13236e-10	2067.86	2.24147e-11	16465.1	-1.42674e-11	23165.7	-4.62028e-11	27113.7	1.23156e-11	2067.92	1.84702e-09	16465.2	1.93947e-09	23165.7	2.14249e-09	27113.1	2.4611e-09	2067.49	8.33158e-13	16465.5	1.69279e-11	23165.3	3.85734e-11	27113.5	7.39807e-11	2067.55	6.5728e-13	16465.6	3.61599e-13	23165.4	6.6254e-13
415.093	2.79807e-08	415.099	1.78752e-08	415.103	3.24067e-09	415.123	2.74345e-10					2069.59	4.07915e-10	16466	3.28735e-10	23166.6	3.33881e-10	27114	3.1337e-10	2068.66	2.16666e-11	16465.9	-1.24241e-11	23166.5	-3.96561e-11	27114.5	1.72488e-11	2068.72	1.84905e-09	16466	1.93916e-09	23166.5	2.14009e-09	27113.9	2.46263e-09	2068.3	8.45098e-13	16466.3	1.65743e-11	23166.1	3.86099e-11	27114.3	7.41335e-11	2068.36	6.36604e-13	16466.4	3.61424e-13	23166.2	6.46438e-13
415.114	2.79937e-08	415.12	1.78785e-08	415.125	3.23901e-09	415.144	2.75368e-10					2070.4	4.06671e-10	16466.8	3.2844e-10	23167.4	3.32685e-10	27114.8	3.11554e-10	2069.47	-4.12144e-12	16466.7	-1.05808e-11	23167.3	-4.55694e-11	27115.3	2.31507e-11	2069.53	1.84994e-09	16466.8	1.93941e-09	23167.3	2.13965e-09	27114.7	2.46033e-09	2069.09	8.36708e-13	16467.1	1.67514e-11	23166.9	3.89323e-11	27115.1	7.37242e-11	2069.16	6.2132e-13	16467.2	3.84861e-13	23167	9.34526e-13
415.136	2.79805e-08	415.142	1.78587e-08	415.146	3.23792e-09	415.166	2.74492e-10					2071.2	4.06265e-10	16467.6	3.26807e-10	23168.2	3.32924e-10	27115.6	3.11247e-10	2070.27	2.5129e-11	16467.5	-8.73751e-12	23168.1	-3.49618e-11	27116.1	1.95128e-11	2070.34	1.84924e-09	16467.6	1.93883e-09	23168.1	2.13952e-09	27115.5	2.46238e-09	2069.9	8.38473e-13	16467.9	1.65331e-11	23167.7	3.84999e-11	27115.9	7.38999e-11	2069.97	6.46043e-13	16468	3.75867e-13	23167.8	6.86976e-13
415.157	2.79959e-08	415.164	1.78783e-08	415.168	3.24435e-09	415.187	2.74596e-10					2072.01	4.05543e-10	16468.4	3.26811e-10	23169	3.31142e-10	27116.4	3.11166e-10	2071.08	1.89116e-11	16468.3	-1.54524e-11	23168.9	-2.48951e-11	27116.9	1.28249e-11	2071.14	1.84724e-09	16468.4	1.93834e-09	23169	2.13871e-09	27116.3	2.46273e-09	2070.71	8.08501e-13	16468.7	1.66063e-11	23168.5	3.87961e-11	27116.7	7.44216e-11	2070.77	6.43341e-13	16468.8	3.91035e-13	23168.6	6.69008e-13
415.179	2.79857e-08	415.185	1.78836e-08	415.189	3.24031e-09	415.209	2.74998e-10					2072.82	4.05e-10	16469.2	3.26496e-10	23169.8	3.30861e-10	27117.2	3.10569e-10	2071.89	2.48278e-12	16469.1	-1.04094e-11	23169.7	-3.59984e-11	27117.8	3.23381e-11	2071.95	1.84659e-09	16469.2	1.93936e-09	23169.8	2.14125e-09	27117.1	2.46099e-09	2071.52	8.60032e-13	16469.5	9.70831e-12	23169.3	3.86491e-11	27117.5	7.39222e-11	2071.58	6.65551e-13	16469.6	3.58248e-13	23169.4	6.77286e-13
415.2	2.79839e-08	415.207	1.78692e-08	415.211	3.24046e-09	415.23	2.7492e-10					2073.63	4.0299e-10	16470	3.25936e-10	23170.6	3.29394e-10	27118	3.10448e-10	2072.7	4.33086e-12	16469.9	-1.39265e-11	23170.5	-4.09309e-11	27118.6	2.00095e-12	2072.76	1.84982e-09	16470	1.93866e-09	23170.6	2.14206e-09	27117.9	2.46232e-09	2072.32	8.36438e-13	16470.4	1.65676e-11	23170.1	3.87447e-11	27118.3	7.35369e-11	2072.39	6.31706e-13	16470.4	3.74321e-13	23170.2	6.92624e-13
415.222	2.79753e-08	415.228	1.7866e-08	415.232	3.23739e-09	415.252	2.75334e-10					2074.43	4.02273e-10	16470.8	3.25681e-10	23171.4	3.2893e-10	27118.8	3.09419e-10	2073.51	4.85861e-13	16470.7	7.56625e-13	23171.3	-3.95837e-11	27119.4	1.47439e-11	2073.57	1.84726e-09	16470.8	1.93947e-09	23171.4	2.13904e-09	27118.7	2.46182e-09	2073.14	8.14482e-13	16471.2	1.67287e-11	23170.9	3.86768e-11	27119.1	7.42399e-11	2073.2	6.64682e-13	16471.2	3.60562e-13	23171	9.26426e-13
415.243	2.79732e-08	415.25	1.78821e-08	415.254	3.23792e-09	415.273	2.7477e-10					2075.24	4.01852e-10	16471.7	3.23928e-10	23172.2	3.2898e-10	27119.6	3.09428e-10	2074.31	1.64232e-11	16471.5	-1.77052e-12	23172.1	-8.02784e-12	27120.2	6.97708e-12	2074.37	1.84888e-09	16471.6	1.9399e-09	23172.2	2.1417e-09	27119.5	2.4633e-09	2073.93	8.45211e-13	16472	1.66162e-11	23171.7	3.85634e-11	27119.9	7.37024e-11	2074	6.17625e-13	16472	4.01295e-13	23171.8	6.51538e-13
415.265	2.79738e-08	415.271	1.78686e-08	415.275	3.23945e-09	415.295	2.7452e-10					2076.05	4.0047e-10	16472.5	3.24602e-10	23173	3.27857e-10	27120.4	3.08764e-10	2075.11	1.58882e-11	16472.3	9.97248e-12	23172.9	-1.44915e-11	27121	3.56906e-12	2075.17	1.84889e-09	16472.4	1.93701e-09	23173	2.14087e-09	27120.3	2.46087e-09	2074.74	8.75324e-13	16472.8	1.64967e-11	23172.5	3.89679e-11	27120.7	7.3836e-11	2074.8	6.23982e-13	16472.8	3.53293e-13	23172.6	9.24417e-13
415.286	2.79775e-08	415.293	1.78737e-08	415.297	3.24111e-09	415.316	2.74802e-10					2076.84	4.00429e-10	16473.3	3.2452e-10	23173.8	3.27751e-10	27121.2	3.07838e-10	2075.92	2.51117e-11	16473.1	1.09155e-11	23173.7	-2.41461e-11	27121.8	-9.57809e-12	2075.98	1.84848e-09	16473.2	1.94053e-09	23173.8	2.14106e-09	27121.2	2.46197e-09	2075.55	8.19171e-13	16473.6	1.66043e-11	23173.3	3.8731e-11	27121.5	7.38642e-11	2075.61	6.16336e-13	16473.6	3.49906e-13	23173.4	6.81321e-13
415.308	2.79778e-08	415.314	1.78665e-08	415.318	3.24203e-09	415.338	2.74626e-10					2077.65	4.00183e-10	16474.1	3.22902e-10	23174.6	3.26885e-10	27122	3.07753e-10	2076.72	1.52305e-11	16473.9	7.68848e-12	23174.5	-2.53718e-11	27122.6	8.3753e-12	2076.78	1.84905e-09	16474	1.93992e-09	23174.6	2.14178e-09	27122	2.46314e-09	2076.35	8.16201e-13	16474.4	1.70992e-11	23174.1	3.85204e-11	27122.3	7.40701e-11	2076.41	6.439e-13	16474.4	3.75997e-13	23174.2	6.60173e-13
415.329	2.79568e-08	415.335	1.78659e-08	415.34	3.23951e-09	415.359	2.74379e-10					2078.46	3.98144e-10	16474.9	3.23152e-10	23175.4	3.26496e-10	27122.8	3.07568e-10	2077.53	1.71186e-11	16474.7	-1.84866e-12	23175.3	-4.71747e-11	27123.4	-2.57174e-12	2077.59	1.84883e-09	16474.8	1.93963e-09	23175.4	2.13957e-09	27122.8	2.46186e-09	2077.16	8.8615e-13	16475.2	1.65795e-11	23174.9	3.87277e-11	27123.1	7.41948e-11	2077.22	6.59814e-13	16475.2	3.45299e-13	23175	6.86109e-13
415.35	2.79788e-08	415.357	1.78714e-08	415.361	3.24156e-09	415.381	2.74086e-10					2079.27	3.97545e-10	16475.7	3.22074e-10	23176.3	3.25734e-10	27123.6	3.06482e-10	2078.34	3.47127e-12	16475.5	9.69543e-12	23176.1	-3.8338e-11	27124.2	-1.48798e-11	2078.4	1.85058e-09	16475.6	1.93961e-09	23176.2	2.13968e-09	27123.6	2.46025e-09	2077.97	8.29655e-13	16476	1.71828e-11	23175.7	3.87257e-11	27123.9	7.31957e-11	2078.03	6.10743e-13	16476	3.44947e-13	23175.8	6.62929e-13
415.372	2.79649e-08	415.378	1.7876e-08	415.383	3.23884e-09	415.402	2.75775e-10					2080.07	3.97436e-10	16476.5	3.21771e-10	23177.1	3.24877e-10	27124.4	3.05908e-10	2079.15	1.63563e-11	16476.4	1.15387e-11	23176.9	-3.59508e-11	27125	-2.32681e-12	2079.21	1.85143e-09	16476.4	1.93989e-09	23177	2.14157e-09	27124.4	2.46122e-09	2078.78	8.36217e-13	16476.8	9.8023e-12	23176.6	3.87211e-11	27124.7	7.40207e-11	2078.84	6.67104e-13	16476.8	3.88083e-13	23176.6	6.70008e-13
415.394	2.79691e-08	415.4	1.78687e-08	415.404	3.23882e-09	415.424	2.74299e-10					2080.88	3.96579e-10	16477.3	3.21007e-10	23177.9	3.24479e-10	27125.2	3.0532e-10	2079.95	3.24514e-12	16477.2	1.3382e-11	23177.7	-4.27337e-11	27125.8	-5.22342e-12	2080.01	1.84965e-09	16477.2	1.93876e-09	23177.8	2.13881e-09	27125.2	2.45699e-09	2079.58	8.23877e-13	16477.6	1.69359e-11	23177.4	3.87584e-11	27125.5	7.41326e-11	2079.64	6.32632e-13	16477.6	3.65403e-13	23177.4	9.05045e-13
415.415	2.79739e-08	415.421	1.78707e-08	415.426	3.23725e-09	415.445	2.75583e-10					2081.69	3.95515e-10	16478.1	3.20786e-10	23178.7	3.23466e-10	27126	3.04635e-10	2080.76	-7.836e-12	16478	1.52253e-11	23178.5	-2.04378e-11	27126.6	-3.73024e-12	2080.82	1.84755e-09	16478	1.93804e-09	23178.6	2.13905e-09	27126	2.46159e-09	2080.39	8.75904e-13	16478.4	1.65976e-11	23178.2	3.85016e-11	27126.3	7.42739e-11	2080.45	6.32429e-13	16478.5	3.50457e-13	23178.2	6.69197e-13
415.437	2.79589e-08	415.443	1.7863e-08	415.447	3.23565e-09	415.467	2.74208e-10					2082.49	3.9453e-10	16478.9	3.20712e-10	23179.5	3.2311e-10	27126.8	3.03498e-10	2081.57	-1.10725e-11	16478.8	1.70686e-11	23179.3	-1.15419e-11	27127.4	-9.58152e-13	2081.63	1.84942e-09	16478.8	1.93799e-09	23179.4	2.14103e-09	27126.8	2.46319e-09	2081.19	8.37071e-13	16479.2	1.70641e-11	23179	3.84623e-11	27127.1	7.3991e-11	2081.26	6.21437e-13	16479.3	3.80742e-13	23179	6.59113e-13
415.458	2.79576e-08	415.464	1.78566e-08	415.469	3.2381e-09	415.488	2.76076e-10					2083.3	3.93249e-10	16479.7	3.19994e-10	23180.3	3.23348e-10	27127.7	3.04561e-10	2082.37	1.18909e-11	16479.6	1.89119e-11	23180.1	-3.55048e-11	27128.2	-2.03595e-12	2082.43	1.84885e-09	16479.6	1.93701e-09	23180.2	2.13761e-09	27127.6	2.45982e-09	2081.99	7.92147e-13	16480	9.76641e-12	23179.8	3.85083e-11	27128	7.34337e-11	2082.06	6.44259e-13	16480.1	3.71219e-13	23179.8	6.32199e-13
415.48	2.79596e-08	415.486	1.78766e-08	415.49	3.23477e-09	415.51	2.74432e-10					2084.11	3.93566e-10	16480.5	3.20307e-10	23181.1	3.22878e-10	27128.5	3.04212e-10	2083.18	7.27825e-12	16480.4	2.07552e-11	23180.9	-4.09885e-11	27129	1.4447e-11	2083.24	1.84785e-09	16480.4	1.93948e-09	23181	2.13929e-09	27128.4	2.46111e-09	2082.8	8.30851e-13	16480.8	1.71711e-11	23180.6	3.89647e-11	27128.8	7.38867e-11	2082.87	6.27444e-13	16480.9	3.63166e-13	23180.6	6.83232e-13
415.501	2.79612e-08	415.508	1.78688e-08	415.512	3.23783e-09	415.531	2.74494e-10					2084.91	3.92961e-10	16481.3	3.18756e-10	23181.9	3.22415e-10	27129.3	3.03417e-10	2083.99	-5.12906e-12	16481.2	2.25985e-11	23181.8	3.88739e-12	27129.8	6.94985e-12	2084.05	1.84889e-09	16481.2	1.93917e-09	23181.8	2.13999e-09	27129.2	2.46216e-09	2083.61	8.35573e-13	16481.6	1.66106e-11	23181.4	3.85255e-11	27129.6	7.38154e-11	2083.68	6.37941e-13	16481.7	3.68734e-13	23181.4	6.5626e-13
415.523	2.79709e-08	415.529	1.78688e-08	415.533	3.23973e-09	415.553	2.74781e-10					2085.71	3.91603e-10	16482.1	3.18858e-10	23182.7	3.20865e-10	27130.1	3.02453e-10	2084.79	-9.04252e-12	16482	2.44418e-11	23182.6	-1.64455e-11	27130.6	1.41183e-12	2084.85	1.85013e-09	16482	1.93803e-09	23182.6	2.14025e-09	27130	2.46145e-09	2084.41	8.58693e-13	16482.4	1.68198e-11	23182.2	3.86356e-11	27130.4	7.40243e-11	2084.48	6.57313e-13	16482.5	3.6298e-13	23182.2	6.85833e-13
415.544	2.79623e-08	415.55	1.78689e-08	415.555	3.23528e-09	415.574	2.75229e-10					2086.52	3.91064e-10	16482.9	3.17555e-10	23183.5	3.20922e-10	27130.9	3.02255e-10	2085.59	1.34363e-11	16482.8	2.62851e-11	23183.4	-1.79188e-11	27131.4	-1.44052e-11	2085.65	1.8501e-09	16482.8	1.93962e-09	23183.4	2.14147e-09	27130.8	2.46384e-09	2085.22	8.31046e-13	16483.2	1.61535e-11	23183	3.86986e-11	27131.2	7.38796e-11	2085.28	6.08601e-13	16483.3	3.7639e-13	23183.1	6.71052e-13
415.565	2.79597e-08	415.572	1.78653e-08	415.576	3.23985e-09	415.596	2.75221e-10					2087.33	3.90051e-10	16483.7	3.17197e-10	23184.3	3.19886e-10	27131.7	3.0221e-10	2086.4	-1.9333e-12	16483.6	2.81284e-11	23184.2	-2.46247e-12	27132.2	-1.63918e-11	2086.46	1.84785e-09	16483.6	1.93861e-09	23184.2	2.13846e-09	27131.6	2.46102e-09	2086.02	8.27744e-13	16484	1.71044e-11	23183.8	3.86232e-11	27132	7.38944e-11	2086.09	6.12231e-13	16484.1	3.59207e-13	23183.9	9.1856e-13
415.587	2.79554e-08	415.593	1.78683e-08	415.598	3.23764e-09	415.617	2.74317e-10					2088.15	3.90034e-10	16484.5	3.17335e-10	23185.1	3.19218e-10	27132.5	3.01219e-10	2087.21	-2.78475e-11	16484.4	2.99716e-11	23185	1.50438e-11	27133	5.28038e-12	2087.27	1.84963e-09	16484.4	1.93743e-09	23185	2.14009e-09	27132.4	2.46071e-09	2086.83	8.48064e-13	16484.8	1.67064e-11	23184.6	3.86504e-11	27132.8	7.37708e-11	2086.9	6.48912e-13	16484.9	3.84796e-13	23184.7	6.72502e-13
415.609	2.79708e-08	415.615	1.78656e-08	415.619	3.23682e-09	415.639	2.74893e-10					2088.95	3.88238e-10	16485.3	3.16102e-10	23185.9	3.1829e-10	27133.3	3.00985e-10	2088.02	-5.54793e-12	16485.2	3.18149e-11	23185.8	-1.38486e-11	27133.8	3.56355e-12	2088.09	1.84961e-09	16485.2	1.9375e-09	23185.8	2.13923e-09	27133.2	2.46001e-09	2087.65	8.37152e-13	16485.6	1.69289e-11	23185.4	3.84045e-11	27133.6	7.38819e-11	2087.72	6.75224e-13	16485.7	3.66001e-13	23185.5	6.59662e-13
415.63	2.79697e-08	415.636	1.78733e-08	415.641	3.24143e-09	415.66	2.74121e-10					2089.76	3.87541e-10	16486.1	3.15852e-10	23186.7	3.1772e-10	27134.1	3.00744e-10	2088.82	-1.52237e-11	16486	3.36582e-11	23186.6	8.43809e-12	27134.7	1.30156e-11	2088.89	1.84988e-09	16486	1.94243e-09	23186.6	2.13868e-09	27134	2.46152e-09	2088.45	8.05106e-13	16486.4	1.67601e-11	23186.2	3.86899e-11	27134.4	7.39958e-11	2088.52	6.53163e-13	16486.5	3.71042e-13	23186.3	9.28036e-13
415.651	2.79625e-08	415.658	1.78623e-08	415.662	3.23821e-09	415.682	2.75084e-10					2090.56	3.87294e-10	16486.9	3.16306e-10	23187.5	3.17099e-10	27134.9	3.00049e-10	2089.64	-3.93482e-12	16486.8	-5.20306e-12	23187.4	4.74395e-13	27135.5	-9.34183e-12	2089.7	1.84772e-09	16486.9	1.93906e-09	23187.4	2.13917e-09	27134.8	2.46191e-09	2089.26	8.39044e-13	16487.2	1.64001e-11	23187	3.85963e-11	27135.2	7.38399e-11	2089.33	6.44325e-13	16487.3	3.69868e-13	23187.1	9.24383e-13
415.673	2.79736e-08	415.679	1.78678e-08	415.684	3.23564e-09	415.703	2.74069e-10					2091.37	3.86857e-10	16487.7	3.1573e-10	23188.3	3.17524e-10	27135.7	2.99354e-10	2090.44	-2.09982e-12	16487.6	7.09796e-13	23188.2	6.57111e-12	27136.3	-1.2849e-11	2090.5	1.84913e-09	16487.7	1.93875e-09	23188.2	2.1384e-09	27135.7	2.46167e-09	2090.07	7.99591e-13	16488	1.65921e-11	23187.8	3.85058e-11	27136	7.42076e-11	2090.13	6.27613e-13	16488.1	4.14194e-13	23187.9	9.37282e-13
415.694	2.79778e-08	415.701	1.7866e-08	415.705	3.23806e-09	415.725	2.74145e-10					2092.18	3.84835e-10	16488.5	3.14466e-10	23189.1	3.16489e-10	27136.5	2.98713e-10	2091.25	3.08721e-11	16488.4	5.48265e-12	23189	2.62824e-12	27137.1	-1.1446e-11	2091.31	1.84979e-09	16488.5	1.93826e-09	23189	2.13986e-09	27136.5	2.46386e-09	2090.87	8.11762e-13	16488.8	9.76118e-12	23188.6	3.86835e-11	27136.8	7.37303e-11	2090.94	6.31999e-13	16488.9	3.5218e-13	23188.7	6.93154e-13
415.716	2.79608e-08	415.722	1.78726e-08	415.727	3.24162e-09	415.746	2.75624e-10					2092.98	3.85105e-10	16489.3	3.14975e-10	23189.9	3.16957e-10	27137.3	2.98635e-10	2092.06	-1.08057e-12	16489.2	-1.19446e-11	23189.8	-6.22546e-12	27137.9	1.30764e-11	2092.12	1.84617e-09	16489.3	1.93733e-09	23189.8	2.14096e-09	27137.3	2.45966e-09	2091.68	8.35832e-13	16489.6	1.67576e-11	23189.4	3.86921e-11	27137.6	7.40188e-11	2091.75	6.65529e-13	16489.7	3.99699e-13	23189.5	9.4016e-13
415.738	2.7971e-08	415.744	1.7873e-08	415.748	3.23897e-09	415.768	2.75097e-10					2093.79	3.839e-10	16490.1	3.13801e-10	23190.7	3.15409e-10	27138.1	2.98498e-10	2092.86	-5.85635e-12	16490	7.58851e-12	23190.6	-4.759e-11	27138.7	1.40297e-11	2092.92	1.84489e-09	16490.1	1.93829e-09	23190.7	2.13931e-09	27138.1	2.46417e-09	2092.49	8.64262e-13	16490.4	1.66924e-11	23190.2	3.86854e-11	27138.4	7.37545e-11	2092.55	6.10226e-13	16490.5	3.67519e-13	23190.3	6.26521e-13
415.759	2.79686e-08	415.765	1.78659e-08	415.77	3.23582e-09	415.789	2.74935e-10					2094.6	3.84089e-10	16490.9	3.1459e-10	23191.5	3.14942e-10	27138.9	2.97972e-10	2093.67	-1.25729e-11	16490.8	8.79122e-12	23191.4	-3.04937e-11	27139.5	5.84273e-12	2093.73	1.84781e-09	16490.9	1.93884e-09	23191.5	2.14116e-09	27138.9	2.4608e-09	2093.3	8.36096e-13	16491.2	1.63617e-11	23191	3.85832e-11	27139.2	7.43132e-11	2093.36	6.46167e-13	16491.3	3.72181e-13	23191.1	6.60768e-13
415.78	2.79723e-08	415.787	1.78599e-08	415.791	3.23884e-09	415.811	2.73327e-10					2095.41	3.82787e-10	16491.8	3.13801e-10	23192.3	3.154e-10	27139.7	2.97797e-10	2094.48	-1.55509e-11	16491.6	2.74074e-13	23192.2	-5.12696e-12	27140.3	2.29482e-12	2094.54	1.85044e-09	16491.7	1.93839e-09	23192.3	2.14129e-09	27139.7	2.46091e-09	2094.1	8.55148e-13	16492.1	1.70463e-11	23191.8	3.85444e-11	27140	7.36213e-11	2094.17	6.46445e-13	16492.1	3.75276e-13	23191.9	6.3075e-13
415.802	2.79697e-08	415.809	1.78606e-08	415.813	3.23682e-09	415.832	2.74564e-10					2096.22	3.82413e-10	16492.6	3.12853e-10	23193.1	3.13732e-10	27140.5	2.97529e-10	2095.29	8.92174e-12	16492.4	-1.67426e-11	23193	-2.60794e-11	27141.1	7.43789e-12	2095.35	1.84767e-09	16492.5	1.94081e-09	23193.1	2.13666e-09	27140.5	2.46431e-09	2094.91	8.45792e-13	16492.9	1.67338e-11	23192.6	3.82937e-11	27140.8	7.35311e-11	2094.98	6.21753e-13	16492.9	3.65613e-13	23192.7	6.7397e-13
415.824	2.79592e-08	415.83	1.78659e-08	415.834	3.23787e-09	415.854	2.75656e-10					2097.02	3.81149e-10	16493.4	3.1251e-10	23193.9	3.13205e-10	27141.3	2.97169e-10	2096.1	2.39775e-11	16493.2	1.22289e-11	23193.8	1.23647e-12	27141.9	-1.15192e-11	2096.16	1.84923e-09	16493.3	1.93768e-09	23193.9	2.13938e-09	27141.3	2.46219e-09	2095.72	8.2456e-13	16493.7	1.68307e-11	23193.4	3.85493e-11	27141.6	7.41234e-11	2095.79	6.64491e-13	16493.7	3.77803e-13	23193.5	6.76298e-13
415.845	2.79675e-08	415.852	1.78646e-08	415.856	3.23403e-09	415.875	2.74338e-10					2097.83	3.81025e-10	16494.2	3.12293e-10	23194.7	3.13974e-10	27142.1	2.96434e-10	2096.9	-3.85058e-12	16494	1.70916e-11	23194.6	7.74834e-13	27142.7	-2.06862e-11	2096.96	1.8495e-09	16494.1	1.93854e-09	23194.7	2.13963e-09	27142.1	2.46142e-09	2096.52	8.12371e-13	16494.5	9.78687e-12	23194.2	3.86627e-11	27142.4	7.42661e-11	2096.59	6.48152e-13	16494.5	3.88758e-13	23194.3	9.32603e-13
415.867	2.7967e-08	415.873	1.78686e-08	415.877	3.2356e-09	415.897	2.75627e-10					2098.62	3.80772e-10	16495	3.12407e-10	23195.5	3.12212e-10	27142.9	2.95611e-10	2097.7	9.51136e-12	16494.8	1.31245e-11	23195.4	-7.18845e-12	27143.5	8.38719e-12	2097.76	1.84915e-09	16494.9	1.93913e-09	23195.5	2.13974e-09	27142.9	2.46209e-09	2097.33	8.34636e-13	16495.3	1.66402e-11	23195.1	3.86382e-11	27143.2	7.3957e-11	2097.4	6.14557e-13	16495.3	3.59521e-13	23195.1	6.66869e-13
415.888	2.79646e-08	415.895	1.78722e-08	415.899	3.23882e-09	415.918	2.74933e-10					2099.43	3.79964e-10	16495.8	3.11413e-10	23196.3	3.11433e-10	27143.7	2.95313e-10	2098.5	4.12021e-12	16495.7	-1.54524e-11	23196.2	-2.32461e-11	27144.3	-2.7205e-12	2098.56	1.84882e-09	16495.7	1.9384e-09	23196.3	2.13895e-09	27143.7	2.4636e-09	2098.13	8.01758e-13	16496.1	9.75456e-12	23195.9	3.83678e-11	27144	7.42432e-11	2098.19	6.60087e-13	16496.1	3.71751e-13	23195.9	6.49253e-13
415.91	2.79755e-08	415.916	1.7874e-08	415.92	3.23972e-09	415.94	2.74407e-10					2100.24	3.78108e-10	16496.6	3.10693e-10	23197.1	3.11723e-10	27144.6	2.94794e-10	2099.31	-8.41093e-12	16496.5	-1.04094e-11	23197	-2.53621e-11	27145.1	-8.92765e-12	2099.37	1.84996e-09	16496.5	1.93653e-09	23197.1	2.13884e-09	27144.5	2.46054e-09	2098.93	8.27624e-13	16496.9	1.66902e-11	23196.7	3.83687e-11	27144.9	7.39232e-11	2099	6.38532e-13	16496.9	3.89207e-13	23196.7	6.77599e-13
415.931	2.79862e-08	415.938	1.78703e-08	415.942	3.23907e-09	415.961	2.7402e-10
415.953	2.79826e-08	415.959	1.78621e-08	415.963	3.2362e-09	415.983	2.75065e-10
415.974	2.7974e-08	415.98	1.78714e-08	415.985	3.23973e-09	416.004	2.74506e-10
415.996	2.79698e-08	416.002	1.78676e-08	416.006	3.23909e-09	416.026	2.74474e-10
416.017	2.79756e-08	416.024	1.78695e-08	416.028	3.24269e-09	416.047	2.74413e-10
416.039	2.79849e-08	416.045	1.7864e-08	416.049	3.23929e-09	416.069	2.76087e-10
416.06	2.79807e-08	416.067	1.78788e-08	416.071	3.23796e-09	416.09	2.7503e-10
416.082	2.79733e-08	416.088	1.7879e-08	416.092	3.23974e-09	416.112	2.74509e-10
416.103	2.79878e-08	416.109	1.78823e-08	416.114	3.23891e-09	416.133	2.74825e-10
416.125	2.79795e-08	416.131	1.78751e-08	416.135	3.23834e-09	416.155	2.7453e-10
416.146	2.79735e-08	416.152	1.78793e-08	416.157	3.2429e-09	416.176	2.75357e-10
416.167	2.79989e-08	416.174	1.78746e-08	416.178	3.23865e-09	416.198	2.75744e-10
416.189	2.79956e-08	416.195	1.78775e-08	416.2	3.24115e-09	416.219	2.74064e-10
416.21	2.79671e-08	416.217	1.78702e-08	416.221	3.23813e-09	416.241	2.75214e-10
416.232	2.79933e-08	416.238	1.78825e-08	416.243	3.24409e-09	416.262	2.7426e-10
416.254	2.79831e-08	416.26	1.78632e-08	416.264	3.23903e-09	416.284	2.74958e-10
416.275	2.79773e-08	416.281	1.78682e-08	416.286	3.236e-09	416.305	2.73802e-10
416.296	2.79871e-08	416.303	1.78621e-08	416.307	3.23428e-09	416.327	2.73706e-10
416.318	2.79829e-08	416.324	1.78672e-08	416.329	3.23898e-09	416.348	2.74932e-10
416.34	2.79851e-08	416.346	1.78689e-08	416.35	3.23951e-09	416.37	2.73799e-10
416.361	2.7987e-08	416.367	1.78683e-08	416.372	3.2404e-09	416.391	2.74879e-10
416.383	2.79716e-08	416.389	1.78658e-08	416.393	3.2383e-09	416.413	2.75457e-10
416.404	2.79751e-08	416.41	1.78662e-08	416.415	3.23805e-09	416.434	2.74726e-10
416.426	2.79765e-08	416.432	1.78625e-08	416.436	3.23772e-09	416.456	2.75915e-10
416.447	2.79814e-08	416.453	1.78697e-08	416.458	3.23993e-09	416.477	2.73935e-10
416.469	2.7966e-08	416.475	1.78661e-08	416.479	3.23987e-09	416.499	2.75108e-10
416.49	2.79759e-08	416.497	1.78623e-08	416.501	3.24088e-09	416.52	2.74311e-10
416.512	2.79886e-08	416.518	1.78659e-08	416.522	3.24012e-09	416.542	2.74261e-10
416.533	2.79559e-08	416.539	1.78793e-08	416.544	3.24266e-09	416.563	2.75437e-10
416.555	2.79562e-08	416.561	1.78555e-08	416.565	3.24108e-09	416.585	2.74868e-10
416.576	2.79753e-08	416.582	1.78559e-08	416.587	3.23917e-09	416.606	2.7533e-10
416.598	2.79532e-08	416.604	1.78578e-08	416.608	3.23971e-09	416.628	2.74469e-10
416.619	2.79616e-08	416.625	1.7862e-08	416.63	3.23809e-09	416.649	2.75011e-10
416.641	2.79557e-08	416.647	1.78547e-08	416.651	3.23741e-09	416.671	2.74374e-10
416.662	2.79524e-08	416.668	1.7855e-08	416.673	3.23877e-09	416.692	2.7581e-10
416.684	2.79365e-08	416.69	1.7861e-08	416.694	3.23591e-09	416.714	2.74605e-10
416.705	2.7946e-08	416.711	1.78456e-08	416.716	3.23762e-09	416.735	2.75908e-10
416.726	2.79444e-08	416.733	1.78427e-08	416.737	3.23801e-09	416.756	2.74507e-10
416.748	2.79562e-08	416.754	1.78596e-08	416.759	3.23989e-09	416.778	2.75789e-10
416.769	2.79474e-08	416.776	1.78499e-08	416.78	3.23463e-09	416.8	2.74125e-10
416.791	2.79567e-08	416.797	1.78703e-08	416.802	3.24065e-09	416.821	2.74224e-10
416.812	2.79591e-08	416.819	1.78547e-08	416.823	3.23678e-09	416.842	2.74084e-10
416.834	2.79716e-08	416.84	1.78666e-08	416.845	3.23602e-09	416.864	2.75369e-10
416.855	2.7961e-08	416.862	1.7856e-08	416.866	3.2389e-09	416.886	2.74958e-10
416.877	2.79751e-08	416.883	1.78566e-08	416.888	3.23924e-09	416.907	2.73718e-10
416.898	2.79592e-08	416.905	1.78548e-08	416.909	3.23715e-09	416.929	2.74826e-10
416.92	2.79585e-08	416.926	1.78618e-08	416.931	3.23819e-09	416.95	2.75153e-10
416.941	2.79477e-08	416.948	1.78526e-08	416.952	3.2404e-09	416.972	2.74e-10
416.963	2.79477e-08	416.969	1.78561e-08	416.974	3.2378e-09	416.993	2.74039e-10
416.984	2.79493e-08	416.991	1.78475e-08	416.995	3.23601e-09	417.015	2.75085e-10
417.006	2.79478e-08	417.012	1.78535e-08	417.017	3.23616e-09	417.036	2.75571e-10
417.027	2.79644e-08	417.034	1.78547e-08	417.038	3.23569e-09	417.058	2.73562e-10
417.049	2.79613e-08	417.055	1.7865e-08	417.06	3.23618e-09	417.079	2.74655e-10
417.07	2.79765e-08	417.077	1.78546e-08	417.081	3.23611e-09	417.101	2.75197e-10
417.092	2.79543e-08	417.098	1.78575e-08	417.103	3.24261e-09	417.122	2.7457e-10
417.113	2.79597e-08	417.12	1.78627e-08	417.124	3.23542e-09	417.144	2.74571e-10
417.135	2.79593e-08	417.141	1.7852e-08	417.146	3.23736e-09	417.165	2.74155e-10
417.156	2.79722e-08	417.163	1.78627e-08	417.167	3.23891e-09	417.187	2.74331e-10
417.178	2.79712e-08	417.184	1.78661e-08	417.189	3.23807e-09	417.208	2.74253e-10
417.199	2.79678e-08	417.206	1.78587e-08	417.21	3.23735e-09	417.23	2.75224e-10
417.221	2.79636e-08	417.227	1.7865e-08	417.232	3.23959e-09	417.251	2.73872e-10
417.242	2.79721e-08	417.249	1.78688e-08	417.253	3.23739e-09	417.273	2.75101e-10
417.264	2.79784e-08	417.27	1.78736e-08	417.275	3.23842e-09	417.294	2.7518e-10
417.285	2.79808e-08	417.292	1.78624e-08	417.296	3.24237e-09	417.316	2.74404e-10
417.307	2.79587e-08	417.313	1.78673e-08	417.318	3.24069e-09	417.337	2.74843e-10
417.329	2.79762e-08	417.335	1.7858e-08	417.339	3.24343e-09	417.359	2.74947e-10
417.35	2.79893e-08	417.356	1.78784e-08	417.361	3.24214e-09	417.38	2.75057e-10
417.371	2.79758e-08	417.378	1.786e-08	417.382	3.23739e-09	417.402	2.74591e-10
417.393	2.79787e-08	417.399	1.78636e-08	417.404	3.2365e-09	417.423	2.75395e-10
417.414	2.79847e-08	417.421	1.7864e-08	417.425	3.23825e-09	417.445	2.75272e-10
417.436	2.79882e-08	417.442	1.7876e-08	417.447	3.24091e-09	417.466	2.74815e-10
417.458	2.79737e-08	417.464	1.78586e-08	417.468	3.23805e-09	417.488	2.75379e-10
417.479	2.79854e-08	417.485	1.78754e-08	417.49	3.23947e-09	417.509	2.74648e-10
417.5	2.79808e-08	417.507	1.78526e-08	417.511	3.23854e-09	417.531	2.75758e-10
417.522	2.79752e-08	417.528	1.78613e-08	417.533	3.23829e-09	417.552	2.7528e-10
417.543	2.79752e-08	417.55	1.7856e-08	417.554	3.23892e-09	417.574	2.7441e-10
417.565	2.79665e-08	417.571	1.78646e-08	417.576	3.24243e-09	417.595	2.75088e-10
417.586	2.79897e-08	417.593	1.7867e-08	417.597	3.24315e-09	417.616	2.76324e-10
417.608	2.79903e-08	417.614	1.78761e-08	417.619	3.24527e-09	417.638	2.75259e-10
417.629	2.79936e-08	417.636	1.78707e-08	417.64	3.24201e-09	417.66	2.74173e-10
417.651	2.79795e-08	417.657	1.78682e-08	417.662	3.24052e-09	417.681	2.74713e-10
417.672	2.79703e-08	417.679	1.78625e-08	417.683	3.24263e-09	417.702	2.75993e-10
417.694	2.79848e-08	417.7	1.78689e-08	417.705	3.24295e-09	417.724	2.73937e-10
417.715	2.79748e-08	417.722	1.78563e-08	417.726	3.23854e-09	417.745	2.74855e-10
417.737	2.7965e-08	417.743	1.7847e-08	417.748	3.2375e-09	417.767	2.75898e-10
417.758	2.79713e-08	417.765	1.78564e-08	417.769	3.23831e-09	417.789	2.75106e-10
417.78	2.79541e-08	417.786	1.78583e-08	417.791	3.23887e-09	417.81	2.74734e-10
417.801	2.79681e-08	417.808	1.78571e-08	417.812	3.2405e-09	417.831	2.75448e-10
417.823	2.79574e-08	417.829	1.78511e-08	417.834	3.23721e-09	417.853	2.74674e-10
417.844	2.79518e-08	417.851	1.78484e-08	417.855	3.23613e-09	417.874	2.75002e-10
417.866	2.79697e-08	417.872	1.78599e-08	417.877	3.23958e-09	417.896	2.74488e-10
417.887	2.79677e-08	417.894	1.78472e-08	417.898	3.23508e-09	417.917	2.74419e-10
417.909	2.79485e-08	417.915	1.78568e-08	417.92	3.23854e-09	417.939	2.75342e-10
417.93	2.79543e-08	417.937	1.78515e-08	417.941	3.23988e-09	417.96	2.75174e-10
417.952	2.79606e-08	417.958	1.78527e-08	417.963	3.23683e-09	417.982	2.74569e-10
417.973	2.79595e-08	417.98	1.78462e-08	417.984	3.23347e-09	418.003	2.74222e-10
417.995	2.79453e-08	418.001	1.78479e-08	418.006	3.23617e-09	418.025	2.74584e-10
418.016	2.79411e-08	418.023	1.78455e-08	418.027	3.2351e-09	418.046	2.73898e-10
418.038	2.79512e-08	418.044	1.78411e-08	418.049	3.23428e-09	418.068	2.74589e-10
418.059	2.79422e-08	418.066	1.78388e-08	418.07	3.2345e-09	418.089	2.7405e-10
418.081	2.79464e-08	418.087	1.78594e-08	418.092	3.24172e-09	418.111	2.74348e-10
418.102	2.79693e-08	418.109	1.78391e-08	418.113	3.23742e-09	418.132	2.75957e-10
418.124	2.79476e-08	418.13	1.78462e-08	418.135	3.23436e-09	418.154	2.74853e-10
418.145	2.79359e-08	418.152	1.78429e-08	418.156	3.23663e-09	418.175	2.7333e-10
418.167	2.79526e-08	418.173	1.78494e-08	418.178	3.23586e-09	418.197	2.74165e-10
418.188	2.79575e-08	418.195	1.78539e-08	418.199	3.2394e-09	418.218	2.75553e-10
418.21	2.79434e-08	418.216	1.785e-08	418.221	3.24313e-09	418.24	2.74907e-10
418.231	2.79528e-08	418.238	1.78489e-08	418.242	3.23948e-09	418.261	2.7461e-10
418.253	2.7957e-08	418.259	1.78454e-08	418.264	3.23925e-09	418.283	2.74698e-10
418.274	2.7941e-08	418.281	1.78416e-08	418.285	3.23819e-09	418.304	2.7354e-10
418.296	2.79515e-08	418.302	1.78393e-08	418.307	3.23988e-09	418.326	2.74697e-10
418.317	2.7952e-08	418.324	1.78384e-08	418.328	3.23794e-09	418.347	2.74586e-10
418.339	2.7958e-08	418.345	1.7852e-08	418.35	3.23733e-09	418.369	2.75619e-10
418.36	2.79383e-08	418.367	1.78479e-08	418.371	3.23801e-09	418.39	2.75422e-10
418.382	2.79395e-08	418.388	1.7861e-08	418.393	3.23776e-09	418.412	2.75421e-10
418.403	2.79581e-08	418.41	1.78424e-08	418.414	3.23962e-09	418.433	2.74281e-10
418.425	2.79678e-08	418.431	1.78714e-08	418.436	3.24111e-09	418.455	2.73867e-10
418.446	2.79715e-08	418.453	1.78596e-08	418.457	3.23866e-09	418.476	2.75081e-10
418.468	2.79543e-08	418.474	1.78471e-08	418.479	3.23741e-09	418.498	2.74908e-10
418.489	2.79639e-08	418.496	1.78516e-08	418.5	3.2395e-09	418.519	2.74349e-10
418.511	2.79631e-08	418.517	1.78566e-08	418.522	3.23928e-09	418.541	2.74546e-10
418.532	2.79587e-08	418.539	1.78444e-08	418.543	3.242e-09	418.562	2.75165e-10
418.554	2.79623e-08	418.56	1.78606e-08	418.565	3.23916e-09	418.584	2.73444e-10
418.575	2.79772e-08	418.582	1.78541e-08	418.586	3.23988e-09	418.605	2.74622e-10
418.597	2.79817e-08	418.603	1.78683e-08	418.608	3.23964e-09	418.627	2.7503e-10
418.618	2.79835e-08	418.625	1.7869e-08	418.629	3.23992e-09	418.648	2.75932e-10
418.64	2.79859e-08	418.646	1.78692e-08	418.651	3.24162e-09	418.67	2.75332e-10
418.661	2.79786e-08	418.668	1.78538e-08	418.672	3.23857e-09	418.691	2.74566e-10
418.683	2.79784e-08	418.689	1.78573e-08	418.694	3.2392e-09	418.713	2.74693e-10
418.704	2.79661e-08	418.711	1.78594e-08	418.715	3.24023e-09	418.734	2.7477e-10
418.726	2.79649e-08	418.732	1.78562e-08	418.737	3.2406e-09	418.756	2.74885e-10
418.747	2.79916e-08	418.754	1.78538e-08	418.758	3.24141e-09	418.777	2.74898e-10
418.769	2.79768e-08	418.775	1.78624e-08	418.78	3.2388e-09	418.799	2.74383e-10
418.79	2.79713e-08	418.797	1.78527e-08	418.801	3.23765e-09	418.82	2.74633e-10
418.812	2.79828e-08	418.818	1.78648e-08	418.823	3.24126e-09	418.842	2.74562e-10
418.833	2.79914e-08	418.84	1.78689e-08	418.844	3.23799e-09	418.863	2.74204e-10
418.855	2.79674e-08	418.861	1.78637e-08	418.866	3.24372e-09	418.885	2.75691e-10
418.876	2.79829e-08	418.883	1.78589e-08	418.887	3.24036e-09	418.906	2.74557e-10
418.898	2.79878e-08	418.904	1.78748e-08	418.908	3.24479e-09	418.928	2.754e-10
418.919	2.79773e-08	418.926	1.78668e-08	418.93	3.23831e-09	418.949	2.74273e-10
418.941	2.79775e-08	418.947	1.78682e-08	418.952	3.23767e-09	418.971	2.75283e-10
418.962	2.7965e-08	418.969	1.78588e-08	418.973	3.24203e-09	418.992	2.75813e-10
418.984	2.79854e-08	418.99	1.78701e-08	418.995	3.23663e-09	419.014	2.74499e-10
419.005	2.79704e-08	419.012	1.78575e-08	419.016	3.23568e-09	419.035	2.7551e-10
419.027	2.7966e-08	419.033	1.7846e-08	419.037	3.23904e-09	419.057	2.7522e-10
419.048	2.79659e-08	419.055	1.78574e-08	419.059	3.24102e-09	419.078	2.74563e-10
419.07	2.79619e-08	419.076	1.78491e-08	419.08	3.23934e-09	419.1	2.73885e-10
419.091	2.79502e-08	419.098	1.78524e-08	419.102	3.2391e-09	419.121	2.74183e-10
419.113	2.79521e-08	419.119	1.78532e-08	419.123	3.24156e-09	419.143	2.74354e-10
419.134	2.79608e-08	419.141	1.7857e-08	419.145	3.23921e-09	419.164	2.75766e-10
419.156	2.79612e-08	419.162	1.78483e-08	419.166	3.24294e-09	419.186	2.75073e-10
419.177	2.79641e-08	419.184	1.78569e-08	419.188	3.24062e-09	419.207	2.74624e-10
419.199	2.79669e-08	419.205	1.7859e-08	419.209	3.24138e-09	419.229	2.75737e-10
419.22	2.79599e-08	419.227	1.78636e-08	419.231	3.23773e-09	419.25	2.74273e-10
419.242	2.79552e-08	419.248	1.78555e-08	419.252	3.23987e-09	419.272	2.75004e-10
419.263	2.79439e-08	419.27	1.78436e-08	419.274	3.23905e-09	419.293	2.74873e-10
419.285	2.79429e-08	419.291	1.7848e-08	419.295	3.23534e-09	419.315	2.74826e-10
419.306	2.79309e-08	419.313	1.7842e-08	419.317	3.23924e-09	419.336	2.74544e-10
419.328	2.79419e-08	419.334	1.78406e-08	419.338	3.23675e-09	419.358	2.74453e-10
419.349	2.79257e-08	419.356	1.78426e-08	419.36	3.23391e-09	419.379	2.7476e-10
419.371	2.79557e-08	419.377	1.78513e-08	419.381	3.23943e-09	419.401	2.74384e-10
419.392	2.79413e-08	419.399	1.78482e-08	419.403	3.23898e-09	419.422	2.74086e-10
419.414	2.79484e-08	419.42	1.78437e-08	419.424	3.2375e-09	419.444	2.75206e-10
419.435	2.79378e-08	419.442	1.78486e-08	419.446	3.23551e-09	419.465	2.75421e-10
419.457	2.79559e-08	419.463	1.78475e-08	419.467	3.24119e-09	419.487	2.75239e-10
419.478	2.79604e-08	419.485	1.78391e-08	419.489	3.23504e-09	419.508	2.74128e-10
419.5	2.79412e-08	419.506	1.7841e-08	419.51	3.23836e-09	419.53	2.752e-10
419.521	2.79416e-08	419.528	1.78406e-08	419.532	3.2403e-09	419.551	2.74513e-10
419.543	2.79598e-08	419.549	1.78484e-08	419.553	3.2351e-09	419.573	2.76155e-10
419.564	2.79516e-08	419.571	1.78504e-08	419.575	3.2385e-09	419.594	2.75092e-10
419.586	2.79371e-08	419.592	1.78539e-08	419.597	3.23664e-09	419.616	2.75064e-10
419.607	2.797e-08	419.614	1.78412e-08	419.618	3.23789e-09	419.638	2.75083e-10
419.629	2.79497e-08	419.635	1.78477e-08	419.64	3.23584e-09	419.659	2.75341e-10
419.65	2.79624e-08	419.657	1.78536e-08	419.661	3.23469e-09	419.68	2.74387e-10
419.672	2.79482e-08	419.678	1.78533e-08	419.683	3.23591e-09	419.702	2.75392e-10
419.693	2.79528e-08	419.7	1.78386e-08	419.704	3.23506e-09	419.723	2.745e-10
419.715	2.79467e-08	419.721	1.78595e-08	419.726	3.23496e-09	419.745	2.74882e-10
419.736	2.79557e-08	419.743	1.78504e-08	419.747	3.23672e-09	419.766	2.74588e-10
419.758	2.79519e-08	419.764	1.78462e-08	419.769	3.23958e-09	419.788	2.7524e-10
419.779	2.79626e-08	419.786	1.78477e-08	419.79	3.23604e-09	419.81	2.75191e-10
419.801	2.79475e-08	419.807	1.7847e-08	419.812	3.23733e-09	419.831	2.74234e-10
419.822	2.79499e-08	419.829	1.78455e-08	419.833	3.23703e-09	419.853	2.74347e-10
419.844	2.79531e-08	419.85	1.78468e-08	419.855	3.23556e-09	419.874	2.74909e-10
419.865	2.7958e-08	419.872	1.78609e-08	419.876	3.24025e-09	419.896	2.75025e-10
419.887	2.79643e-08	419.893	1.78508e-08	419.898	3.23652e-09	419.917	2.74988e-10
419.908	2.79649e-08	419.915	1.78544e-08	419.919	3.24116e-09	419.939	2.73838e-10
419.93	2.79679e-08	419.936	1.78473e-08	419.941	3.23766e-09	419.96	2.75477e-10
419.951	2.79641e-08	419.958	1.7853e-08	419.962	3.24049e-09	419.982	2.74276e-10
419.973	2.79609e-08	419.979	1.78511e-08	419.984	3.23951e-09	420.003	2.75185e-10
419.994	2.79626e-08	420.001	1.78537e-08	420.005	3.24056e-09	420.025	2.74729e-10
420.016	2.79656e-08	420.022	1.78661e-08	420.027	3.24112e-09	420.046	2.75078e-10
420.037	2.79812e-08	420.044	1.78586e-08	420.048	3.23656e-09	420.068	2.74439e-10
420.059	2.7966e-08	420.065	1.78551e-08	420.07	3.2377e-09	420.089	2.74381e-10
420.081	2.79743e-08	420.087	1.78584e-08	420.091	3.23614e-09	420.111	2.74289e-10
420.102	2.79652e-08	420.108	1.78562e-08	420.113	3.24031e-09	420.132	2.74811e-10
420.123	2.79693e-08	420.13	1.78577e-08	420.134	3.23738e-09	420.154	2.75031e-10
420.145	2.79581e-08	420.151	1.78468e-08	420.156	3.2386e-09	420.175	2.74712e-10
420.167	2.79702e-08	420.173	1.78673e-08	420.177	3.24002e-09	420.197	2.75773e-10
420.188	2.79787e-08	420.194	1.78528e-08	420.199	3.24097e-09	420.218	2.74945e-10
420.209	2.79795e-08	420.216	1.78529e-08	420.22	3.2395e-09	420.24	2.75054e-10
420.231	2.79674e-08	420.237	1.78519e-08	420.242	3.24065e-09	420.261	2.74428e-10
420.252	2.79636e-08	420.259	1.78557e-08	420.263	3.23956e-09	420.283	2.75778e-10
420.274	2.79694e-08	420.28	1.78498e-08	420.285	3.24106e-09	420.304	2.75552e-10
420.295	2.79771e-08	420.302	1.78581e-08	420.306	3.23825e-09	420.326	2.75394e-10
420.317	2.79629e-08	420.323	1.78431e-08	420.328	3.23789e-09	420.347	2.74904e-10
420.338	2.79677e-08	420.345	1.78387e-08	420.349	3.23571e-09	420.369	2.74352e-10
420.36	2.79653e-08	420.366	1.78399e-08	420.371	3.23802e-09	420.39	2.75169e-10
420.381	2.79605e-08	420.388	1.78447e-08	420.392	3.23714e-09	420.412	2.75592e-10
420.403	2.79553e-08	420.409	1.78366e-08	420.414	3.23693e-09	420.433	2.74692e-10
420.424	2.79437e-08	420.431	1.784e-08	420.435	3.23815e-09	420.455	2.74462e-10
420.446	2.79313e-08	420.452	1.78335e-08	420.457	3.23744e-09	420.476	2.74222e-10
420.467	2.79489e-08	420.474	1.78355e-08	420.478	3.23716e-09	420.498	2.75404e-10
420.489	2.79387e-08	420.495	1.78338e-08	420.5	3.23955e-09	420.519	2.74489e-10
420.51	2.7948e-08	420.517	1.78332e-08	420.521	3.23542e-09	420.54	2.75156e-10
420.532	2.79434e-08	420.538	1.78486e-08	420.543	3.23903e-09	420.562	2.73973e-10
420.553	2.79324e-08	420.56	1.78403e-08	420.564	3.23523e-09	420.584	2.74507e-10
420.575	2.79455e-08	420.581	1.78326e-08	420.586	3.2381e-09	420.605	2.74519e-10
420.596	2.79493e-08	420.603	1.78511e-08	420.607	3.24171e-09	420.627	2.75457e-10
420.618	2.79341e-08	420.624	1.78397e-08	420.629	3.23271e-09	420.648	2.75772e-10
420.639	2.79524e-08	420.646	1.78482e-08	420.65	3.23877e-09	420.67	2.74884e-10
420.661	2.7938e-08	420.667	1.78411e-08	420.672	3.23344e-09	420.691	2.73845e-10
420.682	2.7945e-08	420.689	1.78339e-08	420.693	3.23509e-09	420.713	2.74865e-10
420.704	2.79255e-08	420.71	1.78337e-08	420.715	3.23544e-09	420.734	2.75295e-10
420.726	2.79324e-08	420.732	1.78258e-08	420.736	3.23533e-09	420.756	2.74136e-10
420.747	2.79301e-08	420.753	1.7824e-08	420.758	3.23745e-09	420.777	2.74728e-10
420.768	2.79519e-08	420.775	1.78458e-08	420.779	3.23692e-09	420.799	2.749e-10
420.79	2.79484e-08	420.796	1.78457e-08	420.801	3.24039e-09	420.82	2.75458e-10
420.811	2.79334e-08	420.818	1.78378e-08	420.822	3.23312e-09	420.842	2.75388e-10
420.833	2.7938e-08	420.839	1.78428e-08	420.844	3.23857e-09	420.863	2.75176e-10
420.854	2.79405e-08	420.861	1.78435e-08	420.865	3.23648e-09	420.884	2.75367e-10
420.876	2.79435e-08	420.882	1.78425e-08	420.887	3.23823e-09	420.906	2.73976e-10
420.897	2.79395e-08	420.904	1.78402e-08	420.908	3.23869e-09	420.928	2.74566e-10
420.919	2.79457e-08	420.925	1.78508e-08	420.93	3.23802e-09	420.949	2.74926e-10
420.94	2.796e-08	420.947	1.78505e-08	420.951	3.23446e-09	420.971	2.7491e-10
420.962	2.79584e-08	420.968	1.78453e-08	420.973	3.24181e-09	420.992	2.74098e-10
420.983	2.79501e-08	420.99	1.78438e-08	420.994	3.23603e-09	421.014	2.75291e-10
421.005	2.79406e-08	421.011	1.78307e-08	421.016	3.2348e-09	421.035	2.75007e-10
421.026	2.79605e-08	421.033	1.78532e-08	421.037	3.23852e-09	421.057	2.75708e-10
421.048	2.7967e-08	421.054	1.78511e-08	421.059	3.23657e-09	421.078	2.7402e-10
421.069	2.79407e-08	421.076	1.78358e-08	421.08	3.2358e-09	421.1	2.75386e-10
421.091	2.79393e-08	421.097	1.78561e-08	421.102	3.23862e-09	421.121	2.75468e-10
421.112	2.79756e-08	421.119	1.78499e-08	421.123	3.23661e-09	421.143	2.75254e-10
421.134	2.79451e-08	421.14	1.78374e-08	421.145	3.24099e-09	421.164	2.74695e-10
421.155	2.79387e-08	421.162	1.78433e-08	421.166	3.23753e-09	421.186	2.75211e-10
421.177	2.79554e-08	421.183	1.78457e-08	421.188	3.24032e-09	421.207	2.747e-10
421.198	2.79617e-08	421.205	1.78531e-08	421.209	3.2371e-09	421.229	2.74847e-10
421.22	2.79471e-08	421.226	1.78432e-08	421.231	3.23926e-09	421.25	2.75091e-10
421.241	2.79606e-08	421.248	1.7847e-08	421.252	3.24158e-09	421.272	2.74791e-10
421.263	2.79524e-08	421.269	1.7852e-08	421.274	3.23884e-09	421.293	2.74714e-10
421.284	2.79657e-08	421.291	1.78465e-08	421.295	3.23681e-09	421.315	2.74968e-10
421.306	2.79546e-08	421.312	1.78423e-08	421.317	3.23999e-09	421.336	2.74155e-10
421.327	2.79685e-08	421.334	1.78498e-08	421.338	3.23837e-09	421.358	2.74377e-10
421.349	2.79485e-08	421.355	1.78475e-08	421.36	3.23741e-09	421.379	2.74868e-10
421.37	2.79705e-08	421.377	1.78502e-08	421.381	3.23626e-09	421.4	2.74756e-10
421.392	2.79523e-08	421.398	1.78418e-08	421.403	3.23559e-09	421.422	2.7534e-10
421.413	2.79619e-08	421.42	1.78553e-08	421.424	3.238e-09	421.444	2.74118e-10
421.435	2.79667e-08	421.441	1.78518e-08	421.446	3.23809e-09	421.465	2.7499e-10
421.456	2.7949e-08	421.463	1.78423e-08	421.467	3.23776e-09	421.486	2.75931e-10
421.478	2.7947e-08	421.484	1.78416e-08	421.489	3.23634e-09	421.508	2.75277e-10
421.499	2.79463e-08	421.506	1.78481e-08	421.51	3.24008e-09	421.529	2.75092e-10
421.521	2.79313e-08	421.527	1.78441e-08	421.532	3.2337e-09	421.551	2.74658e-10
421.542	2.79554e-08	421.549	1.78417e-08	421.553	3.23838e-09	421.572	2.75124e-10
421.564	2.79353e-08	421.57	1.78335e-08	421.575	3.23676e-09	421.594	2.74908e-10
421.585	2.79481e-08	421.592	1.78425e-08	421.596	3.23747e-09	421.615	2.74909e-10
421.607	2.79534e-08	421.613	1.784e-08	421.618	3.23785e-09	421.637	2.75262e-10
421.628	2.79412e-08	421.635	1.78383e-08	421.639	3.23693e-09	421.658	2.73185e-10
421.65	2.79278e-08	421.656	1.78308e-08	421.661	3.23691e-09	421.68	2.74819e-10
421.671	2.79397e-08	421.678	1.78251e-08	421.682	3.23319e-09	421.701	2.74679e-10
421.693	2.79297e-08	421.699	1.78367e-08	421.704	3.23599e-09	421.723	2.74012e-10
421.714	2.79482e-08	421.721	1.78359e-08	421.725	3.23483e-09	421.744	2.74394e-10
421.736	2.79352e-08	421.742	1.7823e-08	421.747	3.23663e-09	421.766	2.74777e-10
421.757	2.79311e-08	421.764	1.78327e-08	421.768	3.23362e-09	421.787	2.75452e-10
421.779	2.7931e-08	421.785	1.7821e-08	421.79	3.23477e-09	421.809	2.74345e-10
421.8	2.7933e-08	421.807	1.78293e-08	421.811	3.23385e-09	421.83	2.74739e-10
421.822	2.79074e-08	421.828	1.7823e-08	421.833	3.23559e-09	421.852	2.74968e-10
421.843	2.79489e-08	421.85	1.78367e-08	421.854	3.23767e-09	421.873	2.74816e-10
421.865	2.79488e-08	421.871	1.78484e-08	421.876	3.23972e-09	421.895	2.74771e-10
421.886	2.79661e-08	421.893	1.78521e-08	421.897	3.23894e-09	421.916	2.74743e-10
421.908	2.79427e-08	421.914	1.78359e-08	421.919	3.23634e-09	421.938	2.75234e-10
421.929	2.79627e-08	421.936	1.78492e-08	421.94	3.23753e-09	421.959	2.74079e-10
421.951	2.79466e-08	421.957	1.784e-08	421.962	3.23945e-09	421.981	2.74491e-10
421.972	2.79572e-08	421.979	1.78472e-08	421.983	3.23702e-09	422.002	2.74487e-10
421.994	2.79646e-08	422	1.78517e-08	422.005	3.23917e-09	422.024	2.7535e-10
422.015	2.79446e-08	422.022	1.78548e-08	422.026	3.2421e-09	422.045	2.7456e-10
422.037	2.79641e-08	422.043	1.78458e-08	422.047	3.23614e-09	422.067	2.7532e-10
422.058	2.79405e-08	422.065	1.78397e-08	422.069	3.23775e-09	422.088	2.74532e-10
422.08	2.79475e-08	422.086	1.78316e-08	422.09	3.23841e-09	422.11	2.7555e-10
422.101	2.79533e-08	422.108	1.78538e-08	422.112	3.23935e-09	422.131	2.75162e-10
422.123	2.79588e-08	422.129	1.78455e-08	422.134	3.23801e-09	422.153	2.74912e-10
422.144	2.79651e-08	422.151	1.78499e-08	422.155	3.24029e-09	422.174	2.75286e-10
422.166	2.79496e-08	422.172	1.78501e-08	422.177	3.23947e-09	422.196	2.74618e-10
422.187	2.79558e-08	422.194	1.78443e-08	422.198	3.23722e-09	422.217	2.74557e-10
422.209	2.79569e-08	422.215	1.78337e-08	422.22	3.2352e-09	422.239	2.75195e-10
422.23	2.79654e-08	422.237	1.78366e-08	422.241	3.2397e-09	422.26	2.75276e-10
422.252	2.797e-08	422.258	1.78462e-08	422.263	3.24167e-09	422.282	2.75313e-10
422.273	2.79726e-08	422.28	1.78624e-08	422.284	3.24104e-09	422.303	2.74454e-10
422.295	2.79516e-08	422.301	1.78503e-08	422.305	3.24003e-09	422.325	2.74077e-10
422.316	2.79676e-08	422.323	1.78565e-08	422.327	3.23272e-09	422.346	2.75435e-10
422.338	2.79618e-08	422.344	1.78588e-08	422.349	3.24047e-09	422.368	2.75263e-10
422.359	2.79771e-08	422.366	1.7845e-08	422.37	3.23894e-09	422.389	2.74537e-10
422.381	2.79552e-08	422.387	1.78481e-08	422.391	3.24184e-09	422.411	2.7476e-10
422.402	2.79661e-08	422.409	1.78518e-08	422.413	3.23655e-09	422.432	2.75666e-10
422.424	2.79505e-08	422.43	1.78457e-08	422.434	3.24157e-09	422.454	2.75032e-10
422.445	2.79888e-08	422.452	1.78614e-08	422.456	3.24318e-09	422.475	2.74586e-10
422.467	2.79682e-08	422.473	1.78645e-08	422.477	3.23794e-09	422.497	2.75226e-10
422.488	2.79864e-08	422.495	1.78478e-08	422.499	3.2393e-09	422.518	2.75169e-10
422.51	2.79841e-08	422.516	1.78683e-08	422.52	3.2425e-09	422.54	2.75206e-10
422.531	2.8008e-08	422.538	1.78579e-08	422.542	3.23834e-09	422.561	2.75163e-10
422.553	2.79676e-08	422.559	1.78586e-08	422.563	3.23873e-09	422.583	2.7536e-10
422.574	2.79762e-08	422.581	1.7848e-08	422.585	3.24149e-09	422.604	2.75258e-10
422.596	2.79675e-08	422.602	1.78495e-08	422.606	3.23841e-09	422.626	2.75461e-10
422.617	2.79897e-08	422.624	1.78618e-08	422.628	3.23936e-09	422.647	2.75728e-10
422.639	2.79695e-08	422.645	1.78544e-08	422.649	3.23742e-09	422.669	2.74886e-10
422.66	2.79759e-08	422.667	1.78558e-08	422.671	3.24202e-09	422.69	2.74863e-10
422.682	2.79793e-08	422.688	1.78503e-08	422.692	3.24053e-09	422.712	2.75055e-10
422.703	2.79792e-08	422.71	1.78507e-08	422.714	3.24294e-09	422.733	2.75321e-10
422.725	2.79797e-08	422.731	1.78611e-08	422.736	3.24305e-09	422.755	2.74819e-10
422.746	2.79856e-08	422.753	1.78613e-08	422.757	3.24147e-09	422.776	2.75485e-10
422.768	2.79686e-08	422.774	1.78502e-08	422.779	3.23849e-09	422.798	2.7519e-10
422.789	2.79523e-08	422.796	1.78533e-08	422.8	3.23885e-09	422.819	2.74978e-10
422.811	2.79711e-08	422.817	1.78471e-08	422.822	3.24079e-09	422.841	2.74919e-10
422.832	2.79714e-08	422.839	1.78554e-08	422.843	3.23795e-09	422.862	2.74701e-10
422.854	2.79799e-08	422.86	1.7851e-08	422.865	3.24242e-09	422.884	2.74817e-10
422.875	2.79849e-08	422.882	1.78386e-08	422.886	3.23643e-09	422.905	2.74583e-10
422.897	2.79485e-08	422.903	1.78291e-08	422.908	3.23531e-09	422.927	2.75095e-10
422.918	2.79381e-08	422.925	1.78386e-08	422.929	3.23189e-09	422.948	2.75446e-10
422.94	2.79312e-08	422.946	1.78206e-08	422.951	3.2372e-09	422.97	2.73653e-10
422.961	2.79221e-08	422.968	1.78216e-08	422.972	3.23467e-09	422.991	2.75041e-10
422.983	2.79269e-08	422.989	1.78304e-08	422.994	3.23691e-09	423.013	2.75239e-10
423.004	2.79455e-08	423.011	1.78294e-08	423.015	3.23441e-09	423.034	2.74104e-10
423.026	2.79349e-08	423.032	1.7825e-08	423.037	3.23685e-09	423.056	2.74876e-10
423.047	2.79242e-08	423.054	1.78149e-08	423.058	3.23242e-09	423.077	2.75315e-10
423.069	2.79228e-08	423.075	1.78226e-08	423.08	3.23336e-09	423.099	2.74991e-10
423.09	2.79299e-08	423.097	1.7823e-08	423.101	3.23697e-09	423.12	2.74604e-10
423.112	2.79244e-08	423.118	1.78238e-08	423.123	3.23633e-09	423.142	2.75208e-10
423.133	2.79353e-08	423.14	1.78246e-08	423.144	3.23267e-09	423.163	2.74107e-10
423.155	2.79354e-08	423.161	1.782e-08	423.166	3.23449e-09	423.185	2.73391e-10
423.176	2.79111e-08	423.183	1.78216e-08	423.187	3.23151e-09	423.206	2.74067e-10
423.198	2.79307e-08	423.204	1.7831e-08	423.209	3.23686e-09	423.228	2.73925e-10
423.219	2.79345e-08	423.226	1.78203e-08	423.23	3.23641e-09	423.249	2.75341e-10
423.241	2.79032e-08	423.247	1.78235e-08	423.252	3.23391e-09	423.271	2.75333e-10
423.262	2.79279e-08	423.269	1.78181e-08	423.273	3.23227e-09	423.292	2.74773e-10
423.284	2.79314e-08	423.29	1.78202e-08	423.295	3.23895e-09	423.314	2.7446e-10
423.305	2.79306e-08	423.312	1.78237e-08	423.316	3.23601e-09	423.335	2.75162e-10
423.327	2.79438e-08	423.333	1.78379e-08	423.338	3.23692e-09	423.357	2.74557e-10
423.348	2.79441e-08	423.355	1.78452e-08	423.359	3.2376e-09	423.378	2.74663e-10
423.37	2.79305e-08	423.376	1.78256e-08	423.381	3.23439e-09	423.4	2.74701e-10
423.391	2.79335e-08	423.398	1.78194e-08	423.402	3.23643e-09	423.422	2.74052e-10
423.413	2.793e-08	423.419	1.78273e-08	423.424	3.23908e-09	423.443	2.74936e-10
423.434	2.79261e-08	423.441	1.78225e-08	423.445	3.23247e-09	423.465	2.74435e-10
423.456	2.7927e-08	423.462	1.78185e-08	423.467	3.2338e-09	423.486	2.75132e-10
423.477	2.79226e-08	423.484	1.78211e-08	423.488	3.23621e-09	423.507	2.74175e-10
423.499	2.79358e-08	423.505	1.78253e-08	423.51	3.23294e-09	423.529	2.74263e-10
423.52	2.79328e-08	423.527	1.78216e-08	423.531	3.23098e-09	423.55	2.74636e-10
423.542	2.79431e-08	423.548	1.78344e-08	423.553	3.23632e-09	423.572	2.75005e-10
423.563	2.79475e-08	423.57	1.78373e-08	423.574	3.23685e-09	423.593	2.7521e-10
423.585	2.79339e-08	423.591	1.78288e-08	423.596	3.23154e-09	423.615	2.75221e-10
423.606	2.7935e-08	423.613	1.78233e-08	423.617	3.23496e-09	423.637	2.75216e-10
423.628	2.79362e-08	423.634	1.78346e-08	423.639	3.23866e-09	423.658	2.74173e-10
423.649	2.79508e-08	423.656	1.78364e-08	423.66	3.23804e-09	423.679	2.74905e-10
423.671	2.7948e-08	423.677	1.78384e-08	423.682	3.2351e-09	423.701	2.74949e-10
423.692	2.79408e-08	423.699	1.78301e-08	423.703	3.23974e-09	423.722	2.74655e-10
423.714	2.79354e-08	423.72	1.7827e-08	423.725	3.23955e-09	423.744	2.74984e-10
423.735	2.79443e-08	423.742	1.78368e-08	423.746	3.23145e-09	423.766	2.73601e-10
423.757	2.7933e-08	423.763	1.78267e-08	423.768	3.23525e-09	423.787	2.7504e-10
423.778	2.79462e-08	423.785	1.78343e-08	423.789	3.23223e-09	423.809	2.75034e-10
423.8	2.79473e-08	423.806	1.78343e-08	423.811	3.23732e-09	423.83	2.74272e-10
423.821	2.79342e-08	423.828	1.78221e-08	423.832	3.23679e-09	423.852	2.74947e-10
423.843	2.79441e-08	423.849	1.78217e-08	423.854	3.23438e-09	423.873	2.74552e-10
423.865	2.79398e-08	423.871	1.78398e-08	423.875	3.23674e-09	423.895	2.74565e-10
423.886	2.79536e-08	423.892	1.78249e-08	423.897	3.23687e-09	423.916	2.74247e-10
423.908	2.79406e-08	423.914	1.78356e-08	423.918	3.23493e-09	423.938	2.75109e-10
423.929	2.79639e-08	423.935	1.7829e-08	423.94	3.23939e-09	423.959	2.74773e-10
423.951	2.79525e-08	423.957	1.78241e-08	423.961	3.23755e-09	423.981	2.75441e-10
423.972	2.79431e-08	423.979	1.78289e-08	423.983	3.23833e-09	424.002	2.74197e-10
423.994	2.79642e-08	424	1.78374e-08	424.004	3.24105e-09	424.024	2.75451e-10
424.015	2.79463e-08	424.021	1.7839e-08	424.026	3.23518e-09	424.045	2.75285e-10
424.037	2.79422e-08	424.043	1.78253e-08	424.047	3.23467e-09	424.067	2.74778e-10
424.058	2.79481e-08	424.065	1.78325e-08	424.069	3.23562e-09	424.088	2.75084e-10
424.08	2.79437e-08	424.086	1.78381e-08	424.09	3.23556e-09	424.11	2.75283e-10
424.101	2.79551e-08	424.108	1.78355e-08	424.112	3.23514e-09	424.131	2.75779e-10
424.123	2.79457e-08	424.129	1.78321e-08	424.133	3.23521e-09	424.153	2.74611e-10
424.144	2.79483e-08	424.151	1.78228e-08	424.155	3.23768e-09	424.174	2.74745e-10
424.166	2.79547e-08	424.172	1.78323e-08	424.176	3.23586e-09	424.196	2.75673e-10
424.187	2.79377e-08	424.194	1.78332e-08	424.198	3.23549e-09	424.217	2.73527e-10
424.209	2.79373e-08	424.215	1.78278e-08	424.219	3.23541e-09	424.239	2.741e-10
424.23	2.79254e-08	424.237	1.78214e-08	424.241	3.2371e-09	424.26	2.74801e-10
424.252	2.79289e-08	424.258	1.78133e-08	424.262	3.23141e-09	424.282	2.74625e-10
424.273	2.79285e-08	424.28	1.78203e-08	424.284	3.23425e-09	424.303	2.75761e-10
424.295	2.79433e-08	424.301	1.78226e-08	424.305	3.23357e-09	424.325	2.75304e-10
424.316	2.79277e-08	424.323	1.78192e-08	424.327	3.23484e-09	424.346	2.73951e-10
424.338	2.7922e-08	424.344	1.78183e-08	424.348	3.23419e-09	424.368	2.75082e-10
424.359	2.79298e-08	424.366	1.7821e-08	424.37	3.2354e-09	424.389	2.75407e-10
424.381	2.7922e-08	424.387	1.78119e-08	424.391	3.23665e-09	424.411	2.74758e-10
424.402	2.79367e-08	424.409	1.78208e-08	424.413	3.23221e-09	424.432	2.74664e-10
424.424	2.79298e-08	424.43	1.78089e-08	424.434	3.23146e-09	424.454	2.74758e-10
424.445	2.79249e-08	424.452	1.78065e-08	424.456	3.23239e-09	424.475	2.7522e-10
424.467	2.79203e-08	424.473	1.78226e-08	424.477	3.23808e-09	424.497	2.74741e-10
424.488	2.79292e-08	424.495	1.78089e-08	424.499	3.23278e-09	424.518	2.75343e-10
424.51	2.79207e-08	424.516	1.78232e-08	424.52	3.23421e-09	424.54	2.74644e-10
424.531	2.79208e-08	424.538	1.78214e-08	424.542	3.23195e-09	424.561	2.75571e-10
424.553	2.79066e-08	424.559	1.78158e-08	424.563	3.235e-09	424.583	2.75177e-10
424.574	2.79278e-08	424.581	1.7818e-08	424.585	3.23664e-09	424.604	2.7503e-10
424.596	2.79376e-08	424.602	1.78346e-08	424.606	3.23733e-09	424.626	2.75797e-10
424.617	2.79398e-08	424.624	1.78223e-08	424.628	3.23625e-09	424.647	2.75921e-10
424.639	2.79445e-08	424.645	1.78216e-08	424.649	3.23968e-09	424.669	2.75053e-10
424.66	2.79406e-08	424.667	1.78212e-08	424.671	3.23719e-09	424.69	2.7531e-10
424.682	2.79355e-08	424.688	1.78204e-08	424.692	3.23921e-09	424.712	2.74219e-10
424.703	2.79417e-08	424.71	1.78264e-08	424.714	3.2353e-09	424.733	2.7445e-10
424.725	2.79345e-08	424.731	1.78256e-08	424.735	3.23568e-09	424.755	2.75101e-10
424.746	2.7934e-08	424.753	1.7832e-08	424.757	3.23885e-09	424.776	2.75345e-10
424.768	2.79441e-08	424.774	1.7833e-08	424.778	3.23929e-09	424.798	2.7464e-10
424.789	2.7938e-08	424.796	1.78282e-08	424.8	3.2384e-09	424.819	2.74531e-10
424.811	2.79324e-08	424.817	1.78291e-08	424.821	3.23502e-09	424.841	2.75156e-10
424.832	2.79435e-08	424.839	1.78268e-08	424.843	3.23597e-09	424.862	2.75335e-10
424.854	2.79298e-08	424.86	1.78192e-08	424.864	3.2343e-09	424.884	2.75044e-10
424.875	2.79402e-08	424.882	1.78304e-08	424.886	3.23546e-09	424.905	2.74713e-10
424.897	2.79448e-08	424.903	1.7817e-08	424.907	3.23618e-09	424.927	2.74362e-10
424.918	2.79328e-08	424.925	1.78231e-08	424.929	3.23579e-09	424.948	2.75348e-10
424.94	2.7947e-08	424.946	1.78232e-08	424.95	3.23673e-09	424.97	2.74441e-10
424.961	2.79586e-08	424.968	1.7837e-08	424.972	3.23824e-09	424.991	2.7336e-10
424.983	2.79325e-08	424.989	1.78305e-08	424.993	3.2344e-09	425.013	2.75144e-10
425.004	2.79399e-08	425.011	1.78154e-08	425.015	3.23727e-09	425.034	2.7473e-10
425.026	2.79411e-08	425.032	1.78283e-08	425.036	3.23634e-09	425.056	2.76377e-10
425.047	2.79484e-08	425.054	1.78307e-08	425.058	3.24086e-09	425.077	2.7505e-10
425.069	2.79507e-08	425.075	1.78272e-08	425.08	3.24072e-09	425.099	2.76994e-10
425.09	2.79453e-08	425.097	1.78241e-08	425.101	3.23705e-09	425.12	2.74481e-10
425.112	2.7933e-08	425.118	1.78262e-08	425.123	3.23961e-09	425.142	2.75035e-10
425.133	2.79504e-08	425.14	1.78344e-08	425.144	3.2378e-09	425.163	2.74925e-10
425.155	2.79435e-08	425.161	1.78257e-08	425.166	3.23205e-09	425.185	2.75483e-10
425.176	2.79374e-08	425.183	1.78197e-08	425.187	3.23305e-09	425.206	2.73361e-10
425.198	2.79427e-08	425.204	1.78304e-08	425.209	3.23679e-09	425.228	2.75454e-10
425.219	2.79307e-08	425.226	1.78252e-08	425.23	3.23539e-09	425.249	2.74708e-10
425.241	2.79541e-08	425.247	1.78317e-08	425.252	3.23517e-09	425.271	2.7487e-10
425.262	2.79497e-08	425.269	1.78431e-08	425.273	3.23561e-09	425.292	2.74325e-10
425.284	2.79412e-08	425.29	1.78269e-08	425.295	3.23821e-09	425.314	2.73919e-10
425.305	2.79379e-08	425.312	1.78293e-08	425.316	3.23388e-09	425.335	2.74821e-10
425.327	2.79404e-08	425.333	1.7824e-08	425.338	3.2321e-09	425.357	2.74243e-10
425.348	2.79342e-08	425.355	1.78213e-08	425.359	3.23466e-09	425.378	2.74901e-10
425.37	2.79306e-08	425.376	1.7824e-08	425.381	3.23542e-09	425.4	2.7494e-10
425.391	2.79446e-08	425.398	1.78163e-08	425.402	3.23767e-09	425.421	2.75328e-10
425.413	2.79293e-08	425.419	1.78163e-08	425.423	3.23565e-09	425.443	2.73688e-10
425.434	2.79259e-08	425.441	1.78189e-08	425.445	3.23553e-09	425.464	2.75212e-10
425.456	2.79355e-08	425.462	1.78058e-08	425.466	3.23195e-09	425.486	2.73931e-10
425.477	2.79241e-08	425.484	1.78126e-08	425.488	3.23429e-09	425.507	2.7505e-10
425.499	2.7913e-08	425.505	1.78074e-08	425.51	3.23308e-09	425.529	2.73871e-10
425.52	2.79133e-08	425.527	1.78113e-08	425.531	3.23197e-09	425.55	2.73782e-10
425.542	2.79149e-08	425.548	1.78025e-08	425.553	3.2332e-09	425.572	2.74985e-10
425.563	2.7917e-08	425.57	1.78119e-08	425.574	3.23409e-09	425.593	2.73358e-10
425.585	2.7911e-08	425.591	1.78077e-08	425.596	3.23238e-09	425.615	2.75127e-10
425.606	2.79236e-08	425.613	1.7811e-08	425.617	3.23378e-09	425.636	2.75041e-10
425.628	2.79195e-08	425.634	1.7801e-08	425.638	3.23374e-09	425.658	2.74566e-10
425.649	2.79174e-08	425.656	1.78157e-08	425.66	3.2323e-09	425.679	2.75227e-10
425.671	2.78943e-08	425.677	1.78026e-08	425.681	3.23117e-09	425.701	2.75331e-10
425.692	2.79158e-08	425.699	1.78059e-08	425.703	3.23063e-09	425.722	2.75721e-10
425.714	2.79024e-08	425.72	1.78118e-08	425.725	3.23462e-09	425.744	2.74794e-10
425.735	2.79234e-08	425.742	1.78017e-08	425.746	3.23072e-09	425.765	2.74363e-10
425.757	2.79028e-08	425.763	1.78104e-08	425.767	3.23152e-09	425.787	2.74827e-10
425.778	2.79007e-08	425.785	1.77957e-08	425.789	3.2303e-09	425.808	2.74525e-10
425.8	2.79136e-08	425.806	1.78015e-08	425.81	3.23363e-09	425.83	2.75081e-10
425.821	2.791e-08	425.828	1.7803e-08	425.832	3.23356e-09	425.851	2.74546e-10
425.843	2.79023e-08	425.849	1.77928e-08	425.853	3.23254e-09	425.873	2.74846e-10
425.864	2.79213e-08	425.871	1.78098e-08	425.875	3.23452e-09	425.894	2.75112e-10
425.886	2.78947e-08	425.892	1.78051e-08	425.897	3.23196e-09	425.916	2.74966e-10
425.907	2.79105e-08	425.914	1.78104e-08	425.918	3.23542e-09	425.937	2.74284e-10
425.929	2.79147e-08	425.935	1.78022e-08	425.94	3.23196e-09	425.959	2.74729e-10
425.95	2.79063e-08	425.957	1.7804e-08	425.961	3.23315e-09	425.98	2.7516e-10
425.972	2.79158e-08	425.978	1.78002e-08	425.983	3.23e-09	426.002	2.74313e-10
425.993	2.79161e-08	426	1.78021e-08	426.004	3.23144e-09	426.023	2.75356e-10
426.015	2.79143e-08	426.021	1.78056e-08	426.026	3.23574e-09	426.045	2.75774e-10
426.036	2.79101e-08	426.043	1.78029e-08	426.047	3.22911e-09	426.066	2.7473e-10
426.058	2.79099e-08	426.064	1.78048e-08	426.069	3.23509e-09	426.088	2.7536e-10
426.079	2.79142e-08	426.086	1.78016e-08	426.09	3.23617e-09	426.109	2.74527e-10
426.101	2.79173e-08	426.107	1.77947e-08	426.112	3.2324e-09	426.131	2.74477e-10
426.122	2.79206e-08	426.129	1.78176e-08	426.133	3.23492e-09	426.152	2.74301e-10
426.144	2.79262e-08	426.15	1.78143e-08	426.155	3.23438e-09	426.174	2.74245e-10
426.165	2.79238e-08	426.172	1.781e-08	426.176	3.23458e-09	426.195	2.73928e-10
426.187	2.79311e-08	426.193	1.78105e-08	426.198	3.23026e-09	426.217	2.75514e-10
426.208	2.79301e-08	426.215	1.78159e-08	426.219	3.23494e-09	426.239	2.74784e-10
426.23	2.79449e-08	426.236	1.78116e-08	426.241	3.23149e-09	426.26	2.74901e-10
426.251	2.79251e-08	426.258	1.78141e-08	426.262	3.23159e-09	426.281	2.75073e-10
426.273	2.79329e-08	426.279	1.781e-08	426.284	3.23425e-09	426.303	2.75244e-10
426.294	2.79316e-08	426.301	1.78142e-08	426.305	3.23316e-09	426.325	2.74633e-10
426.316	2.79335e-08	426.322	1.78089e-08	426.327	3.23221e-09	426.346	2.74645e-10
426.337	2.79363e-08	426.344	1.78229e-08	426.348	3.2368e-09	426.368	2.74131e-10
426.359	2.79229e-08	426.365	1.78071e-08	426.37	3.23178e-09	426.389	2.75662e-10
426.38	2.79291e-08	426.387	1.78162e-08	426.391	3.23327e-09	426.41	2.74807e-10
426.402	2.79212e-08	426.408	1.78194e-08	426.413	3.23427e-09	426.432	2.74758e-10
426.423	2.79286e-08	426.43	1.78226e-08	426.434	3.23644e-09	426.453	2.74277e-10
426.445	2.79343e-08	426.451	1.78168e-08	426.456	3.23287e-09	426.475	2.74891e-10
426.466	2.7931e-08	426.473	1.78127e-08	426.477	3.2336e-09	426.496	2.745e-10
426.488	2.79206e-08	426.494	1.78073e-08	426.499	3.23508e-09	426.518	2.75132e-10
426.509	2.79223e-08	426.516	1.78064e-08	426.52	3.23785e-09	426.539	2.74271e-10
426.531	2.79259e-08	426.537	1.78098e-08	426.542	3.23323e-09	426.561	2.74569e-10
426.552	2.7913e-08	426.559	1.7808e-08	426.563	3.23364e-09	426.583	2.74944e-10
426.574	2.79236e-08	426.58	1.78113e-08	426.585	3.23623e-09	426.604	2.74115e-10
426.595	2.79351e-08	426.602	1.7813e-08	426.606	3.23745e-09	426.625	2.73925e-10
426.617	2.79245e-08	426.623	1.78069e-08	426.628	3.23471e-09	426.647	2.73833e-10
426.638	2.79355e-08	426.645	1.78145e-08	426.649	3.23491e-09	426.669	2.74567e-10
426.66	2.79382e-08	426.666	1.78152e-08	426.671	3.23786e-09	426.69	2.74448e-10
426.681	2.79343e-08	426.688	1.78123e-08	426.692	3.23195e-09	426.712	2.74758e-10
426.703	2.7923e-08	426.709	1.78151e-08	426.714	3.23364e-09	426.733	2.74679e-10
426.724	2.79217e-08	426.731	1.78181e-08	426.735	3.2361e-09	426.755	2.7478e-10
426.746	2.79356e-08	426.752	1.7815e-08	426.757	3.2318e-09	426.776	2.74107e-10
426.767	2.79098e-08	426.774	1.78074e-08	426.778	3.23459e-09	426.798	2.73838e-10
426.789	2.79004e-08	426.795	1.78023e-08	426.8	3.23029e-09	426.819	2.74633e-10
426.81	2.79186e-08	426.817	1.78089e-08	426.821	3.2337e-09	426.841	2.75402e-10
426.832	2.79163e-08	426.838	1.78088e-08	426.843	3.23231e-09	426.862	2.73919e-10
426.853	2.79132e-08	426.86	1.78064e-08	426.864	3.23694e-09	426.884	2.75241e-10
426.875	2.79128e-08	426.881	1.78043e-08	426.886	3.23484e-09	426.905	2.73296e-10
426.896	2.79207e-08	426.903	1.78062e-08	426.907	3.23251e-09	426.926	2.74108e-10
426.918	2.79067e-08	426.924	1.78025e-08	426.929	3.23153e-09	426.948	2.75369e-10
426.939	2.79067e-08	426.946	1.78075e-08	426.95	3.23235e-09	426.969	2.74239e-10
426.961	2.79109e-08	426.967	1.78032e-08	426.972	3.23232e-09	426.991	2.75725e-10
426.982	2.7913e-08	426.989	1.77931e-08	426.993	3.23436e-09	427.012	2.73815e-10
427.004	2.79244e-08	427.01	1.78067e-08	427.015	3.23016e-09	427.034	2.76423e-10
427.025	2.79182e-08	427.032	1.7802e-08	427.036	3.23293e-09	427.055	2.75684e-10
427.047	2.79103e-08	427.053	1.7794e-08	427.058	3.23557e-09	427.077	2.75102e-10
427.068	2.79273e-08	427.075	1.78208e-08	427.079	3.23197e-09	427.098	2.74594e-10
427.09	2.79351e-08	427.096	1.78173e-08	427.101	3.2343e-09	427.12	2.75183e-10
427.111	2.79332e-08	427.118	1.7815e-08	427.122	3.23493e-09	427.141	2.74303e-10
427.133	2.79181e-08	427.139	1.78083e-08	427.144	3.23776e-09	427.163	2.75383e-10
427.154	2.79339e-08	427.161	1.78199e-08	427.165	3.23573e-09	427.184	2.75161e-10
427.176	2.79226e-08	427.182	1.78083e-08	427.186	3.23315e-09	427.206	2.75517e-10
427.197	2.79222e-08	427.204	1.7802e-08	427.208	3.23372e-09	427.227	2.75223e-10
427.219	2.79213e-08	427.225	1.77978e-08	427.229	3.23161e-09	427.249	2.74571e-10
427.24	2.79259e-08	427.247	1.78115e-08	427.251	3.2334e-09	427.27	2.75512e-10
427.262	2.7911e-08	427.268	1.78042e-08	427.272	3.23467e-09	427.292	2.74427e-10
427.283	2.79286e-08	427.29	1.78074e-08	427.294	3.23352e-09	427.313	2.74514e-10
427.305	2.79188e-08	427.311	1.77989e-08	427.316	3.23376e-09	427.335	2.75686e-10
427.326	2.79192e-08	427.333	1.78169e-08	427.337	3.23575e-09	427.356	2.75032e-10
427.348	2.79359e-08	427.354	1.78119e-08	427.359	3.23953e-09	427.378	2.75018e-10
427.369	2.79485e-08	427.376	1.78192e-08	427.38	3.23722e-09	427.399	2.74499e-10
427.391	2.79371e-08	427.397	1.78139e-08	427.402	3.23506e-09	427.421	2.75102e-10
427.412	2.79262e-08	427.419	1.78199e-08	427.423	3.2337e-09	427.442	2.75844e-10
427.434	2.79468e-08	427.44	1.78179e-08	427.445	3.23561e-09	427.464	2.75655e-10
427.455	2.79482e-08	427.462	1.78182e-08	427.466	3.23665e-09	427.485	2.74897e-10
427.477	2.79367e-08	427.483	1.78053e-08	427.488	3.23427e-09	427.507	2.74924e-10
427.498	2.79402e-08	427.505	1.78376e-08	427.509	3.23364e-09	427.528	2.75962e-10
427.52	2.79464e-08	427.526	1.7816e-08	427.531	3.23921e-09	427.55	2.741e-10
427.541	2.79439e-08	427.548	1.78222e-08	427.552	3.24024e-09	427.571	2.75098e-10
427.563	2.79361e-08	427.569	1.78169e-08	427.574	3.23965e-09	427.593	2.74918e-10
427.584	2.79439e-08	427.591	1.78276e-08	427.595	3.23483e-09	427.614	2.74893e-10
427.606	2.79409e-08	427.612	1.78099e-08	427.617	3.23681e-09	427.636	2.75497e-10
427.627	2.79382e-08	427.634	1.78193e-08	427.638	3.23464e-09	427.657	2.75078e-10
427.649	2.79174e-08	427.655	1.78132e-08	427.66	3.2348e-09	427.679	2.75038e-10
427.67	2.79373e-08	427.677	1.78175e-08	427.681	3.23579e-09	427.7	2.74915e-10
427.692	2.79204e-08	427.698	1.78148e-08	427.702	3.23466e-09	427.722	2.74947e-10
427.713	2.79422e-08	427.72	1.78174e-08	427.724	3.23493e-09	427.743	2.74685e-10
427.735	2.79363e-08	427.741	1.78247e-08	427.746	3.23584e-09	427.765	2.75428e-10
427.756	2.79375e-08	427.763	1.78151e-08	427.767	3.23936e-09	427.786	2.7564e-10
427.778	2.79298e-08	427.784	1.78173e-08	427.789	3.23506e-09	427.808	2.75186e-10
427.799	2.79348e-08	427.806	1.78115e-08	427.81	3.23535e-09	427.829	2.75608e-10
427.821	2.79355e-08	427.827	1.78155e-08	427.832	3.23822e-09	427.851	2.75115e-10
427.842	2.79402e-08	427.849	1.78214e-08	427.853	3.23721e-09	427.872	2.75224e-10
427.864	2.79456e-08	427.87	1.78231e-08	427.875	3.23446e-09	427.894	2.75745e-10
427.885	2.79316e-08	427.892	1.78153e-08	427.896	3.23793e-09	427.915	2.75481e-10
427.907	2.79505e-08	427.913	1.7819e-08	427.917	3.23664e-09	427.937	2.74743e-10
427.928	2.79341e-08	427.935	1.78226e-08	427.939	3.23694e-09	427.958	2.74991e-10
427.95	2.79353e-08	427.956	1.78077e-08	427.96	3.23549e-09	427.98	2.74852e-10
427.971	2.79227e-08	427.978	1.78241e-08	427.982	3.23885e-09	428.001	2.75019e-10
427.993	2.79297e-08	427.999	1.78017e-08	428.003	3.23234e-09	428.023	2.75143e-10
428.014	2.793e-08	428.021	1.78112e-08	428.025	3.23763e-09	428.044	2.74535e-10
428.036	2.79234e-08	428.042	1.78166e-08	428.047	3.23967e-09	428.066	2.74053e-10
428.057	2.79219e-08	428.064	1.78082e-08	428.068	3.23537e-09	428.087	2.74761e-10
428.079	2.7928e-08	428.085	1.78037e-08	428.09	3.23116e-09	428.109	2.74497e-10
428.1	2.79215e-08	428.107	1.78101e-08	428.111	3.23306e-09	428.13	2.75228e-10
428.122	2.7922e-08	428.128	1.78071e-08	428.132	3.23177e-09	428.152	2.74932e-10
428.143	2.79388e-08	428.15	1.78157e-08	428.154	3.23587e-09	428.173	2.754e-10
428.165	2.79333e-08	428.171	1.78148e-08	428.176	3.23822e-09	428.195	2.74884e-10
428.186	2.79254e-08	428.193	1.78155e-08	428.197	3.23526e-09	428.216	2.75244e-10
428.208	2.79295e-08	428.214	1.7804e-08	428.219	3.23366e-09	428.238	2.74665e-10
428.229	2.7925e-08	428.236	1.77999e-08	428.24	3.23372e-09	428.259	2.75044e-10
428.251	2.79321e-08	428.257	1.78019e-08	428.262	3.23206e-09	428.281	2.73933e-10
428.272	2.79201e-08	428.279	1.7807e-08	428.283	3.23457e-09	428.302	2.74369e-10
428.294	2.79338e-08	428.3	1.78131e-08	428.305	3.23423e-09	428.324	2.74892e-10
428.315	2.79133e-08	428.322	1.78008e-08	428.326	3.23423e-09	428.345	2.74459e-10
428.337	2.79163e-08	428.343	1.78052e-08	428.348	3.23322e-09	428.367	2.74608e-10
428.358	2.79177e-08	428.365	1.7812e-08	428.369	3.23206e-09	428.388	2.74206e-10
428.38	2.79094e-08	428.386	1.78006e-08	428.391	3.23182e-09	428.41	2.74542e-10
428.401	2.79139e-08	428.408	1.78131e-08	428.412	3.23477e-09	428.431	2.7502e-10
428.423	2.79091e-08	428.429	1.77996e-08	428.434	3.23279e-09	428.453	2.7501e-10
428.444	2.79261e-08	428.451	1.78138e-08	428.455	3.23565e-09	428.474	2.75984e-10
428.466	2.792e-08	428.472	1.77997e-08	428.477	3.22994e-09	428.496	2.75506e-10
428.487	2.79229e-08	428.494	1.78028e-08	428.498	3.23243e-09	428.518	2.74516e-10
428.509	2.79152e-08	428.515	1.7806e-08	428.52	3.23621e-09	428.539	2.74957e-10
428.53	2.79499e-08	428.537	1.78083e-08	428.541	3.233e-09	428.56	2.74713e-10
428.552	2.7928e-08	428.558	1.78048e-08	428.563	3.23245e-09	428.582	2.75169e-10
428.573	2.7925e-08	428.58	1.78109e-08	428.584	3.23708e-09	428.604	2.7404e-10
428.595	2.79306e-08	428.601	1.78026e-08	428.606	3.23479e-09	428.625	2.74789e-10
428.616	2.79305e-08	428.623	1.78081e-08	428.627	3.23265e-09	428.647	2.7492e-10
428.638	2.79385e-08	428.644	1.78091e-08	428.649	3.23545e-09	428.668	2.75138e-10
428.659	2.79259e-08	428.666	1.78183e-08	428.67	3.23585e-09	428.69	2.75783e-10
428.681	2.79353e-08	428.687	1.7812e-08	428.692	3.23313e-09	428.711	2.75229e-10
428.702	2.79365e-08	428.709	1.78159e-08	428.713	3.23281e-09	428.733	2.75532e-10
428.724	2.79328e-08	428.731	1.78039e-08	428.735	3.23352e-09	428.754	2.76477e-10
428.746	2.79332e-08	428.752	1.78218e-08	428.756	3.24093e-09	428.776	2.74729e-10
428.767	2.79431e-08	428.773	1.78094e-08	428.778	3.23614e-09	428.797	2.75448e-10
428.789	2.79447e-08	428.795	1.7817e-08	428.799	3.23395e-09	428.819	2.75146e-10
428.81	2.79364e-08	428.817	1.78071e-08	428.821	3.23737e-09	428.84	2.75671e-10
428.832	2.79426e-08	428.838	1.78179e-08	428.842	3.23832e-09	428.862	2.74764e-10
428.853	2.79566e-08	428.86	1.78137e-08	428.864	3.23656e-09	428.883	2.74503e-10
428.875	2.79442e-08	428.881	1.78255e-08	428.885	3.23768e-09	428.905	2.73851e-10
428.896	2.79322e-08	428.903	1.78092e-08	428.907	3.23867e-09	428.926	2.74839e-10
428.918	2.79317e-08	428.924	1.78169e-08	428.928	3.23265e-09	428.948	2.75465e-10
428.939	2.79303e-08	428.946	1.78063e-08	428.95	3.23638e-09	428.969	2.74601e-10
428.961	2.79319e-08	428.967	1.78067e-08	428.971	3.23709e-09	428.991	2.75388e-10
428.982	2.79329e-08	428.989	1.78189e-08	428.993	3.23282e-09	429.012	2.74956e-10
429.004	2.79513e-08	429.01	1.78177e-08	429.014	3.23793e-09	429.034	2.75295e-10
429.025	2.79384e-08	429.032	1.7811e-08	429.036	3.23476e-09	429.055	2.75061e-10
429.047	2.79521e-08	429.053	1.78261e-08	429.057	3.23819e-09	429.077	2.76182e-10
429.068	2.79418e-08	429.075	1.78054e-08	429.079	3.23478e-09	429.098	2.74918e-10
429.09	2.7939e-08	429.096	1.7815e-08	429.1	3.23289e-09	429.12	2.74877e-10
429.111	2.79308e-08	429.118	1.77993e-08	429.122	3.2329e-09	429.141	2.75076e-10
429.133	2.79273e-08	429.139	1.78044e-08	429.144	3.23452e-09	429.163	2.75071e-10
429.154	2.79481e-08	429.161	1.78103e-08	429.165	3.23395e-09	429.184	2.74634e-10
429.176	2.79319e-08	429.182	1.7805e-08	429.187	3.23284e-09	429.206	2.75241e-10
429.197	2.79276e-08	429.204	1.77996e-08	429.208	3.23658e-09	429.227	2.75138e-10
429.219	2.79258e-08	429.225	1.78099e-08	429.23	3.23758e-09	429.249	2.75084e-10
429.24	2.79375e-08	429.247	1.78095e-08	429.251	3.23458e-09	429.27	2.75008e-10
429.262	2.79217e-08	429.268	1.78098e-08	429.273	3.23736e-09	429.292	2.74494e-10
429.283	2.79261e-08	429.29	1.78037e-08	429.294	3.23271e-09	429.313	2.74725e-10
429.305	2.79204e-08	429.311	1.78049e-08	429.316	3.23554e-09	429.335	2.75495e-10
429.326	2.79099e-08	429.333	1.78077e-08	429.337	3.23231e-09	429.357	2.74524e-10
429.348	2.79185e-08	429.354	1.7797e-08	429.359	3.23494e-09	429.378	2.75738e-10
429.369	2.79238e-08	429.376	1.78106e-08	429.38	3.2344e-09	429.4	2.75698e-10
429.391	2.79235e-08	429.397	1.78054e-08	429.402	3.23457e-09	429.421	2.75508e-10
429.412	2.79144e-08	429.419	1.78005e-08	429.423	3.23181e-09	429.443	2.7596e-10
429.434	2.79207e-08	429.44	1.77934e-08	429.445	3.23144e-09	429.464	2.74994e-10
429.455	2.79324e-08	429.462	1.78004e-08	429.466	3.23633e-09	429.486	2.75497e-10
429.477	2.79068e-08	429.483	1.7793e-08	429.488	3.2343e-09	429.507	2.73844e-10
429.498	2.78963e-08	429.505	1.77843e-08	429.509	3.23316e-09	429.529	2.74913e-10
429.52	2.7906e-08	429.526	1.78015e-08	429.531	3.23095e-09	429.55	2.75157e-10
429.541	2.78901e-08	429.548	1.78101e-08	429.552	3.23388e-09	429.571	2.75117e-10
429.563	2.79165e-08	429.569	1.77975e-08	429.574	3.23101e-09	429.593	2.75529e-10
429.584	2.78912e-08	429.591	1.77847e-08	429.595	3.23279e-09	429.614	2.74863e-10
429.606	2.79149e-08	429.612	1.77948e-08	429.617	3.23431e-09	429.636	2.76103e-10
429.627	2.78983e-08	429.634	1.77857e-08	429.638	3.23004e-09	429.657	2.75595e-10
429.649	2.79038e-08	429.655	1.7798e-08	429.66	3.23487e-09	429.679	2.75637e-10
429.67	2.79067e-08	429.677	1.78013e-08	429.681	3.2344e-09	429.701	2.75254e-10
429.692	2.79185e-08	429.698	1.77913e-08	429.703	3.23417e-09	429.722	2.74641e-10
429.713	2.78978e-08	429.72	1.77987e-08	429.724	3.23571e-09	429.743	2.74534e-10
429.735	2.79183e-08	429.741	1.78002e-08	429.746	3.23953e-09	429.765	2.75375e-10
429.756	2.79096e-08	429.763	1.78006e-08	429.767	3.23354e-09	429.786	2.75686e-10
429.778	2.79306e-08	429.784	1.78024e-08	429.789	3.2345e-09	429.808	2.75768e-10
429.799	2.79149e-08	429.806	1.78032e-08	429.81	3.23643e-09	429.829	2.74742e-10
429.821	2.79254e-08	429.827	1.7802e-08	429.832	3.23573e-09	429.851	2.74539e-10
429.842	2.7922e-08	429.849	1.77962e-08	429.853	3.23478e-09	429.872	2.75817e-10
429.864	2.79333e-08	429.87	1.78127e-08	429.875	3.23649e-09	429.894	2.76167e-10
429.885	2.79142e-08	429.892	1.78145e-08	429.896	3.23923e-09	429.915	2.7512e-10
429.907	2.79424e-08	429.913	1.7804e-08	429.918	3.23919e-09	429.937	2.76388e-10
429.928	2.79346e-08	429.935	1.7815e-08	429.939	3.23418e-09	429.958	2.7527e-10
429.95	2.79468e-08	429.956	1.78099e-08	429.961	3.23561e-09	429.98	2.74397e-10
429.971	2.79318e-08	429.978	1.78189e-08	429.982	3.23611e-09	430.001	2.75097e-10
429.993	2.79317e-08	429.999	1.77995e-08	430.004	3.232e-09	430.023	2.7513e-10
430.014	2.79228e-08	430.021	1.78052e-08	430.025	3.23428e-09	430.044	2.7505e-10
430.036	2.7921e-08	430.042	1.78022e-08	430.047	3.23437e-09	430.066	2.74846e-10
430.057	2.79314e-08	430.064	1.78122e-08	430.068	3.23846e-09	430.087	2.7531e-10
430.079	2.79405e-08	430.085	1.78112e-08	430.089	3.23884e-09	430.109	2.75295e-10
430.1	2.79442e-08	430.107	1.78051e-08	430.111	3.23543e-09	430.13	2.75449e-10
430.122	2.79281e-08	430.128	1.7806e-08	430.133	3.23694e-09	430.152	2.75725e-10
430.143	2.79294e-08	430.15	1.78085e-08	430.154	3.2388e-09	430.173	2.75179e-10
430.165	2.79382e-08	430.171	1.78115e-08	430.176	3.23863e-09	430.195	2.74647e-10
430.186	2.79251e-08	430.193	1.78132e-08	430.197	3.2352e-09	430.216	2.74643e-10
430.208	2.79283e-08	430.214	1.78019e-08	430.218	3.23548e-09	430.238	2.75063e-10
430.229	2.79374e-08	430.236	1.78122e-08	430.24	3.23706e-09	430.259	2.75291e-10
430.251	2.79295e-08	430.257	1.78098e-08	430.262	3.23603e-09	430.281	2.74895e-10
430.272	2.79254e-08	430.279	1.78057e-08	430.283	3.23464e-09	430.302	2.75596e-10
430.294	2.79329e-08	430.3	1.78045e-08	430.305	3.23613e-09	430.324	2.75664e-10
430.315	2.79294e-08	430.322	1.7809e-08	430.326	3.23766e-09	430.345	2.74665e-10
430.337	2.79281e-08	430.343	1.7809e-08	430.348	3.23706e-09	430.367	2.75931e-10
430.358	2.79257e-08	430.365	1.78081e-08	430.369	3.23619e-09	430.389	2.75036e-10
430.38	2.79499e-08	430.386	1.78082e-08	430.391	3.23826e-09	430.41	2.74736e-10
430.401	2.79376e-08	430.408	1.78062e-08	430.412	3.24072e-09	430.431	2.7562e-10
430.423	2.79382e-08	430.429	1.78158e-08	430.434	3.23341e-09	430.453	2.75286e-10
430.444	2.79369e-08	430.451	1.78065e-08	430.455	3.23675e-09	430.475	2.75908e-10
430.466	2.79297e-08	430.472	1.78093e-08	430.477	3.23591e-09	430.496	2.7512e-10
430.487	2.79374e-08	430.494	1.78099e-08	430.498	3.23717e-09	430.517	2.74929e-10
430.509	2.7944e-08	430.515	1.77966e-08	430.52	3.23417e-09	430.539	2.7439e-10
430.53	2.79262e-08	430.537	1.78108e-08	430.541	3.23704e-09	430.561	2.75693e-10
430.552	2.79316e-08	430.558	1.77936e-08	430.563	3.23094e-09	430.582	2.74813e-10
430.573	2.79196e-08	430.58	1.77962e-08	430.584	3.23347e-09	430.603	2.74629e-10
430.595	2.79116e-08	430.601	1.77932e-08	430.606	3.231e-09	430.625	2.74734e-10
[truncated: 4,205 more rows]
[truncated: 2 more columns]

[truncated: 30 more sheets: Fig. 5a-f, Supplementary Fig. 1, Supplementary Fig. 2, Supplementary Fig. 3, Supplementary Fig. 4, Supplementary Fig. 5, Supplementary Fig. 6, Supplementary Fig. 8, Supplementary Fig. 9, Supplementary Fig. 10a-b, Supplementary Fig. 11a-b, Supplementary Fig. 12a-d, Supplementary Fig. 13, Supplementary Fig. 14, Supplementary Fig. 15, Supplementary Fig. 16, Supplementary Fig. 17a-b, Supplementary Fig. 18, Supplementary Fig. 19, Supplementary Fig. 20 …]
